# Supplementary material for: Dps-dependent in vivo mutation enhances long-term host adaptation in Vibrio cholerae
Source: PLoS Pathog. 2023 Mar 16;19(3):e1011250. doi: 10.1371/journal.ppat.1011250 (PMC10104298; doi:10.1371/journal.ppat.1011250)
Supplement: S2 Table — (XLSX) [file ppat.1011250.s011.xlsx]

## Sheet: mutations
S2 Table. Distribution of mutations in nonmotility-related mutants.
Sample AC1
#GeneName	GeneId	TranscriptId	BioType	variants_impact_HIGH	variants_impact_LOW	variants_impact_MODERATE	variants_impact_MODIFIER	variants_effect_conservative_inframe_deletion	variants_effect_conservative_inframe_insertion	variants_effect_disruptive_inframe_deletion	variants_effect_disruptive_inframe_insertion	variants_effect_frameshift_variant	variants_effect_missense_variant	variants_effect_non_coding_transcript_exon_variant	variants_effect_splice_region_variant	variants_effect_start_lost	variants_effect_stop_gained	variants_effect_stop_lost	variants_effect_stop_retained_variant	variants_effect_synonymous_variant	old_locus
VC_RS00115	gene-VC_RS00115	TRANSCRIPT_gene-VC_RS00115	protein_coding	1	0	0	0	0	0	0	0	1	0	0	0	0	0	0	0	0	VC0026
VC_RS00235	gene-VC_RS00235	TRANSCRIPT_gene-VC_RS00235	protein_coding	1	0	0	0	0	0	0	0	1	0	0	0	0	0	0	0	0	VC0051
VC_RS00415	gene-VC_RS00415	TRANSCRIPT_gene-VC_RS00415	protein_coding	1	0	0	0	0	0	0	0	1	0	0	0	0	0	0	0	0	VC0084
VC_RS00640	gene-VC_RS00640	TRANSCRIPT_gene-VC_RS00640	protein_coding	1	0	0	0	0	0	0	0	1	0	0	0	0	0	0	0	0	VC0139
VC_RS00840	gene-VC_RS00840	TRANSCRIPT_gene-VC_RS00840	protein_coding	1	0	0	0	0	0	0	0	1	0	0	0	0	0	0	0	0	VC0172
VC_RS00850	gene-VC_RS00850	TRANSCRIPT_gene-VC_RS00850	protein_coding	1	0	0	0	0	0	0	0	1	0	0	0	0	0	0	0	0	VC0174
VC_RS00855	gene-VC_RS00855	TRANSCRIPT_gene-VC_RS00855	protein_coding	1	0	0	0	0	0	0	0	1	0	0	0	0	0	0	0	0	VC0175
VC_RS00905	gene-VC_RS00905	TRANSCRIPT_gene-VC_RS00905	protein_coding	1	0	1	0	0	0	0	0	1	1	0	0	0	0	0	0	0	VC0183
VC_RS00940	gene-VC_RS00940	TRANSCRIPT_gene-VC_RS00940	protein_coding	1	0	0	0	0	0	0	0	1	0	0	0	0	0	0	0	0	VC0191
VC_RS01015	gene-VC_RS01015	TRANSCRIPT_gene-VC_RS01015	protein_coding	1	0	0	0	0	0	0	0	1	0	0	0	0	0	0	0	0	VC0208
VC_RS01170	gene-VC_RS01170	TRANSCRIPT_gene-VC_RS01170	protein_coding	1	0	0	0	0	0	0	0	1	0	0	0	0	0	0	0	0	VC0239
VC_RS01315	gene-VC_RS01315	TRANSCRIPT_gene-VC_RS01315	protein_coding	1	0	0	0	0	0	0	0	1	0	0	0	0	0	0	0	0	VC0270
VC_RS01390	gene-VC_RS01390	TRANSCRIPT_gene-VC_RS01390	protein_coding	1	0	0	0	0	0	0	0	1	0	0	0	0	0	0	0	0	VC0286
VC_RS01910	gene-VC_RS01910	TRANSCRIPT_gene-VC_RS01910	protein_coding	1	0	0	0	0	0	0	0	1	0	0	0	0	0	0	0	0	VC0381
VC_RS01925	gene-VC_RS01925	TRANSCRIPT_gene-VC_RS01925	protein_coding	1	0	0	0	0	0	0	0	1	0	0	0	0	0	0	0	0	VC0384
VC_RS02095	gene-VC_RS02095	TRANSCRIPT_gene-VC_RS02095	protein_coding	2	0	0	0	0	0	0	0	2	0	0	0	0	0	0	0	0	VC0414
VC_RS02415	gene-VC_RS02415	TRANSCRIPT_gene-VC_RS02415	protein_coding	1	0	0	0	0	0	0	0	1	0	0	0	0	0	0	0	0	VC0471
VC_RS02495	gene-VC_RS02495	TRANSCRIPT_gene-VC_RS02495	protein_coding	1	0	1	0	0	0	0	0	0	1	0	0	0	1	0	0	0	VC0489
VC_RS02590	gene-VC_RS02590	TRANSCRIPT_gene-VC_RS02590	protein_coding	2	25	12	0	0	0	0	0	2	12	0	1	0	0	1	0	25	VC0509
VC_RS02620	gene-VC_RS02620	TRANSCRIPT_gene-VC_RS02620	protein_coding	1	41	8	0	0	0	0	0	1	8	0	0	0	0	0	0	41	VC0516
VC_RS03080	gene-VC_RS03080	TRANSCRIPT_gene-VC_RS03080	protein_coding	2	0	0	0	0	0	0	0	2	0	0	0	0	0	0	0	0	VC0608
VC_RS03130	gene-VC_RS03130	TRANSCRIPT_gene-VC_RS03130	protein_coding	1	0	0	0	0	0	0	0	1	0	0	0	0	0	0	0	0	VC0618
VC_RS03135	gene-VC_RS03135	TRANSCRIPT_gene-VC_RS03135	protein_coding	1	0	0	0	0	0	0	0	1	0	0	0	0	0	0	0	0	VC0619
VC_RS03145	gene-VC_RS03145	TRANSCRIPT_gene-VC_RS03145	protein_coding	1	0	0	0	0	0	0	0	1	0	0	0	0	0	0	0	0	VC0622
VC_RS03190	gene-VC_RS03190	TRANSCRIPT_gene-VC_RS03190	protein_coding	1	0	0	0	0	0	0	0	1	0	0	0	0	0	0	0	0	VC0631
VC_RS03310	gene-VC_RS03310	TRANSCRIPT_gene-VC_RS03310	protein_coding	1	0	1	0	0	0	0	0	1	1	0	0	0	0	0	0	0	VC0653
VC_RS03540	gene-VC_RS03540	TRANSCRIPT_gene-VC_RS03540	protein_coding	1	0	0	0	0	0	0	0	1	0	0	0	0	0	0	0	0	VC0703
VC_RS03685	gene-VC_RS03685	TRANSCRIPT_gene-VC_RS03685	protein_coding	1	0	0	0	0	0	0	0	1	0	0	0	0	0	0	0	0	VC0731
VC_RS03835	gene-VC_RS03835	TRANSCRIPT_gene-VC_RS03835	protein_coding	1	0	0	0	0	0	0	0	1	0	0	0	0	0	0	0	0	VC0765
VC_RS03930	gene-VC_RS03930	TRANSCRIPT_gene-VC_RS03930	protein_coding	1	0	0	0	0	0	0	0	1	0	0	0	0	0	0	0	0	VC0786
VC_RS03945	gene-VC_RS03945	TRANSCRIPT_gene-VC_RS03945	protein_coding	1	0	0	0	0	0	0	0	1	0	0	0	0	0	0	0	0	VC0789
VC_RS04220	gene-VC_RS04220	TRANSCRIPT_gene-VC_RS04220	protein_coding	1	0	0	0	0	0	0	0	1	0	0	0	0	0	0	0	0	VC0847
VC_RS04865	gene-VC_RS04865	TRANSCRIPT_gene-VC_RS04865	protein_coding	1	0	0	0	0	0	0	0	1	0	0	0	0	0	0	0	0	VC0984
VC_RS04915	gene-VC_RS04915	TRANSCRIPT_gene-VC_RS04915	protein_coding	1	0	0	0	0	0	0	0	1	0	0	0	0	0	0	0	0	VC0995
VC_RS04970	gene-VC_RS04970	TRANSCRIPT_gene-VC_RS04970	protein_coding	1	0	0	0	0	0	0	0	1	0	0	0	0	0	0	0	0	VC1008
VC_RS05130	gene-VC_RS05130	TRANSCRIPT_gene-VC_RS05130	protein_coding	2	0	0	0	0	0	0	0	2	0	0	0	0	0	0	0	0	VC1043
VC_RS05265	gene-VC_RS05265	TRANSCRIPT_gene-VC_RS05265	protein_coding	1	0	0	0	0	0	0	0	1	0	0	0	0	0	0	0	0	VC1070
VC_RS05275	gene-VC_RS05275	TRANSCRIPT_gene-VC_RS05275	protein_coding	1	0	0	0	0	0	0	0	1	0	0	0	0	0	0	0	0	VC1073
VC_RS05355	gene-VC_RS05355	TRANSCRIPT_gene-VC_RS05355	protein_coding	2	0	0	0	0	0	0	0	2	0	0	0	0	0	0	0	0	VC1091
VC_RS05370	gene-VC_RS05370	TRANSCRIPT_gene-VC_RS05370	protein_coding	1	0	0	0	0	0	0	0	1	0	0	0	0	0	0	0	0	VC1094
VC_RS05490	gene-VC_RS05490	TRANSCRIPT_gene-VC_RS05490	protein_coding	1	0	0	0	0	0	0	0	1	0	0	0	0	0	0	0	0	VC1120
VC_RS05625	gene-VC_RS05625	TRANSCRIPT_gene-VC_RS05625	protein_coding	1	0	0	0	0	0	0	0	1	0	0	0	0	0	0	0	0	VC1147
VC_RS05655	gene-VC_RS05655	TRANSCRIPT_gene-VC_RS05655	protein_coding	1	0	0	0	0	0	0	0	1	0	0	0	0	0	0	0	0	VC1153
VC_RS05695	gene-VC_RS05695	TRANSCRIPT_gene-VC_RS05695	protein_coding	2	0	0	0	0	0	0	0	2	0	0	0	0	0	0	0	0	VC1162
VC_RS05720	gene-VC_RS05720	TRANSCRIPT_gene-VC_RS05720	protein_coding	1	0	0	0	0	0	0	0	1	0	0	0	0	0	0	0	0	VC1167
VC_RS05805	gene-VC_RS05805	TRANSCRIPT_gene-VC_RS05805	protein_coding	2	0	1	0	0	0	0	0	2	1	0	0	0	0	0	0	0	VC1185
VC_RS05865	gene-VC_RS05865	TRANSCRIPT_gene-VC_RS05865	protein_coding	1	0	0	0	0	0	0	0	1	0	0	0	0	0	0	0	0	VC1198
VC_RS05870	gene-VC_RS05870	TRANSCRIPT_gene-VC_RS05870	protein_coding	1	0	0	0	0	0	0	0	1	0	0	0	0	0	0	0	0	VC1199
VC_RS06055	gene-VC_RS06055	TRANSCRIPT_gene-VC_RS06055	protein_coding	1	0	0	0	0	0	0	0	1	0	0	0	0	0	0	0	0	VC1238
VC_RS06120	gene-VC_RS06120	TRANSCRIPT_gene-VC_RS06120	protein_coding	2	0	0	0	0	0	0	0	2	0	0	0	0	0	0	0	0	VC1254
VC_RS06180	gene-VC_RS06180	TRANSCRIPT_gene-VC_RS06180	protein_coding	1	0	0	0	0	0	0	0	1	0	0	0	0	0	0	0	0	VC1267
VC_RS06235	gene-VC_RS06235	TRANSCRIPT_gene-VC_RS06235	protein_coding	1	0	0	0	0	0	0	0	1	0	0	0	0	0	0	0	0	VC1278
VC_RS06275	gene-VC_RS06275	TRANSCRIPT_gene-VC_RS06275	protein_coding	1	0	0	0	0	0	0	0	1	0	0	0	0	0	0	0	0	VC1286
VC_RS06285	gene-VC_RS06285	TRANSCRIPT_gene-VC_RS06285	protein_coding	1	0	0	0	0	0	0	0	1	0	0	0	0	0	0	0	0	VC1288
VC_RS06310	gene-VC_RS06310	TRANSCRIPT_gene-VC_RS06310	protein_coding	1	0	0	0	0	0	0	0	1	0	0	0	0	0	0	0	0	VC1295
VC_RS06345	gene-VC_RS06345	TRANSCRIPT_gene-VC_RS06345	protein_coding	1	0	0	0	0	0	0	0	1	0	0	0	0	0	0	0	0	VC1302
VC_RS06410	gene-VC_RS06410	TRANSCRIPT_gene-VC_RS06410	protein_coding	1	0	0	0	0	0	0	0	1	0	0	0	0	0	0	0	0	VC1315
VC_RS06425	gene-VC_RS06425	TRANSCRIPT_gene-VC_RS06425	protein_coding	1	0	0	0	0	0	0	0	1	0	0	0	0	0	0	0	0	VC1318
VC_RS06430	gene-VC_RS06430	TRANSCRIPT_gene-VC_RS06430	protein_coding	1	0	0	0	0	0	0	0	1	0	0	0	0	0	0	0	0	VC1319
VC_RS06565	gene-VC_RS06565	TRANSCRIPT_gene-VC_RS06565	protein_coding	1	0	0	0	0	0	0	0	1	0	0	0	0	0	0	0	0	VC1349
VC_RS06620	gene-VC_RS06620	TRANSCRIPT_gene-VC_RS06620	protein_coding	1	0	0	0	0	0	0	0	1	0	0	0	0	0	0	0	0	VC1363
VC_RS06670	gene-VC_RS06670	TRANSCRIPT_gene-VC_RS06670	protein_coding	1	0	0	0	0	0	0	0	1	0	0	0	0	0	0	0	0	VC1373
VC_RS06680	gene-VC_RS06680	TRANSCRIPT_gene-VC_RS06680	protein_coding	1	0	0	0	0	0	0	0	1	0	0	0	0	0	0	0	0	VC1375
VC_RS06735	gene-VC_RS06735	TRANSCRIPT_gene-VC_RS06735	protein_coding	1	0	0	0	0	0	0	0	1	0	0	0	0	0	0	0	0	VC1391
VC_RS06775	gene-VC_RS06775	TRANSCRIPT_gene-VC_RS06775	protein_coding	1	1	0	0	0	0	0	0	1	0	0	0	0	0	0	0	1	VC1399
VC_RS06785	gene-VC_RS06785	TRANSCRIPT_gene-VC_RS06785	protein_coding	1	0	0	0	0	0	0	0	1	0	0	0	0	0	0	0	0	VC1401
VC_RS07250	gene-VC_RS07250	TRANSCRIPT_gene-VC_RS07250	protein_coding	1	0	0	0	0	0	0	0	1	0	0	0	0	0	0	0	0	VC1499
VC_RS07305	gene-VC_RS07305	TRANSCRIPT_gene-VC_RS07305	protein_coding	1	0	0	0	0	0	0	0	1	0	0	0	0	0	0	0	0	VC1511
VC_RS07325	gene-VC_RS07325	TRANSCRIPT_gene-VC_RS07325	protein_coding	1	0	0	0	0	0	0	0	1	0	0	0	0	0	0	0	0	VC1515
VC_RS07350	gene-VC_RS07350	TRANSCRIPT_gene-VC_RS07350	protein_coding	2	0	0	0	0	0	0	0	2	0	0	0	0	0	0	0	0	VC1520
VC_RS07400	gene-VC_RS07400	TRANSCRIPT_gene-VC_RS07400	protein_coding	1	0	0	0	0	0	0	0	1	0	0	0	0	0	0	0	0	VC1531
VC_RS07485	gene-VC_RS07485	TRANSCRIPT_gene-VC_RS07485	protein_coding	1	0	0	0	0	0	0	0	1	0	0	0	0	0	0	0	0	VC1547
VC_RS07970	gene-VC_RS07970	TRANSCRIPT_gene-VC_RS07970	protein_coding	1	0	0	0	0	0	0	0	1	0	0	0	0	0	0	0	0	VC1645
VC_RS07985	gene-VC_RS07985	TRANSCRIPT_gene-VC_RS07985	protein_coding	1	0	1	0	0	0	1	0	1	0	0	0	0	0	0	0	0	VC1650
VC_RS08280	gene-VC_RS08280	TRANSCRIPT_gene-VC_RS08280	protein_coding	1	0	0	0	0	0	0	0	1	0	0	0	0	0	0	0	0	VC1711
VC_RS08345	gene-VC_RS08345	TRANSCRIPT_gene-VC_RS08345	protein_coding	2	0	0	0	0	0	0	0	2	0	0	0	0	0	0	0	0	VC1724
VC_RS08400	gene-VC_RS08400	TRANSCRIPT_gene-VC_RS08400	protein_coding	1	0	0	0	0	0	0	0	1	0	0	0	0	0	0	0	0	VC1740
VC_RS08500	gene-VC_RS08500	TRANSCRIPT_gene-VC_RS08500	protein_coding	1	0	0	0	0	0	0	0	1	0	0	0	0	0	0	0	0	VC_1761
VC_RS08520	gene-VC_RS08520	TRANSCRIPT_gene-VC_RS08520	protein_coding	2	0	0	0	0	0	0	0	2	0	0	0	0	0	0	0	0	VC1765
VC_RS08615	gene-VC_RS08615	TRANSCRIPT_gene-VC_RS08615	protein_coding	1	0	0	0	0	0	0	0	1	0	0	0	0	0	0	0	0	VC1785
VC_RS08675	gene-VC_RS08675	TRANSCRIPT_gene-VC_RS08675	protein_coding	1	0	0	0	0	0	0	0	1	0	0	0	0	0	0	0	0	VC1797
VC_RS08685	gene-VC_RS08685	TRANSCRIPT_gene-VC_RS08685	protein_coding	1	0	0	0	0	0	0	0	1	0	0	0	0	0	0	0	0	VC1799
VC_RS08780	gene-VC_RS08780	TRANSCRIPT_gene-VC_RS08780	protein_coding	1	0	0	0	0	0	0	0	1	0	0	0	0	0	0	0	0	VC1819
VC_RS08795	gene-VC_RS08795	TRANSCRIPT_gene-VC_RS08795	protein_coding	1	0	0	0	0	0	0	0	1	0	0	0	0	0	0	0	0	VC1822
VC_RS08830	gene-VC_RS08830	TRANSCRIPT_gene-VC_RS08830	protein_coding	1	0	0	0	0	0	0	0	1	0	0	0	0	0	0	0	0	VC1831
VC_RS09070	gene-VC_RS09070	TRANSCRIPT_gene-VC_RS09070	protein_coding	1	0	0	0	0	0	0	0	1	0	0	0	0	0	0	0	0	VC1879
VC_RS09155	gene-VC_RS09155	TRANSCRIPT_gene-VC_RS09155	protein_coding	1	1	0	0	0	0	0	0	1	0	0	0	0	0	0	0	1	VC1898
VC_RS09310	gene-VC_RS09310	TRANSCRIPT_gene-VC_RS09310	protein_coding	1	0	0	0	0	0	0	0	1	0	0	0	0	0	0	0	0	VC1931
VC_RS09390	gene-VC_RS09390	TRANSCRIPT_gene-VC_RS09390	protein_coding	1	0	0	0	0	0	0	0	1	0	0	0	0	0	0	0	0	VC1950
VC_RS09415	gene-VC_RS09415	TRANSCRIPT_gene-VC_RS09415	protein_coding	1	0	0	0	0	0	0	0	1	0	0	0	0	0	0	0	0	VC1956
VC_RS09575	gene-VC_RS09575	TRANSCRIPT_gene-VC_RS09575	protein_coding	1	0	0	0	0	0	0	0	1	0	0	0	0	0	0	0	0	VC1990
VC_RS09700	gene-VC_RS09700	TRANSCRIPT_gene-VC_RS09700	protein_coding	1	0	0	0	0	0	0	0	1	0	0	0	0	0	0	0	0	VC2015
VC_RS09790	gene-VC_RS09790	TRANSCRIPT_gene-VC_RS09790	protein_coding	1	0	0	0	0	0	0	0	1	0	0	0	0	0	0	0	0	VC2035
VC_RS09805	gene-VC_RS09805	TRANSCRIPT_gene-VC_RS09805	protein_coding	1	0	0	0	0	0	0	0	1	0	0	0	0	0	0	0	0	VC2038
VC_RS09935	gene-VC_RS09935	TRANSCRIPT_gene-VC_RS09935	protein_coding	1	0	0	0	0	0	0	0	1	0	0	0	0	0	0	0	0	VC2062
VC_RS10015	gene-VC_RS10015	TRANSCRIPT_gene-VC_RS10015	protein_coding	1	0	0	0	0	0	0	0	1	0	0	0	0	0	0	0	0	VC2080
VC_RS10275	gene-VC_RS10275	TRANSCRIPT_gene-VC_RS10275	protein_coding	3	0	3	0	0	0	1	0	2	2	0	0	0	1	0	0	0	VC2135
VC_RS10280	gene-VC_RS10280	TRANSCRIPT_gene-VC_RS10280	protein_coding	1	0	0	0	0	0	0	0	1	0	0	0	0	0	0	0	0	VC2136
VC_RS10285	gene-VC_RS10285	TRANSCRIPT_gene-VC_RS10285	protein_coding	5	0	2	0	0	1	0	0	5	1	0	0	0	0	0	0	0	VC2137
VC_RS10310	gene-VC_RS10310	TRANSCRIPT_gene-VC_RS10310	protein_coding	1	0	0	0	0	0	0	0	1	0	0	0	0	0	0	0	0	VC2142
VC_RS10480	gene-VC_RS10480	TRANSCRIPT_gene-VC_RS10480	protein_coding	1	0	0	0	0	0	0	0	1	0	0	0	0	0	0	0	0	VC2183
VC_RS10600	gene-VC_RS10600	TRANSCRIPT_gene-VC_RS10600	protein_coding	1	0	0	0	0	0	0	0	1	0	0	0	0	0	0	0	0	VC2193
VC_RS10675	gene-VC_RS10675	TRANSCRIPT_gene-VC_RS10675	protein_coding	1	0	1	0	0	0	0	0	1	1	0	0	0	0	0	0	0	VC2208
VC_RS10700	gene-VC_RS10700	TRANSCRIPT_gene-VC_RS10700	protein_coding	1	0	0	0	0	0	0	0	1	0	0	0	0	0	0	0	0	VC2213
VC_RS10710	gene-VC_RS10710	TRANSCRIPT_gene-VC_RS10710	protein_coding	1	0	0	0	0	0	0	0	1	0	0	0	0	0	0	0	0	VC2215
VC_RS10965	gene-VC_RS10965	TRANSCRIPT_gene-VC_RS10965	protein_coding	1	0	0	0	0	0	0	0	1	0	0	0	0	0	0	0	0	VC2270
VC_RS11035	gene-VC_RS11035	TRANSCRIPT_gene-VC_RS11035	protein_coding	1	0	0	0	0	0	0	0	1	0	0	0	0	0	0	0	0	VC2285
VC_RS11135	gene-VC_RS11135	TRANSCRIPT_gene-VC_RS11135	protein_coding	1	0	0	0	0	0	0	0	1	0	0	0	0	0	0	0	0	VC2305
VC_RS11285	gene-VC_RS11285	TRANSCRIPT_gene-VC_RS11285	protein_coding	1	0	0	0	0	0	0	0	1	0	0	0	0	0	0	0	0	VC2344
VC_RS11305	gene-VC_RS11305	TRANSCRIPT_gene-VC_RS11305	protein_coding	1	0	0	0	0	0	0	0	1	0	0	0	0	0	0	0	0	VC2348
VC_RS11420	gene-VC_RS11420	TRANSCRIPT_gene-VC_RS11420	protein_coding	1	0	0	0	0	0	0	0	1	0	0	0	0	0	0	0	0	VC2370
VC_RS11765	gene-VC_RS11765	TRANSCRIPT_gene-VC_RS11765	protein_coding	1	0	0	0	0	0	0	0	1	0	0	0	0	0	0	0	0	VC2442
VC_RS11780	gene-VC_RS11780	TRANSCRIPT_gene-VC_RS11780	protein_coding	1	0	0	0	0	0	0	0	1	0	0	0	0	0	0	0	0	VC2445
VC_RS11830	gene-VC_RS11830	TRANSCRIPT_gene-VC_RS11830	protein_coding	1	0	0	0	0	0	0	0	1	0	0	0	0	0	0	0	0	VC2456
VC_RS11940	gene-VC_RS11940	TRANSCRIPT_gene-VC_RS11940	protein_coding	1	0	0	0	0	0	0	0	1	0	0	0	0	0	0	0	0	VC2479
VC_RS12200	gene-VC_RS12200	TRANSCRIPT_gene-VC_RS12200	protein_coding	3	0	2	0	2	0	0	0	2	0	0	0	0	1	0	0	0	VC2529
VC_RS12540	gene-VC_RS12540	TRANSCRIPT_gene-VC_RS12540	protein_coding	1	0	0	0	0	0	0	0	1	0	0	0	0	0	0	0	0	VC2600
VC_RS12600	gene-VC_RS12600	TRANSCRIPT_gene-VC_RS12600	protein_coding	1	0	0	0	0	0	0	0	1	0	0	0	0	0	0	0	0	VC2613
VC_RS12625	gene-VC_RS12625	TRANSCRIPT_gene-VC_RS12625	protein_coding	1	1	0	0	0	0	0	0	1	0	0	0	0	0	0	0	1	VC2618
VC_RS12910	gene-VC_RS12910	TRANSCRIPT_gene-VC_RS12910	protein_coding	1	0	0	0	0	0	0	0	1	0	0	0	0	0	0	0	0	VC2681
VC_RS12920	gene-VC_RS12920	TRANSCRIPT_gene-VC_RS12920	protein_coding	1	0	0	0	0	0	0	0	1	0	0	0	0	0	0	0	0	VC2683
VC_RS12995	gene-VC_RS12995	TRANSCRIPT_gene-VC_RS12995	protein_coding	1	0	0	0	0	0	0	0	1	0	0	0	0	0	0	0	0	VC2699
VC_RS13075	gene-VC_RS13075	TRANSCRIPT_gene-VC_RS13075	protein_coding	1	0	0	0	0	0	0	0	1	0	0	0	0	0	0	0	0	VC2716
VC_RS13530	gene-VC_RS13530	TRANSCRIPT_gene-VC_RS13530	protein_coding	1	0	0	0	0	0	0	0	1	0	0	0	0	0	0	0	0	VC_A0025
VC_RS13540	gene-VC_RS13540	TRANSCRIPT_gene-VC_RS13540	protein_coding	1	0	0	0	0	0	0	0	1	0	0	0	0	0	0	0	0	VC_A0027
VC_RS13560	gene-VC_RS13560	TRANSCRIPT_gene-VC_RS13560	protein_coding	1	0	0	0	0	0	0	0	1	0	0	0	0	0	0	0	0	VC_A0032
VC_RS13645	gene-VC_RS13645	TRANSCRIPT_gene-VC_RS13645	protein_coding	1	0	0	0	0	0	0	0	1	0	0	0	0	0	0	0	0	VC_A0052
VC_RS13755	gene-VC_RS13755	TRANSCRIPT_gene-VC_RS13755	protein_coding	1	0	0	0	0	0	0	0	1	0	0	0	0	0	0	0	0	VC_A0078
VC_RS13850	gene-VC_RS13850	TRANSCRIPT_gene-VC_RS13850	protein_coding	2	0	0	0	0	0	0	0	2	0	0	0	0	0	0	0	0	VC_A0101
VC_RS13860	gene-VC_RS13860	TRANSCRIPT_gene-VC_RS13860	protein_coding	1	0	1	0	0	0	0	0	1	1	0	0	0	0	0	0	0	VC_A0103
VC_RS13930	gene-VC_RS13930	TRANSCRIPT_gene-VC_RS13930	protein_coding	1	0	0	0	0	0	0	0	1	0	0	0	0	0	0	0	0	VC_A0117
VC_RS13995	gene-VC_RS13995	TRANSCRIPT_gene-VC_RS13995	protein_coding	1	0	0	0	0	0	0	0	1	0	0	0	0	0	0	0	0	VC_A0132
VC_RS14055	gene-VC_RS14055	TRANSCRIPT_gene-VC_RS14055	protein_coding	3	0	1	0	0	0	0	0	3	1	0	0	0	0	0	0	0	VC_A0146
VC_RS14080	gene-VC_RS14080	TRANSCRIPT_gene-VC_RS14080	protein_coding	1	0	0	0	0	0	0	0	1	0	0	0	0	0	0	0	0	VC_A0152
VC_RS14100	gene-VC_RS14100	TRANSCRIPT_gene-VC_RS14100	protein_coding	1	0	0	0	0	0	0	0	1	0	0	0	0	0	0	0	0	VC_A0156
VC_RS14105	gene-VC_RS14105	TRANSCRIPT_gene-VC_RS14105	protein_coding	1	0	0	0	0	0	0	0	1	0	0	0	0	0	0	0	0	VC_A0157
VC_RS14175	gene-VC_RS14175	TRANSCRIPT_gene-VC_RS14175	protein_coding	1	0	0	0	0	0	0	0	1	0	0	0	0	0	0	0	0	VC_A0173
VC_RS14250	gene-VC_RS14250	TRANSCRIPT_gene-VC_RS14250	protein_coding	1	0	0	0	0	0	0	0	1	0	0	0	0	0	0	0	0	VC_A0189
VC_RS14345	gene-VC_RS14345	TRANSCRIPT_gene-VC_RS14345	protein_coding	1	0	0	0	0	0	0	0	1	0	0	0	0	0	0	0	0	VC_A0210
VC_RS14350	gene-VC_RS14350	TRANSCRIPT_gene-VC_RS14350	protein_coding	1	0	0	0	0	0	0	0	1	0	0	0	0	0	0	0	0	VC_A0211
VC_RS14360	gene-VC_RS14360	TRANSCRIPT_gene-VC_RS14360	protein_coding	1	0	0	0	0	0	0	0	1	0	0	0	0	0	0	0	0	VC_A0213
VC_RS14470	gene-VC_RS14470	TRANSCRIPT_gene-VC_RS14470	protein_coding	1	0	0	0	0	0	0	0	1	0	0	0	0	0	0	0	0	VC_A0238
VC_RS14585	gene-VC_RS14585	TRANSCRIPT_gene-VC_RS14585	protein_coding	1	0	0	0	0	0	0	0	1	0	0	0	0	0	0	0	0	VC_A0264
VC_RS14625	gene-VC_RS14625	TRANSCRIPT_gene-VC_RS14625	protein_coding	1	0	0	0	0	0	0	0	1	0	0	0	0	0	0	0	0	VCA0274a
VC_RS14670	gene-VC_RS14670	TRANSCRIPT_gene-VC_RS14670	protein_coding	1	0	0	0	0	0	0	0	1	0	0	0	0	0	0	0	0	VC_A0281
VC_RS14955	gene-VC_RS14955	TRANSCRIPT_gene-VC_RS14955	protein_coding	1	0	0	0	0	0	0	0	1	0	0	0	0	0	0	0	0	VC_A0331
VC_RS16035	gene-VC_RS16035	TRANSCRIPT_gene-VC_RS16035	protein_coding	2	0	0	0	0	0	0	0	2	0	0	0	0	0	0	0	0	VC_A0549
VC_RS16140	gene-VC_RS16140	TRANSCRIPT_gene-VC_RS16140	protein_coding	1	0	0	0	0	0	0	0	1	0	0	0	0	0	0	0	0	VC_A0571
VC_RS16155	gene-VC_RS16155	TRANSCRIPT_gene-VC_RS16155	protein_coding	1	0	0	0	0	0	0	0	1	0	0	0	0	0	0	0	0	VC_A0574
VC_RS16415	gene-VC_RS16415	TRANSCRIPT_gene-VC_RS16415	protein_coding	1	0	0	0	0	0	0	0	1	0	0	0	0	0	0	0	0	VC_A0634
VC_RS16745	gene-VC_RS16745	TRANSCRIPT_gene-VC_RS16745	protein_coding	1	0	0	0	0	0	0	0	1	0	0	0	0	0	0	0	0	VC_A0707
VC_RS16785	gene-VC_RS16785	TRANSCRIPT_gene-VC_RS16785	protein_coding	1	0	0	0	0	0	0	0	1	0	0	0	0	0	0	0	0	VC_A0716
VC_RS16910	gene-VC_RS16910	TRANSCRIPT_gene-VC_RS16910	protein_coding	1	0	0	0	0	0	0	0	1	0	0	0	0	0	0	0	0	VC_A0743
VC_RS16940	gene-VC_RS16940	TRANSCRIPT_gene-VC_RS16940	protein_coding	1	0	0	0	0	0	0	0	1	0	0	0	0	0	0	0	0	VC_A0751
VC_RS17245	gene-VC_RS17245	TRANSCRIPT_gene-VC_RS17245	protein_coding	1	0	0	0	0	0	0	0	1	0	0	0	0	0	0	0	0	VC_A0818
VC_RS17375	gene-VC_RS17375	TRANSCRIPT_gene-VC_RS17375	protein_coding	2	0	0	0	0	0	0	0	2	0	0	0	0	0	0	0	0	VC_A0849
VC_RS17470	gene-VC_RS17470	TRANSCRIPT_gene-VC_RS17470	protein_coding	1	0	0	0	0	0	0	0	1	0	0	0	0	0	0	0	0	VC_A0871
VC_RS17475	gene-VC_RS17475	TRANSCRIPT_gene-VC_RS17475	protein_coding	1	0	0	0	0	0	0	0	1	0	0	0	0	0	0	0	0	VC_A0872
VC_RS17565	gene-VC_RS17565	TRANSCRIPT_gene-VC_RS17565	protein_coding	1	0	0	0	0	0	0	0	1	0	0	0	0	0	0	0	0	VC_A0889
VC_RS17595	gene-VC_RS17595	TRANSCRIPT_gene-VC_RS17595	protein_coding	1	0	0	0	0	0	0	0	1	0	0	0	0	0	0	0	0	VC_A0895
VC_RS17635	gene-VC_RS17635	TRANSCRIPT_gene-VC_RS17635	protein_coding	1	0	0	0	0	0	0	0	1	0	0	0	0	0	0	0	0	VC_A0904
VC_RS17690	gene-VC_RS17690	TRANSCRIPT_gene-VC_RS17690	protein_coding	1	0	0	0	0	0	0	0	1	0	0	0	0	0	0	0	0	VC_A0915
VC_RS17860	gene-VC_RS17860	TRANSCRIPT_gene-VC_RS17860	protein_coding	1	0	0	0	0	0	0	0	1	0	0	0	0	0	0	0	0	VC_A0954
VC_RS17895	gene-VC_RS17895	TRANSCRIPT_gene-VC_RS17895	protein_coding	1	0	0	0	0	0	0	0	1	0	0	0	0	0	0	0	0	VC_A0962
VC_RS17935	gene-VC_RS17935	TRANSCRIPT_gene-VC_RS17935	protein_coding	1	0	0	0	0	0	0	0	1	0	0	0	0	0	0	0	0	VC_A0972
VC_RS17980	gene-VC_RS17980	TRANSCRIPT_gene-VC_RS17980	protein_coding	1	0	0	0	0	0	0	0	1	0	0	0	0	0	0	0	0	VC_A0982
VC_RS18020	gene-VC_RS18020	TRANSCRIPT_gene-VC_RS18020	protein_coding	1	0	0	0	0	0	0	0	1	0	0	0	0	0	0	0	0	VC_A0989
VC_RS18185	gene-VC_RS18185	TRANSCRIPT_gene-VC_RS18185	protein_coding	1	0	0	0	0	0	0	0	1	0	0	0	0	0	0	0	0	VC_A1027
VC_RS18200	gene-VC_RS18200	TRANSCRIPT_gene-VC_RS18200	protein_coding	1	0	0	0	0	0	0	0	1	0	0	0	0	0	0	0	0	VC_A1030
VC_RS18220	gene-VC_RS18220	TRANSCRIPT_gene-VC_RS18220	protein_coding	1	0	0	0	0	0	0	0	1	0	0	0	0	0	0	0	0	VC_A1034
VC_RS18245	gene-VC_RS18245	TRANSCRIPT_gene-VC_RS18245	protein_coding	1	0	0	0	0	0	0	0	1	0	0	0	0	0	0	0	0	VC_A1039
VC_RS18265	gene-VC_RS18265	TRANSCRIPT_gene-VC_RS18265	protein_coding	3	1	0	0	0	0	0	0	3	0	0	0	0	0	0	0	1	VC_A1043
VC_RS18300	gene-VC_RS18300	TRANSCRIPT_gene-VC_RS18300	protein_coding	1	0	0	0	0	0	0	0	1	0	0	0	0	0	0	0	0	VC_A1051
VC_RS18370	gene-VC_RS18370	TRANSCRIPT_gene-VC_RS18370	protein_coding	1	0	0	0	0	0	0	0	1	0	0	0	0	0	0	0	0	VC_A1067
VC_RS18530	gene-VC_RS18530	TRANSCRIPT_gene-VC_RS18530	protein_coding	1	0	0	0	0	0	0	0	1	0	0	0	0	0	0	0	0	VC_A1101
acnD	gene-VC_RS06510	TRANSCRIPT_gene-VC_RS06510	protein_coding	2	0	0	0	0	0	0	0	2	0	0	0	0	0	0	0	0	VC1338
alr	gene-VC_RS06395	TRANSCRIPT_gene-VC_RS06395	protein_coding	1	0	0	0	0	0	0	0	1	0	0	0	0	0	0	0	0	VC0372
arcB	gene-VC_RS11415	TRANSCRIPT_gene-VC_RS11415	protein_coding	1	0	0	0	0	0	0	0	1	0	0	0	0	0	0	0	0	VC2369
argA	gene-VC_RS11175	TRANSCRIPT_gene-VC_RS11175	protein_coding	1	0	0	0	0	0	0	0	1	0	0	0	0	0	0	0	0	VC2316
argH	gene-VC_RS12735	TRANSCRIPT_gene-VC_RS12735	protein_coding	1	0	0	0	0	0	0	0	1	0	0	0	0	0	0	0	0	VC2641
aroC	gene-VC_RS10180	TRANSCRIPT_gene-VC_RS10180	protein_coding	1	0	0	0	0	0	0	0	1	0	0	0	0	0	0	0	0	VC2116
aroG	gene-VC_RS18230	TRANSCRIPT_gene-VC_RS18230	protein_coding	2	0	0	0	0	0	0	0	2	0	0	0	0	0	0	0	0	VC_A1036
asd	gene-VC_RS09795	TRANSCRIPT_gene-VC_RS09795	protein_coding	1	0	0	0	0	0	0	0	1	0	0	0	0	0	0	0	0	VC2036
cadB	gene-VC_RS01360	TRANSCRIPT_gene-VC_RS01360	protein_coding	1	0	1	0	0	0	0	0	1	1	0	0	0	0	0	0	0	VC0280
can	gene-VC_RS02985	TRANSCRIPT_gene-VC_RS02985	protein_coding	1	0	0	0	0	0	0	0	1	0	0	0	0	0	0	0	0	VC0586
ccoO	gene-VC_RS06975	TRANSCRIPT_gene-VC_RS06975	protein_coding	1	0	0	0	0	0	0	0	1	0	0	0	0	0	0	0	0	VC1441
chrA	gene-VC_RS11260	TRANSCRIPT_gene-VC_RS11260	protein_coding	1	0	0	0	0	0	0	0	1	0	0	0	0	0	0	0	0	VC2339
citE	gene-VC_RS03990	TRANSCRIPT_gene-VC_RS03990	protein_coding	1	0	1	0	0	0	0	0	1	1	0	0	0	0	0	0	0	VC0798
citF	gene-VC_RS03995	TRANSCRIPT_gene-VC_RS03995	protein_coding	1	0	0	0	0	0	0	0	1	0	0	0	0	0	0	0	0	VC0799
cmk	gene-VC_RS09240	TRANSCRIPT_gene-VC_RS09240	protein_coding	1	0	0	0	0	0	0	0	1	0	0	0	0	0	0	0	0	VC1916
csrD	gene-VC_RS02015	TRANSCRIPT_gene-VC_RS02015	protein_coding	2	1	0	0	0	0	0	0	2	0	0	0	0	0	0	0	1	VC0398
cydC	gene-VC_RS05780	TRANSCRIPT_gene-VC_RS05780	protein_coding	1	0	0	0	0	0	0	0	1	0	0	0	0	0	0	0	0	VC1180
cytR	gene-VC_RS12895	TRANSCRIPT_gene-VC_RS12895	protein_coding	1	0	0	0	0	0	0	0	1	0	0	0	0	0	0	0	0	VC2677
dapD	gene-VC_RS11215	TRANSCRIPT_gene-VC_RS11215	protein_coding	1	0	0	0	0	0	0	0	1	0	0	0	0	0	0	0	0	VC2329
dapE	gene-VC_RS10350	TRANSCRIPT_gene-VC_RS10350	protein_coding	1	0	0	0	0	0	0	0	1	0	0	0	0	0	0	0	0	VC2152
dinG	gene-VC_RS08950	TRANSCRIPT_gene-VC_RS08950	protein_coding	1	0	0	0	0	0	0	0	1	0	0	0	0	0	0	0	0	VC1855
djlA	gene-VC_RS02255	TRANSCRIPT_gene-VC_RS02255	protein_coding	1	0	0	0	0	0	0	0	1	0	0	0	0	0	0	0	0	VC0447
dnaQ	gene-VC_RS10790	TRANSCRIPT_gene-VC_RS10790	protein_coding	2	0	0	0	0	0	0	0	2	0	0	0	0	0	0	0	0	VC2233
dusA	gene-VC_RS01900	TRANSCRIPT_gene-VC_RS01900	protein_coding	1	0	0	0	0	0	0	0	1	0	0	0	0	0	0	0	0	VC0379
ectB	gene-VC_RS17275	TRANSCRIPT_gene-VC_RS17275	protein_coding	1	0	0	0	0	0	0	0	1	0	0	0	0	0	0	0	0	VC_A0824
fabF	gene-VC_RS09720	TRANSCRIPT_gene-VC_RS09720	protein_coding	1	0	0	0	0	0	0	0	1	0	0	0	0	0	0	0	0	VC2019
fadD	gene-VC_RS09550	TRANSCRIPT_gene-VC_RS09550	protein_coding	1	0	0	0	0	0	0	0	1	0	0	0	0	0	0	0	0	VC1985
flgB	gene-VC_RS10635	TRANSCRIPT_gene-VC_RS10635	protein_coding	1	0	0	0	0	0	0	0	1	0	0	0	0	0	0	0	0	VC2200
flgF	gene-VC_RS10615	TRANSCRIPT_gene-VC_RS10615	protein_coding	2	0	0	0	0	0	0	0	1	0	0	0	0	1	0	0	0	VC2196
flgG	gene-VC_RS10610	TRANSCRIPT_gene-VC_RS10610	protein_coding	1	0	1	0	0	0	0	0	1	1	0	0	0	0	0	0	0	VC2195
flgJ	gene-VC_RS10595	TRANSCRIPT_gene-VC_RS10595	protein_coding	1	0	0	0	0	0	0	0	1	0	0	0	0	0	0	0	0	VC2192
fliI	gene-VC_RS10250	TRANSCRIPT_gene-VC_RS10250	protein_coding	1	0	0	0	0	0	0	0	0	0	0	0	0	1	0	0	0	VC2130
fliL	gene-VC_RS00475	TRANSCRIPT_gene-VC_RS00475	protein_coding	1	0	0	0	0	0	0	0	1	0	0	0	0	0	0	0	0	VC0097
fliM	gene-VC_RS10225	TRANSCRIPT_gene-VC_RS10225	protein_coding	1	0	0	0	0	0	0	0	1	0	0	0	0	0	0	0	0	VC2126
fliP	gene-VC_RS10210	TRANSCRIPT_gene-VC_RS10210	protein_coding	1	0	0	0	0	0	0	0	1	0	0	0	0	0	0	0	0	VC2123
fliR	gene-VC_RS10200	TRANSCRIPT_gene-VC_RS10200	protein_coding	1	0	0	0	0	0	0	0	1	0	0	0	0	0	0	0	0	VC2121
glmU	gene-VC_RS13360	TRANSCRIPT_gene-VC_RS13360	protein_coding	1	0	0	0	0	0	0	0	1	0	0	0	0	0	0	0	0	VC2762
glnD	gene-VC_RS10930	TRANSCRIPT_gene-VC_RS10930	protein_coding	2	0	0	0	0	0	0	0	2	0	0	0	0	0	0	0	0	VC2262
glnG	gene-VC_RS13240	TRANSCRIPT_gene-VC_RS13240	protein_coding	1	0	0	0	0	0	0	0	1	0	0	0	0	0	0	0	0	VC2749
glnS	gene-VC_RS04920	TRANSCRIPT_gene-VC_RS04920	protein_coding	2	0	0	0	0	0	0	0	2	0	0	0	0	0	0	0	0	VC0997
glpG	gene-VC_RS00485	TRANSCRIPT_gene-VC_RS00485	protein_coding	1	0	0	0	0	0	0	0	1	0	0	0	0	0	0	0	0	VC0099
glpK	gene-VC_RS16915	TRANSCRIPT_gene-VC_RS16915	protein_coding	1	0	0	0	0	0	0	0	1	0	0	0	0	0	0	0	0	VC_A0744
gltB	gene-VC_RS11430	TRANSCRIPT_gene-VC_RS11430	protein_coding	1	0	1	0	0	0	1	0	1	0	0	0	0	0	0	0	0	VC2373
gltB	gene-VC_RS11440	TRANSCRIPT_gene-VC_RS11440	protein_coding	1	0	0	0	0	0	0	0	1	0	0	0	0	0	0	0	0	VC2373
gltX	gene-VC_RS10705	TRANSCRIPT_gene-VC_RS10705	protein_coding	1	0	0	0	0	0	0	0	1	0	0	0	0	0	0	0	0	VC2214
gppA	gene-VC_RS01465	TRANSCRIPT_gene-VC_RS01465	protein_coding	1	0	0	0	0	0	0	0	1	0	0	0	0	0	0	0	0	VC0304
guaA	gene-VC_RS03850	TRANSCRIPT_gene-VC_RS03850	protein_coding	1	0	0	0	0	0	0	0	1	0	0	0	0	0	0	0	0	VC0768
gyrB	gene-VC_RS00065	TRANSCRIPT_gene-VC_RS00065	protein_coding	1	0	0	0	0	0	0	0	1	0	0	0	0	0	0	0	0	VC0015
hisB	gene-VC_RS05565	TRANSCRIPT_gene-VC_RS05565	protein_coding	1	0	0	0	0	0	0	0	1	0	0	0	0	0	0	0	0	VC1135
hrpA	gene-VC_RS06705	TRANSCRIPT_gene-VC_RS06705	protein_coding	1	0	0	0	0	0	0	0	1	0	0	0	0	0	0	0	0	VC1382
hrpB	gene-VC_RS03045	TRANSCRIPT_gene-VC_RS03045	protein_coding	1	0	0	0	0	0	0	0	1	0	0	0	0	0	0	0	0	VC0601
ileS	gene-VC_RS03445	TRANSCRIPT_gene-VC_RS03445	protein_coding	1	0	0	0	0	0	0	0	1	0	0	0	0	0	0	0	0	VC0682
ispC	gene-VC_RS10890	TRANSCRIPT_gene-VC_RS10890	protein_coding	1	0	0	0	0	0	0	0	1	0	0	0	0	0	0	0	0	VC2254
kdsC	gene-VC_RS12180	TRANSCRIPT_gene-VC_RS12180	protein_coding	1	0	0	0	0	0	0	0	1	0	0	0	0	0	0	0	0	VC2524
kefB	gene-VC_RS12570	TRANSCRIPT_gene-VC_RS12570	protein_coding	1	0	0	0	0	0	0	0	1	0	0	0	0	0	0	0	0	VC2606
lgt	gene-VC_RS03405	TRANSCRIPT_gene-VC_RS03405	protein_coding	2	0	1	0	0	0	0	0	2	1	0	0	0	0	0	0	0	VC0674
ligA	gene-VC_RS04805	TRANSCRIPT_gene-VC_RS04805	protein_coding	1	0	0	0	0	0	0	0	1	0	0	0	0	0	0	0	0	VC0971
lipA	gene-VC_RS04680	TRANSCRIPT_gene-VC_RS04680	protein_coding	1	0	0	0	0	0	0	0	1	0	0	0	0	0	0	0	0	VC0943
lon	gene-VC_RS09260	TRANSCRIPT_gene-VC_RS09260	protein_coding	1	0	0	0	0	0	0	0	1	0	0	0	0	0	0	0	0	VC1920
lptG	gene-VC_RS12065	TRANSCRIPT_gene-VC_RS12065	protein_coding	1	0	0	0	0	0	0	0	1	0	0	0	0	0	0	0	0	VC2499
lpxC	gene-VC_RS11540	TRANSCRIPT_gene-VC_RS11540	protein_coding	1	1	0	0	0	0	0	0	1	0	0	2	0	0	0	1	0	VC2396
lpxD	gene-VC_RS10870	TRANSCRIPT_gene-VC_RS10870	protein_coding	1	0	0	0	0	0	0	0	1	0	0	0	0	0	0	0	0	VC2250
lpxH	gene-VC_RS08925	TRANSCRIPT_gene-VC_RS08925	protein_coding	1	0	1	0	0	0	0	0	1	1	0	0	0	0	0	0	0	VC1850
lysC	gene-VC_RS01980	TRANSCRIPT_gene-VC_RS01980	protein_coding	1	0	0	0	0	0	0	0	1	0	0	0	0	0	0	0	0	VC0391
malT	gene-VC_RS13470	TRANSCRIPT_gene-VC_RS13470	protein_coding	1	0	0	0	0	0	0	0	1	0	0	0	0	0	0	0	0	VC_A0011
metA	gene-VC_RS07805	TRANSCRIPT_gene-VC_RS07805	protein_coding	1	0	0	0	0	0	0	0	1	0	0	0	0	0	0	0	0	VC1611
metE	gene-VC_RS08250	TRANSCRIPT_gene-VC_RS08250	protein_coding	1	0	0	0	0	0	0	0	1	0	0	0	0	0	0	0	0	VC1704
metN	gene-VC_RS04490	TRANSCRIPT_gene-VC_RS04490	protein_coding	1	0	0	0	0	0	0	0	1	0	0	0	0	0	0	0	0	VC0907
mlp24	gene-VC_RS10385	TRANSCRIPT_gene-VC_RS10385	protein_coding	1	0	0	0	0	0	0	0	1	0	0	0	0	0	0	0	0	VC2161
mltC	gene-VC_RS02310	TRANSCRIPT_gene-VC_RS02310	protein_coding	1	0	0	0	0	0	0	0	1	0	0	0	0	0	0	0	0	VC0450
mnmC	gene-VC_RS10155	TRANSCRIPT_gene-VC_RS10155	protein_coding	1	0	0	0	0	0	0	0	1	0	0	0	0	0	0	0	0	VC2110
moaD	gene-VC_RS05060	TRANSCRIPT_gene-VC_RS05060	protein_coding	1	0	0	0	0	0	0	0	1	0	0	0	0	0	0	0	0	VC1027
mukB	gene-VC_RS08295	TRANSCRIPT_gene-VC_RS08295	protein_coding	1	0	0	0	0	0	0	0	1	0	0	0	0	0	0	0	0	VC1714
nhaA	gene-VC_RS07880	TRANSCRIPT_gene-VC_RS07880	protein_coding	1	0	0	0	0	0	0	0	1	0	0	0	0	0	0	0	0	VC1627
pabB	gene-VC_RS06350	TRANSCRIPT_gene-VC_RS06350	protein_coding	1	0	0	0	0	0	0	0	1	0	0	0	0	0	0	0	0	VC1303
pepN	gene-VC_RS07225	TRANSCRIPT_gene-VC_RS07225	protein_coding	1	0	0	0	0	0	0	0	1	0	0	0	0	0	0	0	0	VC1494
pgl	gene-VC_RS17605	TRANSCRIPT_gene-VC_RS17605	protein_coding	1	0	0	0	0	0	0	0	1	0	0	0	0	0	0	0	0	VC_A0897
plsB	gene-VC_RS00460	TRANSCRIPT_gene-VC_RS00460	protein_coding	1	0	0	0	0	0	0	0	1	0	0	0	0	0	0	0	0	VC0093
polA	gene-VC_RS00510	TRANSCRIPT_gene-VC_RS00510	protein_coding	1	0	0	0	0	0	0	0	1	0	0	0	0	0	0	0	0	VC0108
ppsA	gene-VC_RS18010	TRANSCRIPT_gene-VC_RS18010	protein_coding	1	0	0	0	0	0	0	0	1	0	0	0	0	0	0	0	0	VC_A0987
pqiB	gene-VC_RS08460	TRANSCRIPT_gene-VC_RS08460	protein_coding	1	0	0	0	0	0	0	0	1	0	0	0	0	0	0	0	0	VC1754
prmC	gene-VC_RS10455	TRANSCRIPT_gene-VC_RS10455	protein_coding	1	0	0	0	0	0	0	0	1	0	0	0	0	0	0	0	0	VC2178
pstS	gene-VC_RS17200	TRANSCRIPT_gene-VC_RS17200	protein_coding	1	0	0	0	0	0	0	0	1	0	0	0	0	0	0	0	0	VC_A0807
ptsI	gene-VC_RS04780	TRANSCRIPT_gene-VC_RS04780	protein_coding	1	0	0	0	0	0	0	0	1	0	0	0	0	0	0	0	0	VC0965
purB	gene-VC_RS05520	TRANSCRIPT_gene-VC_RS05520	protein_coding	1	0	0	0	0	0	0	0	1	0	0	0	0	0	0	0	0	VC1126
rbsC	gene-VC_RS13980	TRANSCRIPT_gene-VC_RS13980	protein_coding	1	0	0	0	0	0	0	0	1	0	0	0	0	0	0	0	0	VC_A0129
rdgC	gene-VC_RS03625	TRANSCRIPT_gene-VC_RS03625	protein_coding	1	0	0	0	0	0	0	0	1	0	0	0	0	0	0	0	0	VC0718
rep	gene-VC_RS00790	TRANSCRIPT_gene-VC_RS00790	protein_coding	1	0	0	0	0	0	0	0	1	0	0	0	0	0	0	0	0	VC0167
rhlB	gene-VC_RS01470	TRANSCRIPT_gene-VC_RS01470	protein_coding	1	0	0	0	0	0	0	0	1	0	0	0	0	0	0	0	0	VC0305
ribF	gene-VC_RS03440	TRANSCRIPT_gene-VC_RS03440	protein_coding	1	0	0	0	0	0	0	0	1	0	0	0	0	0	0	0	0	VC0681
rng	gene-VC_RS02120	TRANSCRIPT_gene-VC_RS02120	protein_coding	1	0	0	0	0	0	0	0	1	0	0	0	0	0	0	0	0	VC0419
rplB	gene-VC_RS12505	TRANSCRIPT_gene-VC_RS12505	protein_coding	1	0	0	0	0	0	0	0	1	0	0	0	0	0	0	0	0	VC2593
rpsE	gene-VC_RS12435	TRANSCRIPT_gene-VC_RS12435	protein_coding	1	0	1	0	0	0	0	0	1	1	0	0	0	0	0	0	0	VC2579
rraA	gene-VC_RS12870	TRANSCRIPT_gene-VC_RS12870	protein_coding	1	0	0	0	0	0	0	0	1	0	0	1	0	0	0	0	0	VC2672
rsgA	gene-VC_RS01675	TRANSCRIPT_gene-VC_RS01675	protein_coding	1	0	0	0	0	0	0	0	1	0	0	0	0	0	0	0	0	VC0340
rtxA	gene-VC_RS07025	TRANSCRIPT_gene-VC_RS07025	protein_coding	2	0	4	0	0	0	0	0	2	4	0	0	0	0	0	0	0	VC1451
ruvA	gene-VC_RS08905	TRANSCRIPT_gene-VC_RS08905	protein_coding	1	0	0	0	0	0	0	0	1	0	0	0	0	0	0	0	0	VC1846
secY	gene-VC_RS12420	TRANSCRIPT_gene-VC_RS12420	protein_coding	1	0	0	0	0	0	0	0	1	0	0	0	0	0	0	0	0	VC2576
serA	gene-VC_RS11950	TRANSCRIPT_gene-VC_RS11950	protein_coding	1	0	0	0	0	0	0	0	1	0	0	0	0	0	0	0	0	VC2481
serB	gene-VC_RS11290	TRANSCRIPT_gene-VC_RS11290	protein_coding	1	0	0	0	0	0	0	0	1	0	0	0	0	0	0	0	0	VC2345
serC	gene-VC_RS05680	TRANSCRIPT_gene-VC_RS05680	protein_coding	1	0	0	0	0	0	0	0	1	0	0	0	0	0	0	0	0	VC1159
sspA	gene-VC_RS02940	TRANSCRIPT_gene-VC_RS02940	protein_coding	1	0	0	0	0	0	0	0	1	0	0	0	0	0	0	0	0	VC0576
sucA	gene-VC_RS10050	TRANSCRIPT_gene-VC_RS10050	protein_coding	2	0	0	0	0	0	0	0	2	0	0	0	1	0	0	0	0	VC2087
tatB	gene-VC_RS00430	TRANSCRIPT_gene-VC_RS00430	protein_coding	1	0	0	0	0	0	0	0	1	0	0	0	0	0	0	0	0	VC0087
tcpC	gene-VC_RS04135	TRANSCRIPT_gene-VC_RS04135	protein_coding	2	0	0	0	0	0	0	0	2	0	0	0	0	0	0	0	0	VC0831
tesB	gene-VC_RS05225	TRANSCRIPT_gene-VC_RS05225	protein_coding	1	0	0	0	0	0	0	0	1	0	0	0	0	0	0	0	0	VC1063
topA	gene-VC_RS08365	TRANSCRIPT_gene-VC_RS08365	protein_coding	2	0	0	0	0	0	0	0	2	0	0	0	0	0	0	0	0	VC1730
toxT	gene-VC_RS04170	TRANSCRIPT_gene-VC_RS04170	protein_coding	1	0	0	0	0	0	0	0	1	0	0	0	0	0	0	0	0	VC0838
truA	gene-VC_RS04930	TRANSCRIPT_gene-VC_RS04930	protein_coding	1	0	0	0	0	0	0	0	1	0	0	0	0	0	0	0	0	VC0999
tssC	gene-VC_RS13885	TRANSCRIPT_gene-VC_RS13885	protein_coding	1	0	0	0	0	0	0	0	1	0	0	0	0	0	0	0	0	VC_A0108
tssI	gene-VC_RS06850	TRANSCRIPT_gene-VC_RS06850	protein_coding	1	0	0	0	0	0	0	0	1	0	0	0	0	0	0	0	0	VC1416
ubiH	gene-VC_RS11920	TRANSCRIPT_gene-VC_RS11920	protein_coding	2	0	0	0	0	0	0	0	2	0	0	0	0	0	0	0	0	VC2475
vexD	gene-VC_RS08475	TRANSCRIPT_gene-VC_RS08475	protein_coding	1	0	0	0	0	0	0	0	1	0	0	0	0	0	0	0	0	VC1757
vexK	gene-VC_RS08095	TRANSCRIPT_gene-VC_RS08095	protein_coding	1	0	0	0	0	0	0	0	1	0	0	0	0	0	0	0	0	VC1673
vspR	gene-VC_RS00870	TRANSCRIPT_gene-VC_RS00870	protein_coding	1	0	0	0	0	0	0	0	1	0	0	0	0	0	0	0	0	VC0177
yajC	gene-VC_RS03720	TRANSCRIPT_gene-VC_RS03720	protein_coding	1	0	0	0	0	0	0	0	1	0	0	0	0	0	0	0	0	VC0742
yqiA	gene-VC_RS11715	TRANSCRIPT_gene-VC_RS11715	protein_coding	1	0	0	0	0	0	0	0	1	0	0	0	0	0	0	0	0	VC2432
Sample AC2
#GeneName	GeneId	TranscriptId	BioType	variants_impact_HIGH	variants_impact_LOW	variants_impact_MODERATE	variants_impact_MODIFIER	variants_effect_conservative_inframe_deletion	variants_effect_conservative_inframe_insertion	variants_effect_disruptive_inframe_deletion	variants_effect_disruptive_inframe_insertion	variants_effect_frameshift_variant	variants_effect_missense_variant	variants_effect_non_coding_transcript_exon_variant	variants_effect_splice_region_variant	variants_effect_stop_gained	variants_effect_stop_lost	variants_effect_stop_retained_variant	variants_effect_synonymous_variant	old_locus
VC_RS00115	gene-VC_RS00115	TRANSCRIPT_gene-VC_RS00115	protein_coding	2	0	0	0	0	0	0	0	2	0	0	0	0	0	0	0	VC0026
VC_RS00450	gene-VC_RS00450	TRANSCRIPT_gene-VC_RS00450	protein_coding	1	0	0	0	0	0	0	0	1	0	0	0	0	0	0	0	VC0091
VC_RS00545	gene-VC_RS00545	TRANSCRIPT_gene-VC_RS00545	protein_coding	1	0	0	0	0	0	0	0	1	0	0	0	0	0	0	0	VC0117
VC_RS00850	gene-VC_RS00850	TRANSCRIPT_gene-VC_RS00850	protein_coding	1	0	0	0	0	0	0	0	1	0	0	0	0	0	0	0	VC0174
VC_RS00905	gene-VC_RS00905	TRANSCRIPT_gene-VC_RS00905	protein_coding	1	0	1	0	0	0	0	0	1	1	0	0	0	0	0	0	VC0183
VC_RS01160	gene-VC_RS01160	TRANSCRIPT_gene-VC_RS01160	protein_coding	1	0	0	0	0	0	0	0	1	0	0	0	0	0	0	0	VC0237
VC_RS01170	gene-VC_RS01170	TRANSCRIPT_gene-VC_RS01170	protein_coding	1	0	0	0	0	0	0	0	1	0	0	0	0	0	0	0	VC0239
VC_RS01230	gene-VC_RS01230	TRANSCRIPT_gene-VC_RS01230	protein_coding	1	0	0	0	0	0	0	0	1	0	0	0	0	0	0	0	VC0251
VC_RS01275	gene-VC_RS01275	TRANSCRIPT_gene-VC_RS01275	protein_coding	1	0	0	0	0	0	0	0	1	0	0	0	0	0	0	0	VC0262
VC_RS02045	gene-VC_RS02045	TRANSCRIPT_gene-VC_RS02045	protein_coding	1	0	0	0	0	0	0	0	1	0	0	0	0	0	0	0	VC0404
VC_RS02095	gene-VC_RS02095	TRANSCRIPT_gene-VC_RS02095	protein_coding	2	0	0	0	0	0	0	0	2	0	0	0	0	0	0	0	VC0414
VC_RS02125	gene-VC_RS02125	TRANSCRIPT_gene-VC_RS02125	protein_coding	1	0	0	0	0	0	0	0	1	0	0	0	0	0	0	0	VC0420
VC_RS02495	gene-VC_RS02495	TRANSCRIPT_gene-VC_RS02495	protein_coding	1	0	1	0	0	0	0	0	0	1	0	0	1	0	0	0	VC0489
VC_RS02590	gene-VC_RS02590	TRANSCRIPT_gene-VC_RS02590	protein_coding	2	25	12	0	0	0	0	0	2	12	0	1	0	1	0	25	VC0509
VC_RS02620	gene-VC_RS02620	TRANSCRIPT_gene-VC_RS02620	protein_coding	2	39	8	0	0	0	0	0	2	8	0	0	0	0	0	39	VC0516
VC_RS02865	gene-VC_RS02865	TRANSCRIPT_gene-VC_RS02865	protein_coding	1	0	0	0	0	0	0	0	1	0	0	0	0	0	0	0	VC0559
VC_RS02965	gene-VC_RS02965	TRANSCRIPT_gene-VC_RS02965	protein_coding	1	0	0	0	0	0	0	0	1	0	0	0	0	0	0	0	VC0581
VC_RS02995	gene-VC_RS02995	TRANSCRIPT_gene-VC_RS02995	protein_coding	2	0	0	0	0	0	0	0	2	0	0	0	0	0	0	0	VC0589
VC_RS03055	gene-VC_RS03055	TRANSCRIPT_gene-VC_RS03055	protein_coding	1	0	0	0	0	0	0	0	1	0	0	0	0	0	0	0	VC0603
VC_RS03130	gene-VC_RS03130	TRANSCRIPT_gene-VC_RS03130	protein_coding	1	0	0	0	0	0	0	0	1	0	0	0	0	0	0	0	VC0618
VC_RS03830	gene-VC_RS03830	TRANSCRIPT_gene-VC_RS03830	protein_coding	1	0	0	0	0	0	0	0	1	0	0	0	0	0	0	0	VC0764
VC_RS03925	gene-VC_RS03925	TRANSCRIPT_gene-VC_RS03925	protein_coding	1	0	0	0	0	0	0	0	1	0	0	0	0	0	0	0	VC0784
VC_RS04020	gene-VC_RS04020	TRANSCRIPT_gene-VC_RS04020	protein_coding	1	0	0	0	0	0	0	0	1	0	0	0	0	0	0	0	VC0804
VC_RS04050	gene-VC_RS04050	TRANSCRIPT_gene-VC_RS04050	protein_coding	1	0	0	0	0	0	0	0	1	0	0	0	0	0	0	0	VC0812
VC_RS04085	gene-VC_RS04085	TRANSCRIPT_gene-VC_RS04085	protein_coding	1	0	0	0	0	0	0	0	1	0	0	0	0	0	0	0	VC0820
VC_RS04220	gene-VC_RS04220	TRANSCRIPT_gene-VC_RS04220	protein_coding	1	0	0	0	0	0	0	0	1	0	0	0	0	0	0	0	VC0847
VC_RS04290	gene-VC_RS04290	TRANSCRIPT_gene-VC_RS04290	protein_coding	2	0	0	0	0	0	0	0	2	0	0	0	0	0	0	0	VC0860
VC_RS04845	gene-VC_RS04845	TRANSCRIPT_gene-VC_RS04845	protein_coding	1	0	0	0	0	0	0	0	1	0	0	0	0	0	0	0	VC0980
VC_RS04915	gene-VC_RS04915	TRANSCRIPT_gene-VC_RS04915	protein_coding	1	0	0	0	0	0	0	0	1	0	0	0	0	0	0	0	VC0995
VC_RS05130	gene-VC_RS05130	TRANSCRIPT_gene-VC_RS05130	protein_coding	2	0	0	0	0	0	0	0	2	0	0	0	0	0	0	0	VC1043
VC_RS05430	gene-VC_RS05430	TRANSCRIPT_gene-VC_RS05430	protein_coding	1	0	0	0	0	0	0	0	1	0	0	0	0	0	0	0	VC1106
VC_RS05545	gene-VC_RS05545	TRANSCRIPT_gene-VC_RS05545	protein_coding	1	0	0	0	0	0	0	0	1	0	0	0	0	0	0	0	VC1131
VC_RS05685	gene-VC_RS05685	TRANSCRIPT_gene-VC_RS05685	protein_coding	1	0	0	0	0	0	0	0	1	0	0	0	0	0	0	0	VC1160
VC_RS05695	gene-VC_RS05695	TRANSCRIPT_gene-VC_RS05695	protein_coding	1	0	0	0	0	0	0	0	1	0	0	0	0	0	0	0	VC1162
VC_RS05805	gene-VC_RS05805	TRANSCRIPT_gene-VC_RS05805	protein_coding	1	0	1	0	0	0	0	0	1	1	0	0	0	0	0	0	VC1185
VC_RS05835	gene-VC_RS05835	TRANSCRIPT_gene-VC_RS05835	protein_coding	1	0	0	0	0	0	0	0	1	0	0	0	0	0	0	0	VC1191
VC_RS05890	gene-VC_RS05890	TRANSCRIPT_gene-VC_RS05890	protein_coding	1	0	0	0	0	0	0	0	1	0	0	0	0	0	0	0	VC1203
VC_RS06120	gene-VC_RS06120	TRANSCRIPT_gene-VC_RS06120	protein_coding	1	0	0	0	0	0	0	0	1	0	0	0	0	0	0	0	VC1254
VC_RS06265	gene-VC_RS06265	TRANSCRIPT_gene-VC_RS06265	protein_coding	1	0	0	0	0	0	0	0	1	0	0	0	0	0	0	0	VC1284
VC_RS06275	gene-VC_RS06275	TRANSCRIPT_gene-VC_RS06275	protein_coding	1	0	0	0	0	0	0	0	1	0	0	0	0	0	0	0	VC1286
VC_RS06310	gene-VC_RS06310	TRANSCRIPT_gene-VC_RS06310	protein_coding	1	0	0	0	0	0	0	0	1	0	0	0	0	0	0	0	VC1295
VC_RS06670	gene-VC_RS06670	TRANSCRIPT_gene-VC_RS06670	protein_coding	1	0	0	0	0	0	0	0	1	0	0	0	0	0	0	0	VC1373
VC_RS06735	gene-VC_RS06735	TRANSCRIPT_gene-VC_RS06735	protein_coding	1	0	0	0	0	0	0	0	1	0	0	0	0	0	0	0	VC1391
VC_RS06775	gene-VC_RS06775	TRANSCRIPT_gene-VC_RS06775	protein_coding	1	1	0	0	0	0	0	0	1	0	0	0	0	0	0	1	VC1399
VC_RS06785	gene-VC_RS06785	TRANSCRIPT_gene-VC_RS06785	protein_coding	1	0	0	0	0	0	0	0	1	0	0	0	0	0	0	0	VC1401
VC_RS06940	gene-VC_RS06940	TRANSCRIPT_gene-VC_RS06940	protein_coding	1	0	0	0	0	0	0	0	1	0	0	0	0	0	0	0	VC1434
VC_RS07000	gene-VC_RS07000	TRANSCRIPT_gene-VC_RS07000	protein_coding	1	0	0	0	0	0	0	0	1	0	0	0	0	0	0	0	VC1446
VC_RS07195	gene-VC_RS07195	TRANSCRIPT_gene-VC_RS07195	protein_coding	1	0	0	0	0	0	0	0	1	0	0	0	0	0	0	0	VC1487
VC_RS07305	gene-VC_RS07305	TRANSCRIPT_gene-VC_RS07305	protein_coding	2	0	0	0	0	0	0	0	2	0	0	0	0	0	0	0	VC1511
VC_RS07400	gene-VC_RS07400	TRANSCRIPT_gene-VC_RS07400	protein_coding	1	0	0	0	0	0	0	0	1	0	0	0	0	0	0	0	VC1531
VC_RS07485	gene-VC_RS07485	TRANSCRIPT_gene-VC_RS07485	protein_coding	1	0	0	0	0	0	0	0	1	0	0	0	0	0	0	0	VC1547
VC_RS07685	gene-VC_RS07685	TRANSCRIPT_gene-VC_RS07685	protein_coding	1	0	0	0	0	0	0	0	1	0	0	0	0	0	0	0	VC1591
VC_RS07780	gene-VC_RS07780	TRANSCRIPT_gene-VC_RS07780	protein_coding	1	0	0	0	0	0	0	0	1	0	0	0	0	0	0	0	VC1606
VC_RS07790	gene-VC_RS07790	TRANSCRIPT_gene-VC_RS07790	protein_coding	1	0	0	0	0	0	0	0	1	0	0	0	0	0	0	0	VC1608
VC_RS07905	gene-VC_RS07905	TRANSCRIPT_gene-VC_RS07905	protein_coding	1	0	0	0	0	0	0	0	1	0	0	0	0	0	0	0	VC1632
VC_RS07970	gene-VC_RS07970	TRANSCRIPT_gene-VC_RS07970	protein_coding	1	0	0	0	0	0	0	0	1	0	0	0	0	0	0	0	VC1645
VC_RS08015	gene-VC_RS08015	TRANSCRIPT_gene-VC_RS08015	protein_coding	1	0	0	0	0	0	0	0	1	0	0	0	0	0	0	0	VC1658
VC_RS08070	gene-VC_RS08070	TRANSCRIPT_gene-VC_RS08070	protein_coding	2	0	0	0	0	0	0	0	2	0	0	0	0	0	0	0	VC1668
VC_RS08100	gene-VC_RS08100	TRANSCRIPT_gene-VC_RS08100	protein_coding	1	0	0	0	0	0	0	0	1	0	0	0	0	0	0	0	VC1674
VC_RS08135	gene-VC_RS08135	TRANSCRIPT_gene-VC_RS08135	protein_coding	1	0	0	0	0	0	0	0	1	0	0	0	0	0	0	0	VC1681
VC_RS08230	gene-VC_RS08230	TRANSCRIPT_gene-VC_RS08230	protein_coding	1	0	0	0	0	0	0	0	1	0	0	0	0	0	0	0	VC1700
VC_RS08270	gene-VC_RS08270	TRANSCRIPT_gene-VC_RS08270	protein_coding	1	0	0	0	0	0	0	0	1	0	0	0	0	0	0	0	VC1709
VC_RS08345	gene-VC_RS08345	TRANSCRIPT_gene-VC_RS08345	protein_coding	2	0	0	0	0	0	0	0	2	0	0	0	0	0	0	0	VC1724
VC_RS08455	gene-VC_RS08455	TRANSCRIPT_gene-VC_RS08455	protein_coding	1	0	0	0	0	0	0	0	1	0	0	0	0	0	0	0	VC1753
VC_RS08495	gene-VC_RS08495	TRANSCRIPT_gene-VC_RS08495	protein_coding	1	0	0	0	0	0	0	0	1	0	0	0	0	0	0	0	VC1760
VC_RS08500	gene-VC_RS08500	TRANSCRIPT_gene-VC_RS08500	protein_coding	1	0	0	0	0	0	0	0	1	0	0	0	0	0	0	0	VC_1761
VC_RS08580	gene-VC_RS08580	TRANSCRIPT_gene-VC_RS08580	protein_coding	2	0	0	0	0	0	0	0	2	0	0	0	0	0	0	0	VC1777
VC_RS08645	gene-VC_RS08645	TRANSCRIPT_gene-VC_RS08645	protein_coding	1	0	0	0	0	0	0	0	1	0	0	0	0	0	0	0	VC1792
VC_RS08675	gene-VC_RS08675	TRANSCRIPT_gene-VC_RS08675	protein_coding	1	0	0	0	0	0	0	0	1	0	0	0	0	0	0	0	VC1797
VC_RS08815	gene-VC_RS08815	TRANSCRIPT_gene-VC_RS08815	protein_coding	2	0	0	0	0	0	0	0	2	0	0	0	0	0	0	0	VC1826
VC_RS09070	gene-VC_RS09070	TRANSCRIPT_gene-VC_RS09070	protein_coding	1	0	0	0	0	0	0	0	1	0	0	0	0	0	0	0	VC1879
VC_RS09155	gene-VC_RS09155	TRANSCRIPT_gene-VC_RS09155	protein_coding	2	1	0	0	0	0	0	0	2	0	0	0	0	0	0	1	VC1898
VC_RS09295	gene-VC_RS09295	TRANSCRIPT_gene-VC_RS09295	protein_coding	1	0	0	0	0	0	0	0	1	0	0	0	0	0	0	0	VC1927
VC_RS09335	gene-VC_RS09335	TRANSCRIPT_gene-VC_RS09335	protein_coding	1	0	0	0	0	0	0	0	1	0	0	0	0	0	0	0	VC1937
VC_RS09515	gene-VC_RS09515	TRANSCRIPT_gene-VC_RS09515	protein_coding	2	0	0	0	0	0	0	0	2	0	0	0	0	0	0	0	VC1977
VC_RS09680	gene-VC_RS09680	TRANSCRIPT_gene-VC_RS09680	protein_coding	1	0	0	0	0	0	0	0	1	0	0	0	0	0	0	0	VC2012
VC_RS09700	gene-VC_RS09700	TRANSCRIPT_gene-VC_RS09700	protein_coding	1	0	0	0	0	0	0	0	1	0	0	0	0	0	0	0	VC2015
VC_RS09790	gene-VC_RS09790	TRANSCRIPT_gene-VC_RS09790	protein_coding	1	0	0	0	0	0	0	0	1	0	0	0	0	0	0	0	VC2035
VC_RS09805	gene-VC_RS09805	TRANSCRIPT_gene-VC_RS09805	protein_coding	1	0	0	0	0	0	0	0	1	0	0	0	0	0	0	0	VC2038
VC_RS09930	gene-VC_RS09930	TRANSCRIPT_gene-VC_RS09930	protein_coding	1	0	0	0	0	0	0	0	1	0	0	0	0	0	0	0	VC2061
VC_RS09935	gene-VC_RS09935	TRANSCRIPT_gene-VC_RS09935	protein_coding	1	0	0	0	0	0	0	0	1	0	0	0	0	0	0	0	VC2062
VC_RS09945	gene-VC_RS09945	TRANSCRIPT_gene-VC_RS09945	protein_coding	1	0	0	0	0	0	0	0	1	0	0	0	0	0	0	0	VC2064
VC_RS10000	gene-VC_RS10000	TRANSCRIPT_gene-VC_RS10000	protein_coding	1	0	0	0	0	0	0	0	1	0	0	0	0	0	0	0	VC2076
VC_RS10015	gene-VC_RS10015	TRANSCRIPT_gene-VC_RS10015	protein_coding	1	0	0	0	0	0	0	0	1	0	0	0	0	0	0	0	VC2080
VC_RS10075	gene-VC_RS10075	TRANSCRIPT_gene-VC_RS10075	protein_coding	1	0	0	0	0	0	0	0	1	0	0	0	0	0	0	0	VC2092
VC_RS10100	gene-VC_RS10100	TRANSCRIPT_gene-VC_RS10100	protein_coding	1	0	0	0	0	0	0	0	1	0	0	0	0	0	0	0	VC2097
VC_RS10275	gene-VC_RS10275	TRANSCRIPT_gene-VC_RS10275	protein_coding	3	0	3	0	0	0	1	0	2	2	0	0	1	0	0	0	VC2135
VC_RS10285	gene-VC_RS10285	TRANSCRIPT_gene-VC_RS10285	protein_coding	4	0	2	0	0	1	0	0	4	1	0	0	0	0	0	0	VC2137
VC_RS10600	gene-VC_RS10600	TRANSCRIPT_gene-VC_RS10600	protein_coding	1	0	0	0	0	0	0	0	1	0	0	0	0	0	0	0	VC2193
VC_RS10690	gene-VC_RS10690	TRANSCRIPT_gene-VC_RS10690	protein_coding	1	0	0	0	0	0	0	0	1	0	0	0	0	0	0	0	VC2211
VC_RS10825	gene-VC_RS10825	TRANSCRIPT_gene-VC_RS10825	protein_coding	2	0	0	0	0	0	0	0	2	0	0	0	0	0	0	0	VC2240
VC_RS11085	gene-VC_RS11085	TRANSCRIPT_gene-VC_RS11085	protein_coding	1	0	0	0	0	0	0	0	1	0	0	0	0	0	0	0	VC2295
VC_RS11205	gene-VC_RS11205	TRANSCRIPT_gene-VC_RS11205	protein_coding	1	0	0	0	0	0	0	0	1	0	0	0	0	0	0	0	VC2324
VC_RS11240	gene-VC_RS11240	TRANSCRIPT_gene-VC_RS11240	protein_coding	1	0	0	0	0	0	0	0	1	0	0	0	0	0	0	0	VC2335
VC_RS11245	gene-VC_RS11245	TRANSCRIPT_gene-VC_RS11245	protein_coding	1	0	0	0	0	0	0	0	1	0	0	0	0	0	0	0	VC2336
VC_RS11345	gene-VC_RS11345	TRANSCRIPT_gene-VC_RS11345	protein_coding	1	0	0	0	0	0	0	0	1	0	0	0	0	0	0	0	VC2356
VC_RS11445	gene-VC_RS11445	TRANSCRIPT_gene-VC_RS11445	protein_coding	1	0	0	0	0	0	0	0	1	0	0	0	0	0	0	0	VC2377
VC_RS11680	gene-VC_RS11680	TRANSCRIPT_gene-VC_RS11680	protein_coding	1	0	0	0	0	0	0	0	1	0	0	0	0	0	0	0	VC2425
VC_RS11725	gene-VC_RS11725	TRANSCRIPT_gene-VC_RS11725	protein_coding	1	0	0	0	0	0	0	0	1	0	0	0	0	0	0	0	VC2434
VC_RS11940	gene-VC_RS11940	TRANSCRIPT_gene-VC_RS11940	protein_coding	1	0	0	0	0	0	0	0	1	0	0	0	0	0	0	0	VC2479
VC_RS12200	gene-VC_RS12200	TRANSCRIPT_gene-VC_RS12200	protein_coding	3	0	2	0	2	0	0	0	2	0	0	0	1	0	0	0	VC2529
VC_RS12235	gene-VC_RS12235	TRANSCRIPT_gene-VC_RS12235	protein_coding	1	0	0	0	0	0	0	0	1	0	0	0	0	0	0	0	VC2536
VC_RS12315	gene-VC_RS12315	TRANSCRIPT_gene-VC_RS12315	protein_coding	1	0	0	0	0	0	0	0	1	0	0	0	0	0	0	0	VC2554
VC_RS12645	gene-VC_RS12645	TRANSCRIPT_gene-VC_RS12645	protein_coding	1	0	0	0	0	0	0	0	1	0	0	0	0	0	0	0	VC2622
VC_RS12835	gene-VC_RS12835	TRANSCRIPT_gene-VC_RS12835	protein_coding	1	0	0	0	0	0	0	0	1	0	0	0	0	0	0	0	VC2665
VC_RS12875	gene-VC_RS12875	TRANSCRIPT_gene-VC_RS12875	protein_coding	1	0	0	0	0	0	0	0	1	0	0	0	0	0	0	0	VC2673
VC_RS13005	gene-VC_RS13005	TRANSCRIPT_gene-VC_RS13005	protein_coding	1	0	0	0	0	0	0	0	1	0	0	0	0	0	0	0	VC2701
VC_RS13210	gene-VC_RS13210	TRANSCRIPT_gene-VC_RS13210	protein_coding	1	0	0	0	0	0	0	0	1	0	0	0	0	0	0	0	VC2743
VC_RS13430	gene-VC_RS13430	TRANSCRIPT_gene-VC_RS13430	protein_coding	1	0	0	0	0	0	0	0	1	0	0	0	0	0	0	0	VC_A0002
VC_RS13475	gene-VC_RS13475	TRANSCRIPT_gene-VC_RS13475	protein_coding	1	0	0	0	0	0	0	0	1	0	0	0	0	0	0	0	VC_A0013
VC_RS13500	gene-VC_RS13500	TRANSCRIPT_gene-VC_RS13500	protein_coding	1	0	0	0	0	0	0	0	1	0	0	0	0	0	0	0	VC_A0019
VC_RS13505	gene-VC_RS13505	TRANSCRIPT_gene-VC_RS13505	protein_coding	1	0	1	0	0	0	0	0	1	1	0	0	0	0	0	0	VC_A0020
VC_RS13585	gene-VC_RS13585	TRANSCRIPT_gene-VC_RS13585	protein_coding	1	0	0	0	0	0	0	0	1	0	0	0	0	0	0	0	VC_A0037
VC_RS13745	gene-VC_RS13745	TRANSCRIPT_gene-VC_RS13745	protein_coding	1	0	1	0	0	0	0	0	1	1	0	0	0	0	0	0	VC_A0076
VC_RS13750	gene-VC_RS13750	TRANSCRIPT_gene-VC_RS13750	protein_coding	1	0	0	0	0	0	0	0	1	0	0	0	0	0	0	0	VC_A0077
VC_RS13995	gene-VC_RS13995	TRANSCRIPT_gene-VC_RS13995	protein_coding	1	0	0	0	0	0	0	0	1	0	0	0	0	0	0	0	VC_A0132
VC_RS14080	gene-VC_RS14080	TRANSCRIPT_gene-VC_RS14080	protein_coding	1	0	0	0	0	0	0	0	1	0	0	0	0	0	0	0	VC_A0152
VC_RS14090	gene-VC_RS14090	TRANSCRIPT_gene-VC_RS14090	protein_coding	1	0	0	0	0	0	0	0	1	0	0	0	0	0	0	0	VC_A0154
VC_RS14105	gene-VC_RS14105	TRANSCRIPT_gene-VC_RS14105	protein_coding	2	0	0	0	0	0	0	0	2	0	0	0	0	0	0	0	VC_A0157
VC_RS14175	gene-VC_RS14175	TRANSCRIPT_gene-VC_RS14175	protein_coding	2	0	0	0	0	0	0	0	2	0	0	0	0	0	0	0	VC_A0173
VC_RS14380	gene-VC_RS14380	TRANSCRIPT_gene-VC_RS14380	protein_coding	1	0	0	0	0	0	0	0	1	0	0	0	0	0	0	0	VC_A0218
VC_RS14420	gene-VC_RS14420	TRANSCRIPT_gene-VC_RS14420	protein_coding	1	0	0	0	0	0	0	0	1	0	0	0	0	0	0	0	VC_A0227
VC_RS14615	gene-VC_RS14615	TRANSCRIPT_gene-VC_RS14615	protein_coding	1	0	0	0	0	0	0	0	1	0	0	0	0	0	0	0	VC_A0270
VC_RS14620	gene-VC_RS14620	TRANSCRIPT_gene-VC_RS14620	protein_coding	1	0	0	0	0	0	0	0	1	0	0	0	0	0	0	0	VC_A0271
VC_RS14955	gene-VC_RS14955	TRANSCRIPT_gene-VC_RS14955	protein_coding	1	0	0	0	0	0	0	0	1	0	0	0	0	0	0	0	VC_A0331
VC_RS15220	gene-VC_RS15220	TRANSCRIPT_gene-VC_RS15220	protein_coding	1	0	0	0	0	0	0	0	1	0	0	0	0	0	0	0	#N/A
VC_RS15980	gene-VC_RS15980	TRANSCRIPT_gene-VC_RS15980	protein_coding	1	0	0	0	0	0	0	0	1	0	0	0	0	0	0	0	VC_A0536
VC_RS16055	gene-VC_RS16055	TRANSCRIPT_gene-VC_RS16055	protein_coding	1	0	0	0	0	0	0	0	1	0	0	0	0	0	0	0	VC_A0554
VC_RS16460	gene-VC_RS16460	TRANSCRIPT_gene-VC_RS16460	protein_coding	1	0	0	0	0	0	0	0	1	0	0	0	0	0	0	0	VC_A0643
VC_RS16705	gene-VC_RS16705	TRANSCRIPT_gene-VC_RS16705	protein_coding	2	0	0	0	0	0	0	0	2	0	0	0	0	0	0	0	VC_A0697
VC_RS16785	gene-VC_RS16785	TRANSCRIPT_gene-VC_RS16785	protein_coding	1	0	0	0	0	0	0	0	1	0	0	0	0	0	0	0	VC_A0716
VC_RS16840	gene-VC_RS16840	TRANSCRIPT_gene-VC_RS16840	protein_coding	1	0	0	0	0	0	0	0	1	0	0	0	0	0	0	0	VC_A0728
VC_RS16890	gene-VC_RS16890	TRANSCRIPT_gene-VC_RS16890	protein_coding	1	0	0	0	0	0	0	0	1	0	0	0	0	0	0	0	VC_A0739
VC_RS17175	gene-VC_RS17175	TRANSCRIPT_gene-VC_RS17175	protein_coding	1	0	0	0	0	0	0	0	1	0	0	0	0	0	0	0	VC_A0802
VC_RS17245	gene-VC_RS17245	TRANSCRIPT_gene-VC_RS17245	protein_coding	1	0	0	0	0	0	0	0	1	0	0	0	0	0	0	0	VC_A0818
VC_RS17315	gene-VC_RS17315	TRANSCRIPT_gene-VC_RS17315	protein_coding	1	0	0	0	0	0	0	0	1	0	0	0	0	0	0	0	VC_A0833
VC_RS17375	gene-VC_RS17375	TRANSCRIPT_gene-VC_RS17375	protein_coding	1	0	0	0	0	0	0	0	1	0	0	0	0	0	0	0	VC_A0849
VC_RS17390	gene-VC_RS17390	TRANSCRIPT_gene-VC_RS17390	protein_coding	1	0	0	0	0	0	0	0	1	0	0	0	0	0	0	0	VC_A0852
VC_RS17475	gene-VC_RS17475	TRANSCRIPT_gene-VC_RS17475	protein_coding	1	0	0	0	0	0	0	0	1	0	0	0	0	0	0	0	VC_A0872
VC_RS17495	gene-VC_RS17495	TRANSCRIPT_gene-VC_RS17495	protein_coding	1	0	0	0	0	0	0	0	1	0	0	0	0	0	0	0	VC_A0875
VC_RS17660	gene-VC_RS17660	TRANSCRIPT_gene-VC_RS17660	protein_coding	1	0	0	0	0	0	0	0	0	0	0	0	1	0	0	0	VC_A0909
VC_RS17690	gene-VC_RS17690	TRANSCRIPT_gene-VC_RS17690	protein_coding	1	0	0	0	0	0	0	0	1	0	0	0	0	0	0	0	VC_A0915
VC_RS17705	gene-VC_RS17705	TRANSCRIPT_gene-VC_RS17705	protein_coding	1	0	0	0	0	0	0	0	1	0	0	0	0	0	0	0	VC_A0920
VC_RS17885	gene-VC_RS17885	TRANSCRIPT_gene-VC_RS17885	protein_coding	1	0	0	0	0	0	0	0	1	0	0	0	0	0	0	0	VC_A0960
VC_RS17920	gene-VC_RS17920	TRANSCRIPT_gene-VC_RS17920	protein_coding	1	0	0	0	0	0	0	0	1	0	0	0	0	0	0	0	VC_A0969
VC_RS17935	gene-VC_RS17935	TRANSCRIPT_gene-VC_RS17935	protein_coding	2	0	0	0	0	0	0	0	2	0	0	0	0	0	0	0	VC_A0972
VC_RS17960	gene-VC_RS17960	TRANSCRIPT_gene-VC_RS17960	protein_coding	1	0	0	0	0	0	0	0	1	0	0	0	0	0	0	0	VC_A0978
VC_RS18005	gene-VC_RS18005	TRANSCRIPT_gene-VC_RS18005	protein_coding	1	0	0	0	0	0	0	0	1	0	0	0	0	0	0	0	VC_A0986
VC_RS18255	gene-VC_RS18255	TRANSCRIPT_gene-VC_RS18255	protein_coding	1	0	0	0	0	0	0	0	1	0	0	0	0	0	0	0	VC_A1041
VC_RS18265	gene-VC_RS18265	TRANSCRIPT_gene-VC_RS18265	protein_coding	3	1	0	0	0	0	0	0	3	0	0	0	0	0	0	1	VC_A1043
VC_RS18495	gene-VC_RS18495	TRANSCRIPT_gene-VC_RS18495	protein_coding	1	0	0	0	0	0	0	0	1	0	0	0	0	0	0	0	VC_A1094
VC_RS18500	gene-VC_RS18500	TRANSCRIPT_gene-VC_RS18500	protein_coding	1	1	0	0	0	0	0	0	1	0	0	0	0	0	0	1	VC_A1095
VC_RS18510	gene-VC_RS18510	TRANSCRIPT_gene-VC_RS18510	protein_coding	1	0	0	0	0	0	0	0	1	0	0	0	0	0	0	0	VC_A1097
acs	gene-VC_RS01440	TRANSCRIPT_gene-VC_RS01440	protein_coding	1	0	0	0	0	0	0	0	1	0	0	0	0	0	0	0	VC0298
alsS	gene-VC_RS07680	TRANSCRIPT_gene-VC_RS07680	protein_coding	1	0	0	0	0	0	0	0	1	0	0	0	0	0	0	0	VC1590
argA	gene-VC_RS11175	TRANSCRIPT_gene-VC_RS11175	protein_coding	2	0	0	0	0	0	0	0	2	0	0	0	0	0	0	0	VC2316
aroE	gene-VC_RS00255	TRANSCRIPT_gene-VC_RS00255	protein_coding	1	0	0	0	0	0	0	0	1	0	0	0	0	0	0	0	VC0056
aroG	gene-VC_RS18230	TRANSCRIPT_gene-VC_RS18230	protein_coding	1	0	0	0	0	0	0	0	1	0	0	0	0	0	0	0	VC_A1036
astA	gene-VC_RS12620	TRANSCRIPT_gene-VC_RS12620	protein_coding	1	0	0	0	0	0	0	0	1	0	0	0	0	0	0	0	VC2617
btuC	gene-VC_RS06075	TRANSCRIPT_gene-VC_RS06075	protein_coding	1	0	0	0	0	0	0	0	1	0	0	0	0	0	0	0	VC1244
btuF	gene-VC_RS11465	TRANSCRIPT_gene-VC_RS11465	protein_coding	1	0	0	0	0	0	0	0	1	0	0	0	0	0	0	0	VC2381
cadA	gene-VC_RS06955	TRANSCRIPT_gene-VC_RS06955	protein_coding	1	0	0	0	0	0	0	0	1	0	0	0	0	0	0	0	VC1437
ccoO	gene-VC_RS06975	TRANSCRIPT_gene-VC_RS06975	protein_coding	1	0	0	0	0	0	0	0	1	0	0	0	0	0	0	0	VC1441
cpxA	gene-VC_RS12965	TRANSCRIPT_gene-VC_RS12965	protein_coding	1	0	0	0	0	0	0	0	1	0	0	0	0	0	0	0	VC2693
csrD	gene-VC_RS02015	TRANSCRIPT_gene-VC_RS02015	protein_coding	2	1	0	0	0	0	0	0	2	0	0	0	0	0	0	1	VC0398
cysE	gene-VC_RS12770	TRANSCRIPT_gene-VC_RS12770	protein_coding	1	0	0	0	0	0	0	0	1	0	0	0	0	0	0	0	VC2649
degS	gene-VC_RS02895	TRANSCRIPT_gene-VC_RS02895	protein_coding	1	0	0	0	0	0	0	0	1	0	0	0	0	0	0	0	VC0565
dnaA	gene-VC_RS00050	TRANSCRIPT_gene-VC_RS00050	protein_coding	1	0	0	0	0	0	0	0	1	0	0	0	0	0	0	0	VC0012
dnaE	gene-VC_RS10845	TRANSCRIPT_gene-VC_RS10845	protein_coding	1	0	0	0	0	0	0	0	1	0	0	0	0	0	0	0	VC2245
dsbB	gene-VC_RS09175	TRANSCRIPT_gene-VC_RS09175	protein_coding	1	0	0	0	0	0	0	0	1	0	0	0	0	0	0	0	VC1902
dusA	gene-VC_RS01900	TRANSCRIPT_gene-VC_RS01900	protein_coding	1	0	0	0	0	0	0	0	1	0	0	0	0	0	0	0	VC0379
ectB	gene-VC_RS17275	TRANSCRIPT_gene-VC_RS17275	protein_coding	1	0	0	0	0	0	0	0	1	0	0	0	0	0	0	0	VC_A0824
fadD	gene-VC_RS09550	TRANSCRIPT_gene-VC_RS09550	protein_coding	1	0	0	0	0	0	0	0	1	0	0	0	0	0	0	0	VC1985
fkpA	gene-VC_RS01785	TRANSCRIPT_gene-VC_RS01785	protein_coding	1	0	0	0	0	0	0	0	1	0	0	0	0	0	0	0	VC0354
fldA	gene-VC_RS10110	TRANSCRIPT_gene-VC_RS10110	protein_coding	1	0	0	0	0	0	0	0	1	0	0	0	0	0	0	0	VC2099
flgB	gene-VC_RS10635	TRANSCRIPT_gene-VC_RS10635	protein_coding	1	0	0	0	0	0	0	0	1	0	0	0	0	0	0	0	VC2200
flgF	gene-VC_RS10615	TRANSCRIPT_gene-VC_RS10615	protein_coding	2	0	0	0	0	0	0	0	1	0	0	0	1	0	0	0	VC2196
flgG	gene-VC_RS10610	TRANSCRIPT_gene-VC_RS10610	protein_coding	1	0	1	0	0	0	0	0	1	1	0	0	0	0	0	0	VC2195
flhB	gene-VC_RS10195	TRANSCRIPT_gene-VC_RS10195	protein_coding	1	0	0	0	0	0	0	0	1	0	0	0	0	0	0	0	VC2120
fliI	gene-VC_RS10250	TRANSCRIPT_gene-VC_RS10250	protein_coding	1	0	0	0	0	0	0	0	0	0	0	0	1	0	0	0	VC2130
fliR	gene-VC_RS10200	TRANSCRIPT_gene-VC_RS10200	protein_coding	1	0	0	0	0	0	0	0	1	0	0	0	0	0	0	0	VC2121
galE	gene-VC_RS17055	TRANSCRIPT_gene-VC_RS17055	protein_coding	1	0	0	0	0	0	0	0	1	0	0	0	0	0	0	0	VC_A0774
glnK	gene-VC_RS03070	TRANSCRIPT_gene-VC_RS03070	protein_coding	1	0	0	0	0	0	0	0	1	0	0	0	0	0	0	0	VC0606
gloB	gene-VC_RS10805	TRANSCRIPT_gene-VC_RS10805	protein_coding	1	0	0	0	0	0	0	0	1	0	0	0	0	0	0	0	VC2236
glpB	gene-VC_RS16930	TRANSCRIPT_gene-VC_RS16930	protein_coding	1	0	0	0	0	0	0	0	1	0	0	0	0	0	0	0	VC_A0748
gshB	gene-VC_RS02400	TRANSCRIPT_gene-VC_RS02400	protein_coding	1	0	0	0	0	0	0	0	1	0	0	0	0	0	0	0	VC0468
kdsC	gene-VC_RS12180	TRANSCRIPT_gene-VC_RS12180	protein_coding	1	0	0	0	0	0	0	0	1	0	0	0	0	0	0	0	VC2524
leuA	gene-VC_RS11990	TRANSCRIPT_gene-VC_RS11990	protein_coding	1	0	0	0	0	0	0	0	1	0	0	0	0	0	0	0	VC2490
ligA	gene-VC_RS04805	TRANSCRIPT_gene-VC_RS04805	protein_coding	1	0	0	0	0	0	0	0	1	0	0	0	0	0	0	0	VC0971
lpxB	gene-VC_RS10855	TRANSCRIPT_gene-VC_RS10855	protein_coding	1	0	0	0	0	0	0	0	1	0	0	0	0	0	0	0	VC2247
lpxC	gene-VC_RS11540	TRANSCRIPT_gene-VC_RS11540	protein_coding	1	1	0	0	0	0	0	0	1	0	0	2	0	0	1	0	VC2396
lpxD	gene-VC_RS10870	TRANSCRIPT_gene-VC_RS10870	protein_coding	1	0	0	0	0	0	0	0	1	0	0	0	0	0	0	0	VC2250
lpxH	gene-VC_RS08925	TRANSCRIPT_gene-VC_RS08925	protein_coding	1	0	1	0	0	0	0	0	1	1	0	0	0	0	0	0	VC1850
lysC	gene-VC_RS01980	TRANSCRIPT_gene-VC_RS01980	protein_coding	1	0	0	0	0	0	0	0	1	0	0	0	0	0	0	0	VC0391
malG	gene-VC_RS17810	TRANSCRIPT_gene-VC_RS17810	protein_coding	1	0	0	0	0	0	0	0	1	0	0	0	0	0	0	0	VC_A0943
malT	gene-VC_RS13470	TRANSCRIPT_gene-VC_RS13470	protein_coding	1	0	0	0	0	0	0	0	1	0	0	0	0	0	0	0	VC_A0011
mdh	gene-VC_RS02180	TRANSCRIPT_gene-VC_RS02180	protein_coding	1	0	0	0	0	0	0	0	1	0	0	0	0	0	0	0	VC0432
metR	gene-VC_RS08255	TRANSCRIPT_gene-VC_RS08255	protein_coding	1	0	0	0	0	0	0	0	1	0	0	0	0	0	0	0	VC1706
mfd	gene-VC_RS09100	TRANSCRIPT_gene-VC_RS09100	protein_coding	1	0	0	0	0	0	0	0	1	0	0	0	0	0	0	0	VC1886
mltC	gene-VC_RS02310	TRANSCRIPT_gene-VC_RS02310	protein_coding	1	0	0	0	0	0	0	0	1	0	0	0	0	0	0	0	VC0450
mnmC	gene-VC_RS10155	TRANSCRIPT_gene-VC_RS10155	protein_coding	2	0	0	0	0	0	0	0	2	0	0	0	0	0	0	0	VC2110
moeA	gene-VC_RS16340	TRANSCRIPT_gene-VC_RS16340	protein_coding	1	0	0	0	0	0	0	0	1	0	0	0	0	0	0	0	VC_A0617
mukB	gene-VC_RS08295	TRANSCRIPT_gene-VC_RS08295	protein_coding	1	0	0	0	0	0	0	0	1	0	0	0	0	0	0	0	VC1714
nagZ	gene-VC_RS03490	TRANSCRIPT_gene-VC_RS03490	protein_coding	1	0	0	0	0	0	0	0	1	0	0	0	0	0	0	0	VC0692
narQ	gene-VC_RS16595	TRANSCRIPT_gene-VC_RS16595	protein_coding	1	0	0	0	0	0	0	0	1	0	0	0	0	0	0	0	VC_A0675
nfuA	gene-VC_RS13100	TRANSCRIPT_gene-VC_RS13100	protein_coding	1	0	0	0	0	0	0	0	1	0	0	0	0	0	0	0	VC2720
nqrM	gene-VC_RS11050	TRANSCRIPT_gene-VC_RS11050	protein_coding	1	0	0	0	0	0	0	0	1	0	0	0	0	0	0	0	VC1322
pgl	gene-VC_RS17605	TRANSCRIPT_gene-VC_RS17605	protein_coding	1	0	0	0	0	0	0	0	1	0	0	0	0	0	0	0	VC_A0897
plsY	gene-VC_RS02660	TRANSCRIPT_gene-VC_RS02660	protein_coding	1	0	0	0	0	0	0	0	1	0	0	0	0	0	0	0	VC0523
priA	gene-VC_RS12900	TRANSCRIPT_gene-VC_RS12900	protein_coding	1	0	0	0	0	0	0	0	1	0	0	0	0	0	0	0	VC2678
prpF	gene-VC_RS06515	TRANSCRIPT_gene-VC_RS06515	protein_coding	1	0	0	0	0	0	0	0	1	0	0	0	0	0	0	0	VC1339
prtV	gene-VC_RS14405	TRANSCRIPT_gene-VC_RS14405	protein_coding	3	0	0	0	0	0	0	0	3	0	0	0	0	0	0	0	VC_A0223
purC	gene-VC_RS05830	TRANSCRIPT_gene-VC_RS05830	protein_coding	1	0	0	0	0	0	0	0	1	0	0	0	0	0	0	0	VC1190
purM	gene-VC_RS10760	TRANSCRIPT_gene-VC_RS10760	protein_coding	1	0	0	0	0	0	0	0	1	0	0	0	0	0	0	0	VC2226
rbsA	gene-VC_RS13975	TRANSCRIPT_gene-VC_RS13975	protein_coding	1	0	0	0	0	0	0	0	1	0	0	0	0	0	0	0	VC_A0128
rbsC	gene-VC_RS13980	TRANSCRIPT_gene-VC_RS13980	protein_coding	1	0	0	0	0	0	0	0	1	0	0	0	0	0	0	0	VC_A0129
recF	gene-VC_RS00060	TRANSCRIPT_gene-VC_RS00060	protein_coding	1	0	0	0	0	0	0	0	1	0	0	0	0	0	0	0	VC0014
recN	gene-VC_RS04250	TRANSCRIPT_gene-VC_RS04250	protein_coding	1	0	0	0	0	0	0	0	1	0	0	0	0	0	0	0	VC0852
ribF	gene-VC_RS03440	TRANSCRIPT_gene-VC_RS03440	protein_coding	1	0	0	0	0	0	0	0	1	0	0	0	0	0	0	0	VC0681
rnr	gene-VC_RS12535	TRANSCRIPT_gene-VC_RS12535	protein_coding	1	0	0	0	0	0	0	0	1	0	0	0	0	0	0	0	VC2599
rplC	gene-VC_RS12520	TRANSCRIPT_gene-VC_RS12520	protein_coding	1	0	0	0	0	0	0	0	1	0	0	0	0	0	0	0	VC2596
rpmJ	gene-VC_RS04360	TRANSCRIPT_gene-VC_RS04360	protein_coding	1	0	0	0	0	0	0	0	1	0	0	0	0	0	0	0	VC0879
rraA	gene-VC_RS12870	TRANSCRIPT_gene-VC_RS12870	protein_coding	1	0	0	0	0	0	0	0	1	0	0	1	0	0	0	0	VC2672
rsgA	gene-VC_RS01675	TRANSCRIPT_gene-VC_RS01675	protein_coding	1	0	0	0	0	0	0	0	1	0	0	0	0	0	0	0	VC0340
rtxA	gene-VC_RS07025	TRANSCRIPT_gene-VC_RS07025	protein_coding	1	0	4	0	0	0	0	0	1	4	0	0	0	0	0	0	VC1451
rtxC	gene-VC_RS07020	TRANSCRIPT_gene-VC_RS07020	protein_coding	1	0	0	0	0	0	0	0	1	0	0	0	0	0	0	0	VC1450
ruvX	gene-VC_RS02390	TRANSCRIPT_gene-VC_RS02390	protein_coding	1	0	0	0	0	0	0	0	1	0	0	0	0	0	0	0	VC0466
sspA	gene-VC_RS02940	TRANSCRIPT_gene-VC_RS02940	protein_coding	1	0	0	0	0	0	0	0	1	0	0	0	0	0	0	0	VC0576
sucA	gene-VC_RS10050	TRANSCRIPT_gene-VC_RS10050	protein_coding	1	0	0	0	0	0	0	0	1	0	0	0	0	0	0	0	VC2087
tcpC	gene-VC_RS04135	TRANSCRIPT_gene-VC_RS04135	protein_coding	2	0	0	0	0	0	0	0	2	0	0	0	0	0	0	0	VC0831
thiP	gene-VC_RS12245	TRANSCRIPT_gene-VC_RS12245	protein_coding	2	0	0	0	0	0	0	0	2	0	0	0	0	0	0	0	VC2538
thrA	gene-VC_RS11385	TRANSCRIPT_gene-VC_RS11385	protein_coding	1	0	0	0	0	0	0	0	1	0	0	0	0	0	0	0	VC2364
topA	gene-VC_RS08365	TRANSCRIPT_gene-VC_RS08365	protein_coding	1	0	0	0	0	0	0	0	1	0	0	0	0	0	0	0	VC1730
torC	gene-VC_RS08190	TRANSCRIPT_gene-VC_RS08190	protein_coding	1	0	0	0	0	0	0	0	1	0	0	0	0	0	0	0	VC1693
torT	gene-VC_RS16760	TRANSCRIPT_gene-VC_RS16760	protein_coding	1	0	0	0	0	0	0	0	1	0	0	0	0	0	0	0	VC_A0710
toxT	gene-VC_RS04170	TRANSCRIPT_gene-VC_RS04170	protein_coding	3	0	0	0	0	0	0	0	3	0	0	0	0	0	0	0	VC0838
treC	gene-VC_RS04510	TRANSCRIPT_gene-VC_RS04510	protein_coding	1	0	0	0	0	0	0	0	1	0	0	0	0	0	0	0	VC0911
trmD	gene-VC_RS02885	TRANSCRIPT_gene-VC_RS02885	protein_coding	1	0	0	0	0	0	0	0	1	0	0	0	0	0	0	0	VC0563
tsaE	gene-VC_RS01730	TRANSCRIPT_gene-VC_RS01730	protein_coding	1	0	1	0	0	0	0	0	1	1	0	0	0	0	0	0	VC0343
tssA	gene-VC_RS13940	TRANSCRIPT_gene-VC_RS13940	protein_coding	1	0	0	0	0	0	0	0	1	0	0	0	0	0	0	0	VC_A0119
tssC	gene-VC_RS13885	TRANSCRIPT_gene-VC_RS13885	protein_coding	1	0	0	0	0	0	0	0	1	0	0	0	0	0	0	0	VC_A0108
tyrR	gene-VC_RS06375	TRANSCRIPT_gene-VC_RS06375	protein_coding	1	0	0	0	0	0	0	0	1	0	0	0	0	0	0	0	VC1308
ubiH	gene-VC_RS11920	TRANSCRIPT_gene-VC_RS11920	protein_coding	2	0	0	0	0	0	0	0	2	0	0	0	0	0	0	0	VC2475
ugpE	gene-VC_RS07505	TRANSCRIPT_gene-VC_RS07505	protein_coding	1	0	0	0	0	0	0	0	1	0	0	0	0	0	0	0	VC1551
vcaM	gene-VC_RS18050	TRANSCRIPT_gene-VC_RS18050	protein_coding	1	0	0	0	0	0	0	0	1	0	0	0	0	0	0	0	VC_A0996
Sample AC3
#GeneName	GeneId	TranscriptId	BioType	variants_impact_HIGH	variants_impact_LOW	variants_impact_MODERATE	variants_impact_MODIFIER	variants_effect_conservative_inframe_deletion	variants_effect_conservative_inframe_insertion	variants_effect_disruptive_inframe_deletion	variants_effect_disruptive_inframe_insertion	variants_effect_frameshift_variant	variants_effect_missense_variant	variants_effect_non_coding_transcript_exon_variant	variants_effect_splice_region_variant	variants_effect_stop_gained	variants_effect_stop_lost	variants_effect_stop_retained_variant	variants_effect_synonymous_variant	old_locus
VC_RS00115	gene-VC_RS00115	TRANSCRIPT_gene-VC_RS00115	protein_coding	1	0	0	0	0	0	0	0	1	0	0	0	0	0	0	0	VC0026
VC_RS00140	gene-VC_RS00140	TRANSCRIPT_gene-VC_RS00140	protein_coding	1	0	0	0	0	0	0	0	1	0	0	0	0	0	0	0	VC0031
VC_RS00190	gene-VC_RS00190	TRANSCRIPT_gene-VC_RS00190	protein_coding	1	0	0	0	0	0	0	0	1	0	0	0	0	0	0	0	VC0042
VC_RS00325	gene-VC_RS00325	TRANSCRIPT_gene-VC_RS00325	protein_coding	1	0	0	0	0	0	0	0	1	0	0	0	0	0	0	0	VC0065
VC_RS00565	gene-VC_RS00565	TRANSCRIPT_gene-VC_RS00565	protein_coding	1	0	0	0	0	0	0	0	1	0	0	0	0	0	0	0	VC0122
VC_RS00615	gene-VC_RS00615	TRANSCRIPT_gene-VC_RS00615	protein_coding	1	0	0	0	0	0	0	0	1	0	0	0	0	0	0	0	VC0132
VC_RS00720	gene-VC_RS00720	TRANSCRIPT_gene-VC_RS00720	protein_coding	1	0	0	0	0	0	0	0	1	0	0	0	0	0	0	0	VC0157
VC_RS00900	gene-VC_RS00900	TRANSCRIPT_gene-VC_RS00900	protein_coding	1	0	0	0	0	0	0	0	1	0	0	0	0	0	0	0	VC0182
VC_RS00905	gene-VC_RS00905	TRANSCRIPT_gene-VC_RS00905	protein_coding	1	0	1	0	0	0	0	0	1	1	0	0	0	0	0	0	VC0183
VC_RS01105	gene-VC_RS01105	TRANSCRIPT_gene-VC_RS01105	protein_coding	1	0	0	0	0	0	0	0	1	0	0	0	0	0	0	0	VC0225
VC_RS01170	gene-VC_RS01170	TRANSCRIPT_gene-VC_RS01170	protein_coding	1	0	0	0	0	0	0	0	1	0	0	0	0	0	0	0	VC0239
VC_RS01185	gene-VC_RS01185	TRANSCRIPT_gene-VC_RS01185	protein_coding	1	0	0	0	0	0	0	0	1	0	0	0	0	0	0	0	VC0242
VC_RS01230	gene-VC_RS01230	TRANSCRIPT_gene-VC_RS01230	protein_coding	1	0	0	0	0	0	0	0	1	0	0	0	0	0	0	0	VC0251
VC_RS01280	gene-VC_RS01280	TRANSCRIPT_gene-VC_RS01280	protein_coding	1	0	0	0	0	0	0	0	1	0	0	0	0	0	0	0	VC0263
VC_RS01395	gene-VC_RS01395	TRANSCRIPT_gene-VC_RS01395	protein_coding	1	0	0	0	0	0	0	0	1	0	0	0	0	0	0	0	VC0287
VC_RS01460	gene-VC_RS01460	TRANSCRIPT_gene-VC_RS01460	protein_coding	1	0	0	0	0	0	0	0	1	0	0	0	0	0	0	0	VC0303
VC_RS01485	gene-VC_RS01485	TRANSCRIPT_gene-VC_RS01485	protein_coding	1	0	0	0	0	0	0	0	1	0	0	0	0	0	0	0	VC0308
VC_RS01660	gene-VC_RS01660	TRANSCRIPT_gene-VC_RS01660	protein_coding	1	0	0	0	0	0	0	0	1	0	0	0	0	0	0	0	VC0337
VC_RS01860	gene-VC_RS01860	TRANSCRIPT_gene-VC_RS01860	protein_coding	2	0	0	0	0	0	0	0	2	0	0	0	0	0	0	0	VC0370
VC_RS02010	gene-VC_RS02010	TRANSCRIPT_gene-VC_RS02010	protein_coding	1	0	0	0	0	0	0	0	1	0	0	0	0	0	0	0	VC0397
VC_RS02095	gene-VC_RS02095	TRANSCRIPT_gene-VC_RS02095	protein_coding	4	0	0	0	0	0	0	0	4	0	0	0	0	0	0	0	VC0414
VC_RS02165	gene-VC_RS02165	TRANSCRIPT_gene-VC_RS02165	protein_coding	1	0	0	0	0	0	0	0	1	0	0	0	0	0	0	0	VC0429
VC_RS02340	gene-VC_RS02340	TRANSCRIPT_gene-VC_RS02340	protein_coding	1	0	0	0	0	0	0	0	1	0	0	0	0	0	0	0	VC0456
VC_RS02375	gene-VC_RS02375	TRANSCRIPT_gene-VC_RS02375	protein_coding	1	0	0	0	0	0	0	0	1	0	0	0	0	0	0	0	VC0463
VC_RS02435	gene-VC_RS02435	TRANSCRIPT_gene-VC_RS02435	protein_coding	1	0	0	0	0	0	0	0	1	0	0	0	0	0	0	0	VC0475
VC_RS02495	gene-VC_RS02495	TRANSCRIPT_gene-VC_RS02495	protein_coding	1	0	1	0	0	0	0	0	0	1	0	0	1	0	0	0	VC0489
VC_RS02590	gene-VC_RS02590	TRANSCRIPT_gene-VC_RS02590	protein_coding	2	25	12	0	0	0	0	0	2	12	0	1	0	1	0	25	VC0509
VC_RS02620	gene-VC_RS02620	TRANSCRIPT_gene-VC_RS02620	protein_coding	2	48	10	0	0	0	0	0	2	10	0	0	0	0	0	48	VC0516
VC_RS02845	gene-VC_RS02845	TRANSCRIPT_gene-VC_RS02845	protein_coding	1	0	0	0	0	0	0	0	1	0	0	0	0	0	0	0	VC0554
VC_RS03055	gene-VC_RS03055	TRANSCRIPT_gene-VC_RS03055	protein_coding	1	0	0	0	0	0	0	0	1	0	0	0	0	0	0	0	VC0603
VC_RS03095	gene-VC_RS03095	TRANSCRIPT_gene-VC_RS03095	protein_coding	2	0	0	0	0	0	0	0	2	0	0	0	0	0	0	0	VC0611
VC_RS03100	gene-VC_RS03100	TRANSCRIPT_gene-VC_RS03100	protein_coding	1	0	0	0	0	0	0	0	1	0	0	0	0	0	0	0	VC0612
VC_RS03135	gene-VC_RS03135	TRANSCRIPT_gene-VC_RS03135	protein_coding	1	0	0	0	0	0	0	0	1	0	0	0	0	0	0	0	VC0619
VC_RS03400	gene-VC_RS03400	TRANSCRIPT_gene-VC_RS03400	protein_coding	1	0	0	0	0	0	0	0	1	0	0	0	0	0	0	0	VC0673
VC_RS03465	gene-VC_RS03465	TRANSCRIPT_gene-VC_RS03465	protein_coding	1	0	0	0	0	0	0	0	1	0	0	0	0	0	0	0	VC0687
VC_RS03475	gene-VC_RS03475	TRANSCRIPT_gene-VC_RS03475	protein_coding	1	0	0	0	0	0	0	0	1	0	0	0	0	0	0	0	VC0689
VC_RS03685	gene-VC_RS03685	TRANSCRIPT_gene-VC_RS03685	protein_coding	1	0	0	0	0	0	0	0	1	0	0	0	0	0	0	0	VC0731
VC_RS04035	gene-VC_RS04035	TRANSCRIPT_gene-VC_RS04035	protein_coding	1	0	0	0	0	0	0	0	1	0	0	0	0	0	0	0	VC0809
VC_RS04080	gene-VC_RS04080	TRANSCRIPT_gene-VC_RS04080	protein_coding	1	0	0	0	0	0	0	0	1	0	0	0	0	0	0	0	VC0819
VC_RS04390	gene-VC_RS04390	TRANSCRIPT_gene-VC_RS04390	protein_coding	1	0	0	0	0	0	0	0	1	0	0	0	0	0	0	0	VC0886
VC_RS04760	gene-VC_RS04760	TRANSCRIPT_gene-VC_RS04760	protein_coding	1	0	0	0	0	0	0	0	1	0	0	0	0	0	0	0	VC0961
VC_RS04770	gene-VC_RS04770	TRANSCRIPT_gene-VC_RS04770	protein_coding	1	0	0	0	0	0	0	0	1	0	0	0	0	0	0	0	VC0963
VC_RS04970	gene-VC_RS04970	TRANSCRIPT_gene-VC_RS04970	protein_coding	1	0	0	0	0	0	0	0	1	0	0	0	0	0	0	0	VC1008
VC_RS05080	gene-VC_RS05080	TRANSCRIPT_gene-VC_RS05080	protein_coding	1	0	0	0	0	0	0	0	1	0	0	0	0	0	0	0	VC1033
VC_RS05130	gene-VC_RS05130	TRANSCRIPT_gene-VC_RS05130	protein_coding	2	0	0	0	0	0	0	0	2	0	0	0	0	0	0	0	VC1043
VC_RS05325	gene-VC_RS05325	TRANSCRIPT_gene-VC_RS05325	protein_coding	1	0	0	0	0	0	0	0	1	0	0	0	0	0	0	0	VC1084
VC_RS05390	gene-VC_RS05390	TRANSCRIPT_gene-VC_RS05390	protein_coding	1	0	0	0	0	0	0	0	1	0	0	0	0	0	0	0	VC1098
VC_RS05515	gene-VC_RS05515	TRANSCRIPT_gene-VC_RS05515	protein_coding	1	0	0	0	0	0	0	0	1	0	0	0	0	0	0	0	VC1125
VC_RS05545	gene-VC_RS05545	TRANSCRIPT_gene-VC_RS05545	protein_coding	1	0	0	0	0	0	0	0	1	0	0	0	0	0	0	0	VC1131
VC_RS05560	gene-VC_RS05560	TRANSCRIPT_gene-VC_RS05560	protein_coding	1	0	0	0	0	0	0	0	1	0	0	0	0	0	0	0	VC1134
VC_RS05585	gene-VC_RS05585	TRANSCRIPT_gene-VC_RS05585	protein_coding	1	0	0	0	0	0	0	0	1	0	0	0	0	0	0	0	VC1139
VC_RS05685	gene-VC_RS05685	TRANSCRIPT_gene-VC_RS05685	protein_coding	1	0	0	0	0	0	0	0	1	0	0	0	0	0	0	0	VC1160
VC_RS05695	gene-VC_RS05695	TRANSCRIPT_gene-VC_RS05695	protein_coding	1	0	0	0	0	0	0	0	1	0	0	0	0	0	0	0	VC1162
VC_RS05805	gene-VC_RS05805	TRANSCRIPT_gene-VC_RS05805	protein_coding	2	0	0	0	0	0	0	0	2	0	0	0	0	0	0	0	VC1185
VC_RS05865	gene-VC_RS05865	TRANSCRIPT_gene-VC_RS05865	protein_coding	1	0	0	0	0	0	0	0	1	0	0	0	0	0	0	0	VC1198
VC_RS06170	gene-VC_RS06170	TRANSCRIPT_gene-VC_RS06170	protein_coding	2	0	0	0	0	0	0	0	2	0	0	0	0	0	0	0	VC1265
VC_RS06275	gene-VC_RS06275	TRANSCRIPT_gene-VC_RS06275	protein_coding	1	0	0	0	0	0	0	0	1	0	0	0	0	0	0	0	VC1286
VC_RS06310	gene-VC_RS06310	TRANSCRIPT_gene-VC_RS06310	protein_coding	1	0	0	0	0	0	0	0	1	0	0	0	0	0	0	0	VC1295
VC_RS06345	gene-VC_RS06345	TRANSCRIPT_gene-VC_RS06345	protein_coding	2	0	0	0	0	0	0	0	2	0	0	0	0	0	0	0	VC1302
VC_RS06410	gene-VC_RS06410	TRANSCRIPT_gene-VC_RS06410	protein_coding	1	0	0	0	0	0	0	0	1	0	0	0	0	0	0	0	VC1315
VC_RS06485	gene-VC_RS06485	TRANSCRIPT_gene-VC_RS06485	protein_coding	1	0	0	0	0	0	0	0	1	0	0	0	0	0	0	0	VC1333
VC_RS06490	gene-VC_RS06490	TRANSCRIPT_gene-VC_RS06490	protein_coding	1	0	0	0	0	0	0	0	1	0	0	0	0	0	0	0	VC1334
VC_RS06575	gene-VC_RS06575	TRANSCRIPT_gene-VC_RS06575	protein_coding	1	0	0	0	0	0	0	0	1	0	0	0	0	0	0	0	VC1353
VC_RS06580	gene-VC_RS06580	TRANSCRIPT_gene-VC_RS06580	protein_coding	1	0	0	0	0	0	0	0	1	0	0	0	0	0	0	0	VC1354
VC_RS06610	gene-VC_RS06610	TRANSCRIPT_gene-VC_RS06610	protein_coding	1	0	0	0	0	0	0	0	1	0	0	0	0	0	0	0	VC1361
VC_RS06625	gene-VC_RS06625	TRANSCRIPT_gene-VC_RS06625	protein_coding	1	0	0	0	0	0	0	0	1	0	0	0	0	0	0	0	VC1364
VC_RS06645	gene-VC_RS06645	TRANSCRIPT_gene-VC_RS06645	protein_coding	1	0	0	0	0	0	0	0	1	0	0	0	0	0	0	0	VC1368
VC_RS06655	gene-VC_RS06655	TRANSCRIPT_gene-VC_RS06655	protein_coding	1	0	0	0	0	0	0	0	1	0	0	0	0	0	0	0	VC1370
VC_RS06775	gene-VC_RS06775	TRANSCRIPT_gene-VC_RS06775	protein_coding	1	1	0	0	0	0	0	0	1	0	0	0	0	0	0	1	VC1399
VC_RS06805	gene-VC_RS06805	TRANSCRIPT_gene-VC_RS06805	protein_coding	1	0	0	0	0	0	0	0	1	0	0	0	0	0	0	0	VC1406
VC_RS07000	gene-VC_RS07000	TRANSCRIPT_gene-VC_RS07000	protein_coding	1	0	0	0	0	0	0	0	1	0	0	0	0	0	0	0	VC1446
VC_RS07185	gene-VC_RS07185	TRANSCRIPT_gene-VC_RS07185	protein_coding	1	0	0	0	0	0	0	0	1	0	0	0	0	0	0	0	VC1485
VC_RS07305	gene-VC_RS07305	TRANSCRIPT_gene-VC_RS07305	protein_coding	1	0	0	0	0	0	0	0	1	0	0	0	0	0	0	0	VC1511
VC_RS07400	gene-VC_RS07400	TRANSCRIPT_gene-VC_RS07400	protein_coding	1	0	0	0	0	0	0	0	1	0	0	0	0	0	0	0	VC1531
VC_RS07485	gene-VC_RS07485	TRANSCRIPT_gene-VC_RS07485	protein_coding	2	0	0	0	0	0	0	0	2	0	0	0	0	0	0	0	VC1547
VC_RS07535	gene-VC_RS07535	TRANSCRIPT_gene-VC_RS07535	protein_coding	1	0	0	0	0	0	0	0	1	0	0	0	0	0	0	0	VC1557
VC_RS07575	gene-VC_RS07575	TRANSCRIPT_gene-VC_RS07575	protein_coding	1	0	0	0	0	0	0	0	1	0	0	0	0	0	0	0	VC1567
VC_RS07580	gene-VC_RS07580	TRANSCRIPT_gene-VC_RS07580	protein_coding	1	0	0	0	0	0	0	0	1	0	0	0	0	0	0	0	VC1568
VC_RS07650	gene-VC_RS07650	TRANSCRIPT_gene-VC_RS07650	protein_coding	1	0	0	0	0	0	0	0	1	0	0	0	0	0	0	0	VC1583
VC_RS07695	gene-VC_RS07695	TRANSCRIPT_gene-VC_RS07695	protein_coding	1	0	0	0	0	0	0	0	1	0	0	0	0	0	0	0	VC1593
VC_RS07830	gene-VC_RS07830	TRANSCRIPT_gene-VC_RS07830	protein_coding	1	0	0	0	0	0	0	0	1	0	0	0	0	0	0	0	VC1616
VC_RS07905	gene-VC_RS07905	TRANSCRIPT_gene-VC_RS07905	protein_coding	1	0	0	0	0	0	0	0	1	0	0	0	0	0	0	0	VC1632
VC_RS07925	gene-VC_RS07925	TRANSCRIPT_gene-VC_RS07925	protein_coding	2	0	0	0	0	0	0	0	2	0	0	0	0	0	0	0	VC1636
VC_RS07940	gene-VC_RS07940	TRANSCRIPT_gene-VC_RS07940	protein_coding	1	0	0	0	0	0	0	0	1	0	0	0	0	0	0	0	VC1639
VC_RS07970	gene-VC_RS07970	TRANSCRIPT_gene-VC_RS07970	protein_coding	1	0	0	0	0	0	0	0	1	0	0	0	0	0	0	0	VC1645
VC_RS07985	gene-VC_RS07985	TRANSCRIPT_gene-VC_RS07985	protein_coding	1	0	1	0	0	0	1	0	1	0	0	0	0	0	0	0	VC1650
VC_RS08010	gene-VC_RS08010	TRANSCRIPT_gene-VC_RS08010	protein_coding	1	0	0	0	0	0	0	0	1	0	0	0	0	0	0	0	VC1656
VC_RS08040	gene-VC_RS08040	TRANSCRIPT_gene-VC_RS08040	protein_coding	1	0	0	0	0	0	0	0	1	0	0	1	0	1	0	0	VC1662
VC_RS08270	gene-VC_RS08270	TRANSCRIPT_gene-VC_RS08270	protein_coding	1	0	0	0	0	0	0	0	1	0	0	0	0	0	0	0	VC1709
VC_RS08275	gene-VC_RS08275	TRANSCRIPT_gene-VC_RS08275	protein_coding	1	0	0	0	0	0	0	0	1	0	0	0	0	0	0	0	VC1710
VC_RS08345	gene-VC_RS08345	TRANSCRIPT_gene-VC_RS08345	protein_coding	2	0	0	0	0	0	0	0	2	0	0	0	0	0	0	0	VC1724
VC_RS08400	gene-VC_RS08400	TRANSCRIPT_gene-VC_RS08400	protein_coding	1	0	0	0	0	0	0	0	1	0	0	0	0	0	0	0	VC1740
VC_RS08455	gene-VC_RS08455	TRANSCRIPT_gene-VC_RS08455	protein_coding	1	0	0	0	0	0	0	0	1	0	0	0	0	0	0	0	VC1753
VC_RS08500	gene-VC_RS08500	TRANSCRIPT_gene-VC_RS08500	protein_coding	1	0	0	0	0	0	0	0	1	0	0	0	0	0	0	0	VC_1761
VC_RS08510	gene-VC_RS08510	TRANSCRIPT_gene-VC_RS08510	protein_coding	1	0	0	0	0	0	0	0	1	0	0	0	0	0	0	0	VC1763
VC_RS08520	gene-VC_RS08520	TRANSCRIPT_gene-VC_RS08520	protein_coding	1	0	0	0	0	0	0	0	1	0	0	0	0	0	0	0	VC1765
VC_RS08540	gene-VC_RS08540	TRANSCRIPT_gene-VC_RS08540	protein_coding	1	0	0	0	0	0	0	0	1	0	0	0	0	0	0	0	VC1769
VC_RS08550	gene-VC_RS08550	TRANSCRIPT_gene-VC_RS08550	protein_coding	1	0	1	0	0	0	0	0	1	1	0	0	0	0	0	0	VC1771
VC_RS08590	gene-VC_RS08590	TRANSCRIPT_gene-VC_RS08590	protein_coding	1	0	0	0	0	0	0	0	1	0	0	0	0	0	0	0	VC1779
VC_RS08815	gene-VC_RS08815	TRANSCRIPT_gene-VC_RS08815	protein_coding	2	0	0	0	0	0	0	0	2	0	0	0	0	0	0	0	VC1826
VC_RS08830	gene-VC_RS08830	TRANSCRIPT_gene-VC_RS08830	protein_coding	1	0	0	0	0	0	0	0	1	0	0	0	0	0	0	0	VC1831
VC_RS09010	gene-VC_RS09010	TRANSCRIPT_gene-VC_RS09010	protein_coding	1	0	0	0	0	0	0	0	1	0	0	0	0	0	0	0	VC1867
VC_RS09040	gene-VC_RS09040	TRANSCRIPT_gene-VC_RS09040	protein_coding	1	0	0	0	0	0	0	0	1	0	0	0	0	0	0	0	VC1873
VC_RS09070	gene-VC_RS09070	TRANSCRIPT_gene-VC_RS09070	protein_coding	1	0	0	0	0	0	0	0	1	0	0	0	0	0	0	0	VC1879
VC_RS09075	gene-VC_RS09075	TRANSCRIPT_gene-VC_RS09075	protein_coding	1	0	0	0	0	0	0	0	1	0	0	0	0	0	0	0	VC1880
VC_RS09145	gene-VC_RS09145	TRANSCRIPT_gene-VC_RS09145	protein_coding	1	0	0	0	0	0	0	0	1	0	0	0	0	0	0	0	VC1896
VC_RS09400	gene-VC_RS09400	TRANSCRIPT_gene-VC_RS09400	protein_coding	1	0	0	0	0	0	0	0	1	0	0	0	0	0	0	0	VC1952
VC_RS09515	gene-VC_RS09515	TRANSCRIPT_gene-VC_RS09515	protein_coding	1	0	0	0	0	0	0	0	1	0	0	0	0	0	0	0	VC1977
VC_RS09575	gene-VC_RS09575	TRANSCRIPT_gene-VC_RS09575	protein_coding	1	0	0	0	0	0	0	0	1	0	0	0	0	0	0	0	VC1990
VC_RS09780	gene-VC_RS09780	TRANSCRIPT_gene-VC_RS09780	protein_coding	1	0	0	0	0	0	0	0	1	0	0	0	0	0	0	0	VC2032
VC_RS09805	gene-VC_RS09805	TRANSCRIPT_gene-VC_RS09805	protein_coding	1	0	0	0	0	0	0	0	1	0	0	0	0	0	0	0	VC2038
VC_RS09935	gene-VC_RS09935	TRANSCRIPT_gene-VC_RS09935	protein_coding	1	0	0	0	0	0	0	0	1	0	0	0	0	0	0	0	VC2062
VC_RS10015	gene-VC_RS10015	TRANSCRIPT_gene-VC_RS10015	protein_coding	1	0	0	0	0	0	0	0	1	0	0	0	0	0	0	0	VC2080
VC_RS10175	gene-VC_RS10175	TRANSCRIPT_gene-VC_RS10175	protein_coding	1	0	0	0	0	0	0	0	1	0	0	0	0	0	0	0	VC2115
VC_RS10275	gene-VC_RS10275	TRANSCRIPT_gene-VC_RS10275	protein_coding	3	0	3	0	0	0	1	0	2	2	0	0	1	0	0	0	VC2135
VC_RS10285	gene-VC_RS10285	TRANSCRIPT_gene-VC_RS10285	protein_coding	5	0	2	0	0	1	0	0	5	1	0	0	0	0	0	0	VC2137
VC_RS10355	gene-VC_RS10355	TRANSCRIPT_gene-VC_RS10355	protein_coding	2	0	0	0	0	0	0	0	2	0	0	0	0	0	0	0	VC2153
VC_RS10600	gene-VC_RS10600	TRANSCRIPT_gene-VC_RS10600	protein_coding	1	0	0	0	0	0	0	0	1	0	0	0	0	0	0	0	VC2193
VC_RS10710	gene-VC_RS10710	TRANSCRIPT_gene-VC_RS10710	protein_coding	1	0	0	0	0	0	0	0	1	0	0	0	0	0	0	0	VC2215
VC_RS11035	gene-VC_RS11035	TRANSCRIPT_gene-VC_RS11035	protein_coding	1	0	0	0	0	0	0	0	1	0	0	0	0	0	0	0	VC2285
VC_RS11205	gene-VC_RS11205	TRANSCRIPT_gene-VC_RS11205	protein_coding	1	0	0	0	0	0	0	0	1	0	0	0	0	0	0	0	VC2324
VC_RS11225	gene-VC_RS11225	TRANSCRIPT_gene-VC_RS11225	protein_coding	1	0	0	0	0	0	0	0	1	0	0	0	0	0	0	0	VC2332
VC_RS11250	gene-VC_RS11250	TRANSCRIPT_gene-VC_RS11250	protein_coding	1	0	0	0	0	0	0	0	1	0	0	0	0	0	0	0	VC2337
VC_RS11355	gene-VC_RS11355	TRANSCRIPT_gene-VC_RS11355	protein_coding	1	0	0	0	0	0	0	0	1	0	0	0	0	0	0	0	VC2358
VC_RS11435	gene-VC_RS11435	TRANSCRIPT_gene-VC_RS11435	protein_coding	1	0	0	0	0	0	0	0	1	0	0	0	0	0	0	0	VC2374
VC_RS11780	gene-VC_RS11780	TRANSCRIPT_gene-VC_RS11780	protein_coding	1	0	0	0	0	0	0	0	1	0	0	0	0	0	0	0	VC2445
VC_RS11830	gene-VC_RS11830	TRANSCRIPT_gene-VC_RS11830	protein_coding	1	0	0	0	0	0	0	0	1	0	0	0	0	0	0	0	VC2456
VC_RS11880	gene-VC_RS11880	TRANSCRIPT_gene-VC_RS11880	protein_coding	1	0	0	0	0	0	0	0	1	0	0	0	0	0	0	0	VC2466
VC_RS11940	gene-VC_RS11940	TRANSCRIPT_gene-VC_RS11940	protein_coding	1	0	0	0	0	0	0	0	1	0	0	0	0	0	0	0	VC2479
VC_RS12200	gene-VC_RS12200	TRANSCRIPT_gene-VC_RS12200	protein_coding	3	0	2	0	2	0	0	0	2	0	0	0	1	0	0	0	VC2529
VC_RS12255	gene-VC_RS12255	TRANSCRIPT_gene-VC_RS12255	protein_coding	1	0	0	0	0	0	0	0	1	0	0	0	0	0	0	0	VC2541
VC_RS12280	gene-VC_RS12280	TRANSCRIPT_gene-VC_RS12280	protein_coding	1	0	0	0	0	0	0	0	1	0	0	0	0	0	0	0	VC2547
VC_RS12670	gene-VC_RS12670	TRANSCRIPT_gene-VC_RS12670	protein_coding	1	0	0	0	0	0	0	0	1	0	0	0	0	0	0	0	VC2627
VC_RS12725	gene-VC_RS12725	TRANSCRIPT_gene-VC_RS12725	protein_coding	1	0	0	0	0	0	0	0	1	0	0	0	0	0	0	0	VC2638
VC_RS12740	gene-VC_RS12740	TRANSCRIPT_gene-VC_RS12740	protein_coding	1	0	0	0	0	0	0	0	1	0	0	0	0	0	0	0	VC2642
VC_RS12850	gene-VC_RS12850	TRANSCRIPT_gene-VC_RS12850	protein_coding	1	0	0	0	0	0	0	0	1	0	0	0	0	0	0	0	VC2668
VC_RS12875	gene-VC_RS12875	TRANSCRIPT_gene-VC_RS12875	protein_coding	1	0	0	0	0	0	0	0	1	0	0	0	0	0	0	0	VC2673
VC_RS13015	gene-VC_RS13015	TRANSCRIPT_gene-VC_RS13015	protein_coding	2	0	0	0	0	0	0	0	2	0	0	0	0	0	0	0	VC2703
VC_RS13025	gene-VC_RS13025	TRANSCRIPT_gene-VC_RS13025	protein_coding	1	0	0	0	0	0	0	0	1	0	0	0	0	0	0	0	VC2705
VC_RS13475	gene-VC_RS13475	TRANSCRIPT_gene-VC_RS13475	protein_coding	1	0	0	0	0	0	0	0	1	0	0	0	0	0	0	0	VC_A0013
VC_RS13505	gene-VC_RS13505	TRANSCRIPT_gene-VC_RS13505	protein_coding	1	0	1	0	0	0	0	0	1	1	0	0	0	0	0	0	VC_A0020
VC_RS13520	gene-VC_RS13520	TRANSCRIPT_gene-VC_RS13520	protein_coding	1	0	0	0	0	0	0	0	1	0	0	0	0	0	0	0	VC_A0023
VC_RS13565	gene-VC_RS13565	TRANSCRIPT_gene-VC_RS13565	protein_coding	1	0	0	0	0	0	0	0	1	0	0	0	0	0	0	0	VC_A0033
VC_RS13655	gene-VC_RS13655	TRANSCRIPT_gene-VC_RS13655	protein_coding	1	0	0	0	0	0	0	0	1	0	0	0	0	0	0	0	VC_A0055
VC_RS13765	gene-VC_RS13765	TRANSCRIPT_gene-VC_RS13765	protein_coding	1	0	0	0	0	0	0	0	1	0	0	0	0	0	0	0	VC_A0080
VC_RS13850	gene-VC_RS13850	TRANSCRIPT_gene-VC_RS13850	protein_coding	1	0	0	0	0	0	0	0	1	0	0	0	0	0	0	0	VC_A0101
VC_RS13995	gene-VC_RS13995	TRANSCRIPT_gene-VC_RS13995	protein_coding	1	0	0	0	0	0	0	0	1	0	0	0	0	0	0	0	VC_A0132
VC_RS14045	gene-VC_RS14045	TRANSCRIPT_gene-VC_RS14045	protein_coding	1	0	0	0	0	0	0	0	1	0	0	0	0	0	0	0	VC_A0142
VC_RS14105	gene-VC_RS14105	TRANSCRIPT_gene-VC_RS14105	protein_coding	2	0	0	0	0	0	0	0	2	0	0	0	0	0	0	0	VC_A0157
VC_RS14165	gene-VC_RS14165	TRANSCRIPT_gene-VC_RS14165	protein_coding	1	0	0	0	0	0	0	0	1	0	0	0	0	0	0	0	VC_A0171
VC_RS14235	gene-VC_RS14235	TRANSCRIPT_gene-VC_RS14235	protein_coding	1	0	0	0	0	0	0	0	1	0	0	0	0	0	0	0	VC_A0185
VC_RS14330	gene-VC_RS14330	TRANSCRIPT_gene-VC_RS14330	protein_coding	1	0	0	0	0	0	0	0	1	0	0	0	0	0	0	0	VC_A0205
VC_RS14375	gene-VC_RS14375	TRANSCRIPT_gene-VC_RS14375	protein_coding	1	0	0	0	0	0	0	0	1	0	0	0	0	0	0	0	VC_A0217
VC_RS14390	gene-VC_RS14390	TRANSCRIPT_gene-VC_RS14390	protein_coding	1	0	0	0	0	0	0	0	1	0	0	0	0	0	0	0	VC_A0220
VC_RS14470	gene-VC_RS14470	TRANSCRIPT_gene-VC_RS14470	protein_coding	1	0	0	0	0	0	0	0	1	0	0	0	0	0	0	0	VC_A0238
VC_RS14790	gene-VC_RS14790	TRANSCRIPT_gene-VC_RS14790	protein_coding	1	0	0	0	0	0	0	0	1	0	0	0	0	0	0	0	VC_A0302
VC_RS14955	gene-VC_RS14955	TRANSCRIPT_gene-VC_RS14955	protein_coding	1	0	0	0	0	0	0	0	1	0	0	0	0	0	0	0	VC_A0331
VC_RS15525	gene-VC_RS15525	TRANSCRIPT_gene-VC_RS15525	protein_coding	1	0	0	0	0	0	0	0	1	0	0	0	0	0	0	0	VC_A0447
VC_RS15925	gene-VC_RS15925	TRANSCRIPT_gene-VC_RS15925	protein_coding	1	0	0	0	0	0	0	0	1	0	0	0	0	0	0	0	VC_A0524
VC_RS16020	gene-VC_RS16020	TRANSCRIPT_gene-VC_RS16020	protein_coding	1	0	0	0	0	0	0	0	1	0	0	0	0	0	0	0	VC_A0545
VC_RS16055	gene-VC_RS16055	TRANSCRIPT_gene-VC_RS16055	protein_coding	1	0	0	0	0	0	0	0	1	0	0	0	0	0	0	0	VC_A0554
VC_RS16085	gene-VC_RS16085	TRANSCRIPT_gene-VC_RS16085	protein_coding	1	0	0	0	0	0	0	0	1	0	0	0	0	0	0	0	VC_A0560
VC_RS16110	gene-VC_RS16110	TRANSCRIPT_gene-VC_RS16110	protein_coding	1	0	0	0	0	0	0	0	1	0	0	0	0	0	0	0	VC_A0565
VC_RS16325	gene-VC_RS16325	TRANSCRIPT_gene-VC_RS16325	protein_coding	1	0	0	0	0	0	0	0	1	0	0	0	0	0	0	0	VC_A0614
VC_RS16380	gene-VC_RS16380	TRANSCRIPT_gene-VC_RS16380	protein_coding	1	0	0	0	0	0	0	0	1	0	0	0	0	0	0	0	VC_A0627
VC_RS16395	gene-VC_RS16395	TRANSCRIPT_gene-VC_RS16395	protein_coding	1	0	0	0	0	0	0	0	1	0	0	0	0	0	0	0	VC_A0630
VC_RS16430	gene-VC_RS16430	TRANSCRIPT_gene-VC_RS16430	protein_coding	1	0	0	0	0	0	0	0	1	0	0	0	0	0	0	0	VC_A0637
VC_RS16460	gene-VC_RS16460	TRANSCRIPT_gene-VC_RS16460	protein_coding	1	0	0	0	0	0	0	0	1	0	0	0	0	0	0	0	VC_A0643
VC_RS16500	gene-VC_RS16500	TRANSCRIPT_gene-VC_RS16500	protein_coding	1	0	0	0	0	0	0	0	1	0	0	0	0	0	0	0	VC_A0651
VC_RS16535	gene-VC_RS16535	TRANSCRIPT_gene-VC_RS16535	protein_coding	1	0	0	0	0	0	0	0	1	0	0	0	0	0	0	0	VC_A0658
VC_RS16575	gene-VC_RS16575	TRANSCRIPT_gene-VC_RS16575	protein_coding	1	0	0	0	0	0	0	0	1	0	0	0	0	0	0	0	VC_A0669
VC_RS16635	gene-VC_RS16635	TRANSCRIPT_gene-VC_RS16635	protein_coding	1	0	0	0	0	0	0	0	1	0	0	0	0	0	0	0	VC_A0682
VC_RS16715	gene-VC_RS16715	TRANSCRIPT_gene-VC_RS16715	protein_coding	1	0	0	0	0	0	0	0	1	0	0	0	0	0	0	0	VC_A0700
VC_RS16735	gene-VC_RS16735	TRANSCRIPT_gene-VC_RS16735	protein_coding	1	0	0	0	0	0	0	0	1	0	0	0	0	0	0	0	VC_A0705
VC_RS16740	gene-VC_RS16740	TRANSCRIPT_gene-VC_RS16740	protein_coding	1	0	0	0	0	0	0	0	1	0	0	0	0	0	0	0	VC_A0706
VC_RS16745	gene-VC_RS16745	TRANSCRIPT_gene-VC_RS16745	protein_coding	1	0	0	0	0	0	0	0	1	0	0	0	0	0	0	0	VC_A0707
VC_RS16835	gene-VC_RS16835	TRANSCRIPT_gene-VC_RS16835	protein_coding	1	0	0	0	0	0	0	0	1	0	0	0	0	0	0	0	VC_A0727
VC_RS16850	gene-VC_RS16850	TRANSCRIPT_gene-VC_RS16850	protein_coding	1	0	0	0	0	0	0	0	1	0	0	0	0	0	0	0	VC_A0730
VC_RS16865	gene-VC_RS16865	TRANSCRIPT_gene-VC_RS16865	protein_coding	1	0	0	0	0	0	0	0	1	0	0	0	0	0	0	0	VC_A0734
VC_RS17035	gene-VC_RS17035	TRANSCRIPT_gene-VC_RS17035	protein_coding	1	0	0	0	0	0	0	0	1	0	0	0	0	0	0	0	VC_A0768
VC_RS17045	gene-VC_RS17045	TRANSCRIPT_gene-VC_RS17045	protein_coding	1	0	0	0	0	0	0	0	1	0	0	0	0	0	0	0	VC_A0772
VC_RS17245	gene-VC_RS17245	TRANSCRIPT_gene-VC_RS17245	protein_coding	1	0	0	0	0	0	0	0	1	0	0	0	0	0	0	0	VC_A0818
VC_RS17330	gene-VC_RS17330	TRANSCRIPT_gene-VC_RS17330	protein_coding	1	0	0	0	0	0	0	0	1	0	0	0	0	0	0	0	VC_A0836
VC_RS17570	gene-VC_RS17570	TRANSCRIPT_gene-VC_RS17570	protein_coding	1	0	0	0	0	0	0	0	1	0	0	0	0	0	0	0	VC_A0890
VC_RS17575	gene-VC_RS17575	TRANSCRIPT_gene-VC_RS17575	protein_coding	1	0	0	0	0	0	0	0	1	0	0	0	0	0	0	0	VC_A0891
VC_RS17595	gene-VC_RS17595	TRANSCRIPT_gene-VC_RS17595	protein_coding	1	0	0	0	0	0	0	0	1	0	0	0	0	0	0	0	VC_A0895
VC_RS17645	gene-VC_RS17645	TRANSCRIPT_gene-VC_RS17645	protein_coding	1	0	0	0	0	0	0	0	1	0	0	0	0	0	0	0	VC_A0906
VC_RS17665	gene-VC_RS17665	TRANSCRIPT_gene-VC_RS17665	protein_coding	1	0	0	0	0	0	0	0	1	0	0	0	0	0	0	0	VC_A0910
VC_RS17690	gene-VC_RS17690	TRANSCRIPT_gene-VC_RS17690	protein_coding	1	0	0	0	0	0	0	0	1	0	0	0	0	0	0	0	VC_A0915
VC_RS17715	gene-VC_RS17715	TRANSCRIPT_gene-VC_RS17715	protein_coding	1	0	0	0	0	0	0	0	1	0	0	0	0	0	0	0	VC_A0922
VC_RS17855	gene-VC_RS17855	TRANSCRIPT_gene-VC_RS17855	protein_coding	1	0	0	0	0	0	0	0	1	0	0	0	0	0	0	0	VC_A0953
VC_RS17935	gene-VC_RS17935	TRANSCRIPT_gene-VC_RS17935	protein_coding	1	0	0	0	0	0	0	0	1	0	0	0	0	0	0	0	VC_A0972
VC_RS17945	gene-VC_RS17945	TRANSCRIPT_gene-VC_RS17945	protein_coding	1	0	0	0	0	0	0	0	1	0	0	0	0	0	0	0	VC_A0975
VC_RS17960	gene-VC_RS17960	TRANSCRIPT_gene-VC_RS17960	protein_coding	1	0	0	0	0	0	0	0	1	0	0	0	0	0	0	0	VC_A0978
VC_RS17965	gene-VC_RS17965	TRANSCRIPT_gene-VC_RS17965	protein_coding	1	0	0	0	0	0	0	0	1	0	0	0	0	0	0	0	VC_A0979
VC_RS18005	gene-VC_RS18005	TRANSCRIPT_gene-VC_RS18005	protein_coding	1	0	0	0	0	0	0	0	1	0	0	0	0	0	0	0	VC_A0986
VC_RS18045	gene-VC_RS18045	TRANSCRIPT_gene-VC_RS18045	protein_coding	1	0	0	0	0	0	0	0	1	0	0	0	0	0	0	0	VC_A0994
VC_RS18105	gene-VC_RS18105	TRANSCRIPT_gene-VC_RS18105	protein_coding	1	0	0	0	0	0	0	0	1	0	0	0	0	0	0	0	VC_A1008
VC_RS18145	gene-VC_RS18145	TRANSCRIPT_gene-VC_RS18145	protein_coding	1	0	0	0	0	0	0	0	1	0	0	0	0	0	0	0	VC_A1018
VC_RS18150	gene-VC_RS18150	TRANSCRIPT_gene-VC_RS18150	protein_coding	1	0	0	0	0	0	0	0	1	0	0	0	0	0	0	0	VC_A1019
VC_RS18250	gene-VC_RS18250	TRANSCRIPT_gene-VC_RS18250	protein_coding	1	0	0	0	0	0	0	0	1	0	0	0	0	0	0	0	VC_A1040
VC_RS18255	gene-VC_RS18255	TRANSCRIPT_gene-VC_RS18255	protein_coding	1	0	0	0	0	0	0	0	1	0	0	0	0	0	0	0	VC_A1041
VC_RS18265	gene-VC_RS18265	TRANSCRIPT_gene-VC_RS18265	protein_coding	3	1	0	0	0	0	0	0	3	0	0	0	0	0	0	1	VC_A1043
VC_RS18420	gene-VC_RS18420	TRANSCRIPT_gene-VC_RS18420	protein_coding	1	0	0	0	0	0	0	0	1	0	0	0	0	0	0	0	VC_A1078
VC_RS18445	gene-VC_RS18445	TRANSCRIPT_gene-VC_RS18445	protein_coding	1	0	1	0	0	0	0	0	1	1	0	0	0	0	0	0	VC_A1084
VC_RS18720	gene-VC_RS18720	TRANSCRIPT_gene-VC_RS18720	protein_coding	1	0	0	0	0	0	0	0	1	0	0	0	0	0	0	0	VC_A0384
accA	gene-VC_RS10840	TRANSCRIPT_gene-VC_RS10840	protein_coding	1	0	0	0	0	0	0	0	1	0	0	0	0	0	0	0	VC2244
acfD	gene-VC_RS04205	TRANSCRIPT_gene-VC_RS04205	protein_coding	2	0	0	0	0	0	0	0	2	0	0	0	0	0	0	0	VC0845
alaS	gene-VC_RS02765	TRANSCRIPT_gene-VC_RS02765	protein_coding	2	0	0	0	0	0	0	0	2	0	0	0	0	0	0	0	VC0545
aroA	gene-VC_RS08375	TRANSCRIPT_gene-VC_RS08375	protein_coding	1	0	0	0	0	0	0	0	1	0	0	0	0	0	0	0	VC1732
aroG	gene-VC_RS18230	TRANSCRIPT_gene-VC_RS18230	protein_coding	1	0	0	0	0	0	0	0	1	0	0	0	0	0	0	0	VC_A1036
astA	gene-VC_RS12620	TRANSCRIPT_gene-VC_RS12620	protein_coding	1	0	0	0	0	0	0	0	1	0	0	0	0	0	0	0	VC2617
barA	gene-VC_RS11815	TRANSCRIPT_gene-VC_RS11815	protein_coding	1	0	0	0	0	0	0	0	1	0	0	0	0	0	0	0	VC2453
cadA	gene-VC_RS06955	TRANSCRIPT_gene-VC_RS06955	protein_coding	1	0	0	0	0	0	0	0	1	0	0	0	0	0	0	0	VC1437
carB	gene-VC_RS11505	TRANSCRIPT_gene-VC_RS11505	protein_coding	1	0	0	0	0	0	0	0	1	0	0	0	0	0	0	0	VC2389
cgtA	gene-VC_RS02205	TRANSCRIPT_gene-VC_RS02205	protein_coding	1	0	0	0	0	0	0	0	1	0	0	0	0	0	0	0	VC0437
citE	gene-VC_RS03990	TRANSCRIPT_gene-VC_RS03990	protein_coding	1	0	1	0	0	0	0	0	1	1	0	0	0	0	0	0	VC0798
clpA	gene-VC_RS05610	TRANSCRIPT_gene-VC_RS05610	protein_coding	1	0	0	0	0	0	0	0	1	0	0	0	0	0	0	0	VC1144
clpB	gene-VC_RS03575	TRANSCRIPT_gene-VC_RS03575	protein_coding	1	0	0	0	0	0	0	0	1	0	0	0	0	0	0	0	VC0711
cpxA	gene-VC_RS12965	TRANSCRIPT_gene-VC_RS12965	protein_coding	1	0	0	0	0	0	0	0	1	0	0	0	0	0	0	0	VC2693
csrD	gene-VC_RS02015	TRANSCRIPT_gene-VC_RS02015	protein_coding	2	1	0	0	0	0	0	0	2	0	0	0	0	0	0	1	VC0398
cydD	gene-VC_RS05785	TRANSCRIPT_gene-VC_RS05785	protein_coding	1	0	0	0	0	0	0	0	1	0	0	0	0	0	0	0	VC1181
cysE	gene-VC_RS12770	TRANSCRIPT_gene-VC_RS12770	protein_coding	1	0	0	0	0	0	0	0	1	0	0	0	0	0	0	0	VC2649
cysI	gene-VC_RS01930	TRANSCRIPT_gene-VC_RS01930	protein_coding	1	0	0	0	0	0	0	0	1	0	0	0	0	0	0	0	VC0385
dapD	gene-VC_RS11215	TRANSCRIPT_gene-VC_RS11215	protein_coding	1	0	0	0	0	0	0	0	1	0	0	0	0	0	0	0	VC2329
ectB	gene-VC_RS17275	TRANSCRIPT_gene-VC_RS17275	protein_coding	1	0	0	0	0	0	0	0	1	0	0	0	0	0	0	0	VC_A0824
eno	gene-VC_RS11790	TRANSCRIPT_gene-VC_RS11790	protein_coding	1	0	0	0	0	0	0	0	1	0	0	0	0	0	0	0	VC2447
epd	gene-VC_RS02440	TRANSCRIPT_gene-VC_RS02440	protein_coding	1	0	0	0	0	0	0	0	1	0	0	0	0	0	0	0	VC0476
fabF	gene-VC_RS09720	TRANSCRIPT_gene-VC_RS09720	protein_coding	1	0	0	0	0	0	0	0	1	0	0	0	0	0	0	0	VC2019
fadR	gene-VC_RS09165	TRANSCRIPT_gene-VC_RS09165	protein_coding	1	0	0	0	0	0	0	0	1	0	0	0	0	0	0	0	VC1900
feoB	gene-VC_RS10005	TRANSCRIPT_gene-VC_RS10005	protein_coding	1	0	0	0	0	0	0	0	1	0	0	0	0	0	0	0	VC2077
ffh	gene-VC_RS02870	TRANSCRIPT_gene-VC_RS02870	protein_coding	1	0	0	0	0	0	0	0	1	0	0	0	0	0	0	0	VC0560
flgB	gene-VC_RS10635	TRANSCRIPT_gene-VC_RS10635	protein_coding	1	0	0	0	0	0	0	0	1	0	0	0	0	0	0	0	VC2200
flgF	gene-VC_RS10615	TRANSCRIPT_gene-VC_RS10615	protein_coding	2	0	0	0	0	0	0	0	1	0	0	0	1	0	0	0	VC2196
flgG	gene-VC_RS10610	TRANSCRIPT_gene-VC_RS10610	protein_coding	1	0	1	0	0	0	0	0	1	1	0	0	0	0	0	0	VC2195
flhB	gene-VC_RS10195	TRANSCRIPT_gene-VC_RS10195	protein_coding	1	0	0	0	0	0	0	0	1	0	0	0	0	0	0	0	VC2120
fliI	gene-VC_RS10250	TRANSCRIPT_gene-VC_RS10250	protein_coding	1	0	0	0	0	0	0	0	0	0	0	0	1	0	0	0	VC2130
fliN	gene-VC_RS10220	TRANSCRIPT_gene-VC_RS10220	protein_coding	1	0	0	0	0	0	0	0	1	0	0	0	0	0	0	0	VC2125
fliO	gene-VC_RS10215	TRANSCRIPT_gene-VC_RS10215	protein_coding	1	0	0	0	0	0	0	0	1	0	0	0	0	0	0	0	VC2124
fliR	gene-VC_RS10200	TRANSCRIPT_gene-VC_RS10200	protein_coding	1	0	0	0	0	0	0	0	1	0	0	0	0	0	0	0	VC2121
frr	gene-VC_RS10905	TRANSCRIPT_gene-VC_RS10905	protein_coding	1	0	0	0	0	0	0	0	1	0	0	0	0	0	0	0	VC2257
galK	gene-VC_RS07705	TRANSCRIPT_gene-VC_RS07705	protein_coding	1	0	0	0	0	0	0	0	1	0	0	0	0	0	0	0	VC1595
galM	gene-VC_RS07700	TRANSCRIPT_gene-VC_RS07700	protein_coding	1	0	0	0	0	0	0	0	1	0	0	0	0	0	0	0	VC1594
glgX	gene-VC_RS18195	TRANSCRIPT_gene-VC_RS18195	protein_coding	1	0	0	0	0	0	0	0	1	0	0	0	0	0	0	0	VC_A1029
glmS	gene-VC_RS02485	TRANSCRIPT_gene-VC_RS02485	protein_coding	1	0	0	0	0	0	0	0	1	0	0	0	0	0	0	0	VC0487
glnG	gene-VC_RS13240	TRANSCRIPT_gene-VC_RS13240	protein_coding	1	0	0	0	0	0	0	0	1	0	0	0	0	0	0	0	VC2749
glnL	gene-VC_RS13235	TRANSCRIPT_gene-VC_RS13235	protein_coding	1	0	0	0	0	0	0	0	1	0	0	0	0	0	0	0	VC2748
glpG	gene-VC_RS00485	TRANSCRIPT_gene-VC_RS00485	protein_coding	1	0	0	0	0	0	0	0	1	0	0	0	0	0	0	0	VC0099
gltB	gene-VC_RS11430	TRANSCRIPT_gene-VC_RS11430	protein_coding	1	0	0	0	0	0	0	0	1	0	0	0	0	0	0	0	VC2373
glyS	gene-VC_RS00085	TRANSCRIPT_gene-VC_RS00085	protein_coding	1	0	0	0	0	0	0	0	1	0	0	0	0	0	0	0	VC0020
gspE	gene-VC_RS13160	TRANSCRIPT_gene-VC_RS13160	protein_coding	1	0	0	0	0	0	0	0	1	0	0	0	0	0	0	0	VC2732
gspG	gene-VC_RS13150	TRANSCRIPT_gene-VC_RS13150	protein_coding	1	0	0	0	0	0	0	0	1	0	0	0	0	0	0	0	VC2730
gspK	gene-VC_RS13130	TRANSCRIPT_gene-VC_RS13130	protein_coding	1	0	0	0	0	0	0	0	1	0	0	0	0	0	0	0	VC2726
gyrB	gene-VC_RS00065	TRANSCRIPT_gene-VC_RS00065	protein_coding	1	0	0	0	0	0	0	0	1	0	0	0	0	0	0	0	VC0015
hapA	gene-VC_RS17445	TRANSCRIPT_gene-VC_RS17445	protein_coding	1	0	0	0	0	0	0	0	1	0	0	0	0	0	0	0	VC_A0865
hemE	gene-VC_RS01635	TRANSCRIPT_gene-VC_RS01635	protein_coding	1	0	0	0	0	0	0	0	1	0	0	0	0	0	0	0	VC0332
hemH	gene-VC_RS04880	TRANSCRIPT_gene-VC_RS04880	protein_coding	1	0	0	0	0	0	0	0	1	0	0	0	0	0	0	0	VC0987
hflX	gene-VC_RS01755	TRANSCRIPT_gene-VC_RS01755	protein_coding	1	0	0	0	0	0	0	0	1	0	0	0	0	0	0	0	VC0348
kdsD	gene-VC_RS12175	TRANSCRIPT_gene-VC_RS12175	protein_coding	1	0	0	0	0	0	0	0	1	0	0	0	0	0	0	0	VC2523
kefB	gene-VC_RS12570	TRANSCRIPT_gene-VC_RS12570	protein_coding	1	0	0	0	0	0	0	0	1	0	0	0	0	0	0	0	VC2606
lhgO	gene-VC_RS14060	TRANSCRIPT_gene-VC_RS14060	protein_coding	1	0	0	0	0	0	0	0	1	0	0	0	0	0	0	0	VC_A0147
lolA	gene-VC_RS05435	TRANSCRIPT_gene-VC_RS05435	protein_coding	1	0	0	0	0	0	0	0	1	0	0	0	0	0	0	0	VC1107
lolD	gene-VC_RS09085	TRANSCRIPT_gene-VC_RS09085	protein_coding	1	0	0	0	0	0	0	0	1	0	0	0	0	0	0	0	VC1883
lpxB	gene-VC_RS10855	TRANSCRIPT_gene-VC_RS10855	protein_coding	1	0	0	0	0	0	0	0	1	0	0	0	0	0	0	0	VC2247
lpxC	gene-VC_RS11540	TRANSCRIPT_gene-VC_RS11540	protein_coding	1	1	0	0	0	0	0	0	1	0	0	2	0	0	1	0	VC2396
lpxH	gene-VC_RS08925	TRANSCRIPT_gene-VC_RS08925	protein_coding	1	0	1	0	0	0	0	0	1	1	0	0	0	0	0	0	VC1850
lysC	gene-VC_RS01980	TRANSCRIPT_gene-VC_RS01980	protein_coding	1	0	0	0	0	0	0	0	1	0	0	0	0	0	0	0	VC0391
malE	gene-VC_RS17820	TRANSCRIPT_gene-VC_RS17820	protein_coding	1	0	0	0	0	0	0	0	1	0	0	0	0	0	0	0	VC_A0945
mdoH	gene-VC_RS06280	TRANSCRIPT_gene-VC_RS06280	protein_coding	2	0	0	0	0	0	0	0	2	0	0	0	0	0	0	0	VC1287
menB	gene-VC_RS09495	TRANSCRIPT_gene-VC_RS09495	protein_coding	1	0	0	0	0	0	0	0	1	0	0	0	0	0	0	0	VC1973
metH	gene-VC_RS01975	TRANSCRIPT_gene-VC_RS01975	protein_coding	1	0	0	0	0	0	0	0	1	0	0	0	0	0	0	0	VC0390
metN	gene-VC_RS04490	TRANSCRIPT_gene-VC_RS04490	protein_coding	1	0	0	0	0	0	0	0	1	0	0	0	0	0	0	0	VC0907
mglA	gene-VC_RS06460	TRANSCRIPT_gene-VC_RS06460	protein_coding	1	0	0	0	0	0	0	0	1	0	0	0	0	0	0	0	VC1327
mgtE	gene-VC_RS12225	TRANSCRIPT_gene-VC_RS12225	protein_coding	1	0	0	0	0	0	0	0	1	0	0	0	0	0	0	0	VC1655
miaB	gene-VC_RS04765	TRANSCRIPT_gene-VC_RS04765	protein_coding	1	0	0	0	0	0	0	0	1	0	0	0	0	0	0	0	VC0962
mlp37	gene-VC_RS17720	TRANSCRIPT_gene-VC_RS17720	protein_coding	1	0	0	0	0	0	0	0	1	0	0	0	0	0	0	0	VC_A0923
mnmC	gene-VC_RS10155	TRANSCRIPT_gene-VC_RS10155	protein_coding	1	0	0	0	0	0	0	0	1	0	0	0	0	0	0	0	VC2110
moaB	gene-VC_RS05050	TRANSCRIPT_gene-VC_RS05050	protein_coding	1	0	0	0	0	0	0	0	1	0	0	0	0	0	0	0	VC1025
mrdB	gene-VC_RS04705	TRANSCRIPT_gene-VC_RS04705	protein_coding	1	0	0	0	0	0	0	0	1	0	0	0	0	0	0	0	VC0949
mshL	gene-VC_RS02035	TRANSCRIPT_gene-VC_RS02035	protein_coding	1	0	0	0	0	0	0	0	1	0	0	0	0	0	0	0	VC0402
murQ	gene-VC_RS01005	TRANSCRIPT_gene-VC_RS01005	protein_coding	1	0	0	0	0	0	0	0	1	0	0	0	0	0	0	0	VC0206
mutM	gene-VC_RS01085	TRANSCRIPT_gene-VC_RS01085	protein_coding	1	0	0	0	0	0	0	0	1	0	0	0	0	0	0	0	VC0221
nagA	gene-VC_RS08605	TRANSCRIPT_gene-VC_RS08605	protein_coding	1	0	0	0	0	0	0	0	1	0	0	0	0	0	0	0	VC0994
nagZ	gene-VC_RS03490	TRANSCRIPT_gene-VC_RS03490	protein_coding	2	0	0	0	0	0	0	0	2	0	0	0	0	0	0	0	VC0692
napA	gene-VC_RS16610	TRANSCRIPT_gene-VC_RS16610	protein_coding	1	0	0	0	0	0	0	0	1	0	0	0	0	0	0	0	VC_A0678
parE	gene-VC_RS11710	TRANSCRIPT_gene-VC_RS11710	protein_coding	1	0	0	0	0	0	0	0	1	0	0	0	0	0	0	0	VC2431
pepB	gene-VC_RS03785	TRANSCRIPT_gene-VC_RS03785	protein_coding	1	0	0	0	0	0	0	0	1	0	0	0	0	0	0	0	VC0755
pgm	gene-VC_RS10090	TRANSCRIPT_gene-VC_RS10090	protein_coding	1	0	0	0	0	0	0	0	1	0	0	0	0	0	0	0	VC2095
pheS	gene-VC_RS05985	TRANSCRIPT_gene-VC_RS05985	protein_coding	1	0	0	0	0	0	0	0	1	0	0	0	0	0	0	0	VC1219
pilM	gene-VC_RS12705	TRANSCRIPT_gene-VC_RS12705	protein_coding	1	0	0	0	0	0	0	0	1	0	0	0	0	0	0	0	VC2634
pomA	gene-VC_RS04420	TRANSCRIPT_gene-VC_RS04420	protein_coding	1	0	0	0	0	0	0	0	1	0	0	0	0	0	0	0	VC0892
potB	gene-VC_RS06905	TRANSCRIPT_gene-VC_RS06905	protein_coding	1	0	0	0	0	0	0	0	1	0	0	0	0	0	0	0	VC1427
ppiD	gene-VC_RS09250	TRANSCRIPT_gene-VC_RS09250	protein_coding	1	0	0	0	0	0	0	0	1	0	0	0	0	0	0	0	VC1918
ppsA	gene-VC_RS18010	TRANSCRIPT_gene-VC_RS18010	protein_coding	1	0	0	0	0	0	0	0	1	0	0	0	0	0	0	0	VC_A0987
prc	gene-VC_RS07235	TRANSCRIPT_gene-VC_RS07235	protein_coding	1	0	0	0	0	0	0	0	1	0	0	0	0	0	0	0	VC1496
priB	gene-VC_RS01845	TRANSCRIPT_gene-VC_RS01845	protein_coding	1	0	0	0	0	0	0	0	1	0	0	0	0	0	0	0	VC0367
prpF	gene-VC_RS06515	TRANSCRIPT_gene-VC_RS06515	protein_coding	1	0	0	0	0	0	0	0	1	0	0	0	0	0	0	0	VC1339
prtV	gene-VC_RS14405	TRANSCRIPT_gene-VC_RS14405	protein_coding	1	0	0	0	0	0	0	0	1	0	0	0	0	0	0	0	VC_A0223
ptsI	gene-VC_RS04780	TRANSCRIPT_gene-VC_RS04780	protein_coding	1	0	0	0	0	0	0	0	1	0	0	0	0	0	0	0	VC0965
purF	gene-VC_RS04955	TRANSCRIPT_gene-VC_RS04955	protein_coding	2	0	0	0	0	0	0	0	2	0	0	0	0	0	0	0	VC1004
pyrC	gene-VC_RS17730	TRANSCRIPT_gene-VC_RS17730	protein_coding	1	0	0	0	0	0	0	0	1	0	0	0	0	0	0	0	VC_A0925
raiA	gene-VC_RS03555	TRANSCRIPT_gene-VC_RS03555	protein_coding	1	0	0	0	0	0	0	0	1	0	0	0	0	0	0	0	VC0706
rapZ	gene-VC_RS12215	TRANSCRIPT_gene-VC_RS12215	protein_coding	1	0	0	0	0	0	0	0	1	0	0	0	0	0	0	0	VC2532
rarD	gene-VC_RS00955	TRANSCRIPT_gene-VC_RS00955	protein_coding	1	0	0	0	0	0	0	0	1	0	0	0	0	0	0	0	VC0195
rbsC	gene-VC_RS13980	TRANSCRIPT_gene-VC_RS13980	protein_coding	1	0	0	0	0	0	0	0	1	0	0	0	0	0	0	0	VC_A0129
recB	gene-VC_RS11190	TRANSCRIPT_gene-VC_RS11190	protein_coding	2	0	0	0	0	0	0	0	2	0	0	0	0	0	0	0	VC2320
recC	gene-VC_RS11195	TRANSCRIPT_gene-VC_RS11195	protein_coding	1	0	0	0	0	0	0	0	1	0	0	0	0	0	0	0	VC2322
rimK	gene-VC_RS11020	TRANSCRIPT_gene-VC_RS11020	protein_coding	1	0	1	0	0	0	0	0	1	1	0	0	0	0	0	0	VC2281
rplP	gene-VC_RS12485	TRANSCRIPT_gene-VC_RS12485	protein_coding	1	0	0	0	0	0	0	0	1	0	0	0	0	0	0	0	VC2589
rplT	gene-VC_RS14715	TRANSCRIPT_gene-VC_RS14715	protein_coding	1	0	0	0	0	0	0	0	1	0	0	0	0	0	0	0	VC_A0290
rpmI	gene-VC_RS14710	TRANSCRIPT_gene-VC_RS14710	protein_coding	1	0	0	0	0	0	0	0	1	0	0	0	0	0	0	0	VC_A0289
rpoB	gene-VC_RS01615	TRANSCRIPT_gene-VC_RS01615	protein_coding	2	0	0	0	0	0	0	0	2	0	0	0	0	0	0	0	VC0328
rpoC	gene-VC_RS01620	TRANSCRIPT_gene-VC_RS01620	protein_coding	1	1	1	0	0	0	1	0	1	0	0	0	0	0	0	1	VC0329
rpoD	gene-VC_RS02630	TRANSCRIPT_gene-VC_RS02630	protein_coding	1	0	0	0	0	0	0	0	1	0	0	0	0	0	0	0	VC0517
rraA	gene-VC_RS12870	TRANSCRIPT_gene-VC_RS12870	protein_coding	1	0	0	0	0	0	0	0	1	0	0	1	0	0	0	0	VC2672
rsgA	gene-VC_RS01675	TRANSCRIPT_gene-VC_RS01675	protein_coding	1	0	0	0	0	0	0	0	1	0	0	0	0	0	0	0	VC0340
rsxG	gene-VC_RS04995	TRANSCRIPT_gene-VC_RS04995	protein_coding	1	0	0	0	0	0	0	0	1	0	0	0	0	0	0	0	VC1013
rtxA	gene-VC_RS07025	TRANSCRIPT_gene-VC_RS07025	protein_coding	1	0	4	0	0	0	0	0	1	4	0	0	0	0	0	0	VC1451
rtxC	gene-VC_RS07020	TRANSCRIPT_gene-VC_RS07020	protein_coding	1	0	0	0	0	0	0	0	1	0	0	0	0	0	0	0	VC1450
serC	gene-VC_RS05680	TRANSCRIPT_gene-VC_RS05680	protein_coding	1	0	0	0	0	0	0	0	1	0	0	0	0	0	0	0	VC1159
sspA	gene-VC_RS02940	TRANSCRIPT_gene-VC_RS02940	protein_coding	1	0	0	0	0	0	0	0	1	0	0	0	0	0	0	0	VC0576
sthA	gene-VC_RS00695	TRANSCRIPT_gene-VC_RS00695	protein_coding	1	0	0	0	0	0	0	0	1	0	0	0	0	0	0	0	VC0151
tal	gene-VC_RS16365	TRANSCRIPT_gene-VC_RS16365	protein_coding	1	0	0	0	0	0	0	0	1	0	0	0	0	0	0	0	VC_A0623
tcpC	gene-VC_RS04135	TRANSCRIPT_gene-VC_RS04135	protein_coding	1	0	0	0	0	0	0	0	1	0	0	0	0	0	0	0	VC0831
tcpI	gene-VC_RS04105	TRANSCRIPT_gene-VC_RS04105	protein_coding	1	0	0	0	0	0	0	0	1	0	0	0	0	0	0	0	VC0825
thiI	gene-VC_RS04430	TRANSCRIPT_gene-VC_RS04430	protein_coding	1	0	0	0	0	0	0	0	1	0	0	0	0	0	0	0	VC0894
thrB	gene-VC_RS11380	TRANSCRIPT_gene-VC_RS11380	protein_coding	1	0	0	0	0	0	0	0	1	0	0	0	0	0	0	0	VC2363
thrS	gene-VC_RS14700	TRANSCRIPT_gene-VC_RS14700	protein_coding	1	0	0	0	0	0	0	0	1	0	0	0	0	0	0	0	VC_A0287
tolC	gene-VC_RS11735	TRANSCRIPT_gene-VC_RS11735	protein_coding	1	0	0	0	0	0	0	0	1	0	0	0	0	0	0	0	VC2436
topA	gene-VC_RS08365	TRANSCRIPT_gene-VC_RS08365	protein_coding	1	0	0	0	0	0	0	0	1	0	0	0	0	0	0	0	VC1730
torE	gene-VC_RS08195	TRANSCRIPT_gene-VC_RS08195	protein_coding	1	0	0	0	0	0	0	0	1	0	0	0	0	0	0	0	VC1694
toxT	gene-VC_RS04170	TRANSCRIPT_gene-VC_RS04170	protein_coding	1	0	0	0	0	0	0	0	1	0	0	0	0	0	0	0	VC0838
truA	gene-VC_RS04930	TRANSCRIPT_gene-VC_RS04930	protein_coding	1	0	0	0	0	0	0	0	1	0	0	0	0	0	0	0	VC0999
tssA	gene-VC_RS13940	TRANSCRIPT_gene-VC_RS13940	protein_coding	1	0	0	0	0	0	0	0	1	0	0	0	0	0	0	0	VC_A0119
tssC	gene-VC_RS13885	TRANSCRIPT_gene-VC_RS13885	protein_coding	1	0	0	0	0	0	0	0	1	0	0	0	0	0	0	0	VC_A0108
tssF	gene-VC_RS13895	TRANSCRIPT_gene-VC_RS13895	protein_coding	1	0	0	0	0	0	0	0	1	0	0	0	0	0	0	0	VC_A0110
ubiH	gene-VC_RS11920	TRANSCRIPT_gene-VC_RS11920	protein_coding	2	0	0	0	0	0	0	0	2	0	0	0	0	0	0	0	VC2475
uvrA	gene-VC_RS01995	TRANSCRIPT_gene-VC_RS01995	protein_coding	1	0	0	0	0	0	0	0	1	0	0	0	0	0	0	0	VC0394
vceR	gene-VC_RS06815	TRANSCRIPT_gene-VC_RS06815	protein_coding	1	0	0	0	0	0	0	0	1	0	0	0	0	0	0	0	VC1408
vesB	gene-VC_RS05875	TRANSCRIPT_gene-VC_RS05875	protein_coding	1	0	0	0	0	0	0	0	1	0	0	0	0	0	0	0	VC1200
vexC	gene-VC_RS08470	TRANSCRIPT_gene-VC_RS08470	protein_coding	1	0	0	0	0	0	0	0	1	0	0	0	0	0	0	0	VC1756
vexF	gene-VC_RS03180	TRANSCRIPT_gene-VC_RS03180	protein_coding	1	0	0	0	0	0	0	0	1	0	0	0	0	0	0	0	VC0629
xthA	gene-VC_RS08975	TRANSCRIPT_gene-VC_RS08975	protein_coding	1	0	0	0	0	0	0	0	1	0	0	0	0	0	0	0	VC1860
ybaK	gene-VC_RS10430	TRANSCRIPT_gene-VC_RS10430	protein_coding	1	0	0	0	0	0	0	0	1	0	0	0	0	0	0	0	VC2172
yejK	gene-VC_RS09810	TRANSCRIPT_gene-VC_RS09810	protein_coding	1	0	0	0	0	0	0	0	1	0	0	0	0	0	0	0	VC2039
znuC	gene-VC_RS10025	TRANSCRIPT_gene-VC_RS10025	protein_coding	1	0	0	0	0	0	0	0	1	0	0	0	0	0	0	0	VC2082
