# Supplementary material for: Dps-dependent in vivo mutation enhances long-term host adaptation in Vibrio cholerae
Source: PLoS Pathog. 2023 Mar 16;19(3):e1011250. doi: 10.1371/journal.ppat.1011250 (PMC10104298; doi:10.1371/journal.ppat.1011250)
Supplement: S3 Table — (XLSX) [file ppat.1011250.s012.xlsx]

## Sheet: mutation 
S3 Table. flrA, flrC, rpoN gene mutation sites in wild-type C6706 in vivo
Gene	Gene Function	Mutation	Host
VC2137	sigma-54-dependent Fis family transcriptional regulator flrA	G223N	2
VC2137	sigma-54-dependent Fis family transcriptional regulator flrA	659_670dupGAGCGATTACCG	3
VC2137	sigma-54-dependent Fis family transcriptional regulator flrA	659_670dupGAGCGATTACCG	3
VC2137	sigma-54-dependent Fis family transcriptional regulator flrA	1070_1071insT	6
VC2137	sigma-54-dependent Fis family transcriptional regulator flrA	1070_1071insT	6
VC2137	sigma-54-dependent Fis family transcriptional regulator flrA	1384_1385dupG	7
VC2137	sigma-54-dependent Fis family transcriptional regulator flrA	1384_1385dupG	7
VC2137	sigma-54-dependent Fis family transcriptional regulator flrA	1384_1385dupG	9
VC2137	sigma-54-dependent Fis family transcriptional regulator flrA	1384_1385dupG	9
VC2137	sigma-54-dependent Fis family transcriptional regulator flrA	1384_1385dupG, 765G>A*	10
VC2137	sigma-54-dependent Fis family transcriptional regulator flrA	1384_1385dupG, S244N, E255K,	10
VC2137	sigma-54-dependent Fis family transcriptional regulator flrA	389delA	14
VC2137	sigma-54-dependent Fis family transcriptional regulator flrA	840_844dupCGTAA	16
VC2137	sigma-54-dependent Fis family transcriptional regulator flrA	840_844dupCGTAA	16
VC2135	sigma-54-dependent Fis family transcriptional regulator flrC	370_388delAAGTCAGATGACAACGGCG	1
VC2135	sigma-54-dependent Fis family transcriptional regulator flrC	720_722delAGC	2
VC2135	sigma-54-dependent Fis family transcriptional regulator flrC	370_388delAAGTCAGATGACAACGGCG	3
VC2135	sigma-54-dependent Fis family transcriptional regulator flrC	370_388delAAGTCAGATGACAACGGCG	3
VC2135	sigma-54-dependent Fis family transcriptional regulator flrC	370_388delAAGTCAGATGACAACGGCG	5
VC2135	sigma-54-dependent Fis family transcriptional regulator flrC	370_388delAAGTCAGATGACAACGGCG	6
VC2135	sigma-54-dependent Fis family transcriptional regulator flrC	370_388delAAGTCAGATGACAACGGCG	7
VC2135	sigma-54-dependent Fis family transcriptional regulator flrC	G99V	7
VC2135	sigma-54-dependent Fis family transcriptional regulator flrC	370_388delAAGTCAGATGACAACGGCG	8
VC2135	sigma-54-dependent Fis family transcriptional regulator flrC	370_388delAAGTCAGATGACAACGGCG	8
VC2135	sigma-54-dependent Fis family transcriptional regulator flrC	370_388delAAGTCAGATGACAACGGCG	8
VC2135	sigma-54-dependent Fis family transcriptional regulator flrC	370_388delAAGTCAGATGACAACGGCG	8
VC2135	sigma-54-dependent Fis family transcriptional regulator flrC	370_388delAAGTCAGATGACAACGGCG	9
VC2135	sigma-54-dependent Fis family transcriptional regulator flrC	A198V	9
VC2135	sigma-54-dependent Fis family transcriptional regulator flrC	370_388delAAGTCAGATGACAACGGCG	10
VC2135	sigma-54-dependent Fis family transcriptional regulator flrC	370_388delAAGTCAGATGACAACGGCG	10
VC2135	sigma-54-dependent Fis family transcriptional regulator flrC	612delT	12
VC2135	sigma-54-dependent Fis family transcriptional regulator flrC	W334Stop code	16
VC2529	RNA polymerase factor sigma-54 rpoN	108_119delAATTCAGGAAGC	5
VC2529	RNA polymerase factor sigma-54 rpoN	1110_1139delGGCGATGAAGCCGATGGTGCTCAACGATGT	6
VC2529	RNA polymerase factor sigma-54 rpoN	Y283Stop code	11
VC2529	RNA polymerase factor sigma-54 rpoN	Y283Stop code	11
VC2529	RNA polymerase factor sigma-54 rpoN	762_763insA	11
VC2529	RNA polymerase factor sigma-54 rpoN	762_763insA	11
VC2529	RNA polymerase factor sigma-54 rpoN	1318delG	12
VC2529	RNA polymerase factor sigma-54 rpoN	762_763insA	14
	*Nonsense mutation
