# Supplementary material for: Dps-dependent in vivo mutation enhances long-term host adaptation in Vibrio cholerae
Source: PLoS Pathog. 2023 Mar 16;19(3):e1011250. doi: 10.1371/journal.ppat.1011250 (PMC10104298; doi:10.1371/journal.ppat.1011250)
Supplement: S4 Table — (XLSX) [file ppat.1011250.s013.xlsx]

## Sheet: mutation 
S4 Table. flrA, flrC, rpoN gene mutation sites in ∆dps in vivo
Gene	Gene Function	Mutation	Host
VC2137	sigma-54-dependent Fis family transcriptional regulator flrA	637_648delGCGTTTACCGGA	A28
VC2137	sigma-54-dependent Fis family transcriptional regulator flrA	389delA	B1
VC2137	sigma-54-dependent Fis family transcriptional regulator flrA	389delA	B1
VC2137	sigma-54-dependent Fis family transcriptional regulator flrA	12_15delAGCG	B5
VC2137	sigma-54-dependent Fis family transcriptional regulator flrA	96_144delGGTCATTGAGTCTACTCAGATTGACCAAATCAATTGGTCGGCAGTGTGG	B6
VC2135	sigma-54-dependent Fis family transcriptional regulator flrC	5QStop code	B7
VC2529	RNA polymerase factor sigma-54 rpoN	W224Y	B3
VC2529	RNA polymerase factor sigma-54 rpoN	W224Stop code	B3
VC2529	RNA polymerase factor sigma-54 rpoN	W224Stop code	B3
VC2529	RNA polymerase factor sigma-54 rpoN	W224Stop code	B3
VC2529	RNA polymerase factor sigma-54 rpoN	1211_1314delGCGGCATTTTTGAGTTGAAGTACTTTTTCTCCAGCCACGTCAGTACTGACAATGGCGGAGAGTGCTCGTCCACTGCGATCAGGGCGCTGATCAAAAAACTGGTG	A27
VC2529	RNA polymerase factor sigma-54 rpoN	66_67dupG	A27
VC2529	RNA polymerase factor sigma-54 rpoN	637_783delCTGCAACTCACCACCTATCCCTGTGATACTCCTTGGCTGGAAGAAGCGCGTTTACTGCTCTCACAGTACATCGATGATTTAGGGAATCGCGATTACAAAACCATTCTGAAAGAGACTAAGCTCAAAGAAGAGGACTTGCGCGAGATC	A27
VC2529	RNA polymerase factor sigma-54 rpoN	1344delT	A27
VC2529	RNA polymerase factor sigma-54 rpoN	W138Stop code	A28
VC2529	RNA polymerase factor sigma-54 rpoN	61_69delCAGGCGATT, L19I	A29
VC2529	RNA polymerase factor sigma-54 rpoN	61_69delCAGGCGATT, L19I	A29
VC2529	RNA polymerase factor sigma-54 rpoN	61_69delCAGGCGATT, L19I	A29
VC2529	RNA polymerase factor sigma-54 rpoN	61_69delCAGGCGATT, L19I	A29
VC2529	RNA polymerase factor sigma-54 rpoN	61_69delCAGGCGATT, L19I	A30
VC2529	RNA polymerase factor sigma-54 rpoN	366_367dupCT
VC2529	RNA polymerase factor sigma-54 rpoN	61_69delCAGGCGATT, L19I	A30
VC2529	RNA polymerase factor sigma-54 rpoN	637_783delCTGCAACTCACCACCTATCCCTGTGATACTCCTTGGCTGGAAGAAGCGCGTTTACTGCTCTCACAGTACATCGATGATTTAGGGAATCGCGATTACAAAACCATTCTGAAAGAGACTAAGCTCAAAGAAGAGGACTTGCGCGAGATC	A30
VC2529	RNA polymerase factor sigma-54 rpoN	671_681delGGCTGGAAGAA	A31
VC2529	RNA polymerase factor sigma-54 rpoN	637_783delCTGCAACTCACCACCTATCCCTGTGATACTCCTTGGCTGGAAGAAGCGCGTTTACTGCTCTCACAGTACATCGATGATTTAGGGAATCGCGATTACAAAACCATTCTGAAAGAGACTAAGCTCAAAGAAGAGGACTTGCGCGAGATC	A31
VC2529	RNA polymerase factor sigma-54 rpoN	66_67dupG	A31
VC2529	RNA polymerase factor sigma-54 rpoN	E74Stop code	A31
VC2529	RNA polymerase factor sigma-54 rpoN	1217delT	A32
VC2529	RNA polymerase factor sigma-54 rpoN	1318delG	A32
VC2529	RNA polymerase factor sigma-54 rpoN	E74Stop code	A32
VC2529	RNA polymerase factor sigma-54 rpoN	1211_1314delGCGGCATTTTTGAGTTGAAGTACTTTTTCTCCAGCCACGTCAGTACTGACAATGGCGGAGAGTGCTCGTCCACTGCGATCAGGGCGCTGATCAAAAAACTGGTG	A32
VC2529	RNA polymerase factor sigma-54 rpoN	61_69delCAGGCGATT, L19I	A33
VC2529	RNA polymerase factor sigma-54 rpoN	61_69delCAGGCGATT, L19I	A33
VC2529	RNA polymerase factor sigma-54 rpoN	61_69delCAGGCGATT, L19I	A33
VC2529	RNA polymerase factor sigma-54 rpoN	61_69delCAGGCGATT, L19I	A33
VC2529	RNA polymerase factor sigma-54 rpoN	1211_1314delGCGGCATTTTTGAGTTGAAGTACTTTTTCTCCAGCCACGTCAGTACTGACAATGGCGGAGAGTGCTCGTCCACTGCGATCAGGGCGCTGATCAAAAAACTGGTG	A34
VC2529	RNA polymerase factor sigma-54 rpoN	637_783delCTGCAACTCACCACCTATCCCTGTGATACTCCTTGGCTGGAAGAAGCGCGTTTACTGCTCTCACAGTACATCGATGATTTAGGGAATCGCGATTACAAAACCATTCTGAAAGAGACTAAGCTCAAAGAAGAGGACTTGCGCGAGATC	A34
VC2529	RNA polymerase factor sigma-54 rpoN	1217delT	A34
