# Supplementary material for: Dps-dependent in vivo mutation enhances long-term host adaptation in Vibrio cholerae
Source: PLoS Pathog. 2023 Mar 16;19(3):e1011250. doi: 10.1371/journal.ppat.1011250 (PMC10104298; doi:10.1371/journal.ppat.1011250)
Supplement: S5 Table — (XLSX) [file ppat.1011250.s014.xlsx]

## Sheet: Sheet1
S5 Table. Proteomic analysis of ∆flrA and ∆flaA.
prot_acc	prot_desc	prot_mass	∆flaA	∆flrA	Total counts	∆flaA/∆flrA
Q9KQ43	Methyl-accepting chemotaxis protein OS=Vibrio cholerae serotype O1 (strain ATCC 39315 / El Tor Inaba N16961) OX=243277 GN=VC_2161 PE=1 SV=1	67645	85		85	#DIV/0!
Q9KLH1	Methyl-accepting chemotaxis protein OS=Vibrio cholerae serotype O1 (strain ATCC 39315 / El Tor Inaba N16961) OX=243277 GN=VC_A0773 PE=4 SV=1	52109	41		41	#DIV/0!
P15492	Methyl-accepting chemotaxis protein HlyB OS=Vibrio cholerae serotype O1 (strain ATCC 39315 / El Tor Inaba N16961) OX=243277 GN=hlyB PE=3 SV=2	59998	36		36	#DIV/0!
Q9KLC6	60 kDa chaperonin 2 OS=Vibrio cholerae serotype O1 (strain ATCC 39315 / El Tor Inaba N16961) OX=243277 GN=groL2 PE=3 SV=1	56164	35		35	#DIV/0!
Q9KT58	Fatty acid oxidation complex subunit alpha OS=Vibrio cholerae serotype O1 (strain ATCC 39315 / El Tor Inaba N16961) OX=243277 GN=fadJ PE=3 SV=2	77308	34		34	#DIV/0!
Q9KMZ0	Methyl-accepting chemotaxis protein OS=Vibrio cholerae serotype O1 (strain ATCC 39315 / El Tor Inaba N16961) OX=243277 GN=VC_A0176 PE=4 SV=1	70463	34		34	#DIV/0!
Q9KSU0	Aspartate--tRNA ligase OS=Vibrio cholerae serotype O1 (strain ATCC 39315 / El Tor Inaba N16961) OX=243277 GN=aspS PE=3 SV=1	65727	32		32	#DIV/0!
Q9KQV0	Methyl-accepting chemotaxis protein OS=Vibrio cholerae serotype O1 (strain ATCC 39315 / El Tor Inaba N16961) OX=243277 GN=VC_1898 PE=4 SV=1	73698	31		31	#DIV/0!
Q9KVF8	Oligopeptidase A OS=Vibrio cholerae serotype O1 (strain ATCC 39315 / El Tor Inaba N16961) OX=243277 GN=VC_0188 PE=3 SV=1	76986	27		27	#DIV/0!
Q9KSG7	Methyl-accepting chemotaxis protein OS=Vibrio cholerae serotype O1 (strain ATCC 39315 / El Tor Inaba N16961) OX=243277 GN=VC_1289 PE=4 SV=1	68146	26		26	#DIV/0!
Q9KUG5	Glutamate--cysteine ligase OS=Vibrio cholerae serotype O1 (strain ATCC 39315 / El Tor Inaba N16961) OX=243277 GN=gshA PE=3 SV=1	58924	26		26	#DIV/0!
Q9KT95	Sodium-type flagellar protein MotY OS=Vibrio cholerae serotype O1 (strain ATCC 39315 / El Tor Inaba N16961) OX=243277 GN=VC_1008 PE=4 SV=1	33531	26		26	#DIV/0!
Q9KL26	Methyl-accepting chemotaxis protein OS=Vibrio cholerae serotype O1 (strain ATCC 39315 / El Tor Inaba N16961) OX=243277 GN=VC_A0923 PE=1 SV=1	70279	25		25	#DIV/0!
Q9KQC6	Arginine--tRNA ligase OS=Vibrio cholerae serotype O1 (strain ATCC 39315 / El Tor Inaba N16961) OX=243277 GN=argS PE=3 SV=3	63836	25		25	#DIV/0!
Q9KSF8	Methyl-accepting chemotaxis protein OS=Vibrio cholerae serotype O1 (strain ATCC 39315 / El Tor Inaba N16961) OX=243277 GN=VC_1298 PE=4 SV=1	59721	25		25	#DIV/0!
Q9KLS8	Methyl-accepting chemotaxis protein OS=Vibrio cholerae serotype O1 (strain ATCC 39315 / El Tor Inaba N16961) OX=243277 GN=VC_A0663 PE=4 SV=1	65047	23		23	#DIV/0!
Q9KUV9	MSHA biogenesis protein MshL OS=Vibrio cholerae serotype O1 (strain ATCC 39315 / El Tor Inaba N16961) OX=243277 GN=VC_0402 PE=4 SV=1	60098	22		22	#DIV/0!
Q9KRJ7	Methyl-accepting chemotaxis protein OS=Vibrio cholerae serotype O1 (strain ATCC 39315 / El Tor Inaba N16961) OX=243277 GN=VC_1643 PE=4 SV=1	64791	21		21	#DIV/0!
P0C6C6	Flagellin D OS=Vibrio cholerae serotype O1 (strain ATCC 39315 / El Tor Inaba N16961) OX=243277 GN=flaD PE=1 SV=1	39880	21		21	#DIV/0!
Q9KUE0	Penicillin-binding protein activator LpoA OS=Vibrio cholerae serotype O1 (strain ATCC 39315 / El Tor Inaba N16961) OX=243277 GN=lpoA PE=3 SV=2	67628	20		20	#DIV/0!
Q9KL42	Methyl-accepting chemotaxis protein OS=Vibrio cholerae serotype O1 (strain ATCC 39315 / El Tor Inaba N16961) OX=243277 GN=VC_A0906 PE=4 SV=1	63756	20		20	#DIV/0!
Q9KQ14	Flagellar P-ring protein OS=Vibrio cholerae serotype O1 (strain ATCC 39315 / El Tor Inaba N16961) OX=243277 GN=flgI PE=3 SV=1	37640	20		20	#DIV/0!
Q9KRY7	Tail-specific protease OS=Vibrio cholerae serotype O1 (strain ATCC 39315 / El Tor Inaba N16961) OX=243277 GN=VC_1496 PE=1 SV=1	74733	19		19	#DIV/0!
Q9KVH6	Peptide ABC transporter, ATP-binding protein OS=Vibrio cholerae serotype O1 (strain ATCC 39315 / El Tor Inaba N16961) OX=243277 GN=VC_0170 PE=4 SV=1	63481	19		19	#DIV/0!
Q9KQ67	Sigma-54 dependent response regulator OS=Vibrio cholerae serotype O1 (strain ATCC 39315 / El Tor Inaba N16961) OX=243277 GN=VC_2135 PE=4 SV=1	52405	19		19	#DIV/0!
Q9KQ13	Flagellar L-ring protein OS=Vibrio cholerae serotype O1 (strain ATCC 39315 / El Tor Inaba N16961) OX=243277 GN=flgH PE=3 SV=2	27500	19		19	#DIV/0!
Q9KQX9	Methyl-accepting chemotaxis protein OS=Vibrio cholerae serotype O1 (strain ATCC 39315 / El Tor Inaba N16961) OX=243277 GN=VC_1868 PE=4 SV=1	68086	18		18	#DIV/0!
Q9KLT3	Methyl-accepting chemotaxis protein OS=Vibrio cholerae serotype O1 (strain ATCC 39315 / El Tor Inaba N16961) OX=243277 GN=VC_A0658 PE=4 SV=1	58969	18		18	#DIV/0!
Q9KLT2	Protein F-related protein OS=Vibrio cholerae serotype O1 (strain ATCC 39315 / El Tor Inaba N16961) OX=243277 GN=VC_A0659 PE=4 SV=1	23095	18		18	#DIV/0!
Q9KSK4	CinA-like protein OS=Vibrio cholerae serotype O1 (strain ATCC 39315 / El Tor Inaba N16961) OX=243277 GN=VC_1252 PE=3 SV=1	45678	17		17	#DIV/0!
Q9KVA7	NodB homology domain-containing protein OS=Vibrio cholerae serotype O1 (strain ATCC 39315 / El Tor Inaba N16961) OX=243277 GN=VC_0239 PE=4 SV=1	67066	16		16	#DIV/0!
Q9KR88	Paraquat-inducible protein B OS=Vibrio cholerae serotype O1 (strain ATCC 39315 / El Tor Inaba N16961) OX=243277 GN=VC_1754 PE=4 SV=1	60860	16		16	#DIV/0!
Q9KKM6	Uncharacterized protein OS=Vibrio cholerae serotype O1 (strain ATCC 39315 / El Tor Inaba N16961) OX=243277 GN=VC_A1077 PE=4 SV=1	67085	15		15	#DIV/0!
Q9KTX8	Chaperone protein HscA homolog OS=Vibrio cholerae serotype O1 (strain ATCC 39315 / El Tor Inaba N16961) OX=243277 GN=hscA PE=3 SV=1	65797	15		15	#DIV/0!
Q9KPZ9	Uncharacterized protein OS=Vibrio cholerae serotype O1 (strain ATCC 39315 / El Tor Inaba N16961) OX=243277 GN=VC_2208 PE=4 SV=1	42574	15		15	#DIV/0!
P0C6C4	Flagellin B OS=Vibrio cholerae serotype O1 (strain ATCC 39315 / El Tor Inaba N16961) OX=243277 GN=flaB PE=3 SV=1	39492	15		15	#DIV/0!
Q9KTL3	1-deoxy-D-xylulose-5-phosphate synthase OS=Vibrio cholerae serotype O1 (strain ATCC 39315 / El Tor Inaba N16961) OX=243277 GN=dxs PE=3 SV=1	68303	14		14	#DIV/0!
Q9KQ00	FlgO domain-containing protein OS=Vibrio cholerae serotype O1 (strain ATCC 39315 / El Tor Inaba N16961) OX=243277 GN=VC_2207 PE=4 SV=1	25050	14		14	#DIV/0!
Q9KV14	N-acetylmuramoyl-L-alanine amidase OS=Vibrio cholerae serotype O1 (strain ATCC 39315 / El Tor Inaba N16961) OX=243277 GN=VC_0344 PE=4 SV=1	63510	13		13	#DIV/0!
Q9KVI9	Vitamin B12 transporter BtuB OS=Vibrio cholerae serotype O1 (strain ATCC 39315 / El Tor Inaba N16961) OX=243277 GN=btuB PE=3 SV=1	68568	12		12	#DIV/0!
Q9KPB0	Elongation factor 4 OS=Vibrio cholerae serotype O1 (strain ATCC 39315 / El Tor Inaba N16961) OX=243277 GN=lepA PE=3 SV=1	65988	12		12	#DIV/0!
Q9KU64	Peptide chain release factor 3 OS=Vibrio cholerae serotype O1 (strain ATCC 39315 / El Tor Inaba N16961) OX=243277 GN=prfC PE=3 SV=1	59588	12		12	#DIV/0!
Q9KPD2	Uncharacterized protein OS=Vibrio cholerae serotype O1 (strain ATCC 39315 / El Tor Inaba N16961) OX=243277 GN=VC_2440 PE=4 SV=1	58655	12		12	#DIV/0!
Q9KTT9	Citrate lyase alpha chain OS=Vibrio cholerae serotype O1 (strain ATCC 39315 / El Tor Inaba N16961) OX=243277 GN=VC_0799 PE=4 SV=1	57119	12		12	#DIV/0!
Q9KPD9	DNA topoisomerase 4 subunit B OS=Vibrio cholerae serotype O1 (strain ATCC 39315 / El Tor Inaba N16961) OX=243277 GN=parE PE=3 SV=1	69422	11		11	#DIV/0!
Q9KKN9	Ornithine decarboxylase, inducible OS=Vibrio cholerae serotype O1 (strain ATCC 39315 / El Tor Inaba N16961) OX=243277 GN=VC_A1063 PE=3 SV=1	81357	10		10	#DIV/0!
Q9KKR7	Methyl-accepting chemotaxis protein OS=Vibrio cholerae serotype O1 (strain ATCC 39315 / El Tor Inaba N16961) OX=243277 GN=VC_A1034 PE=4 SV=1	73354	10		10	#DIV/0!
Q9KSV7	Glutamate decarboxylase, putative OS=Vibrio cholerae serotype O1 (strain ATCC 39315 / El Tor Inaba N16961) OX=243277 GN=VC_1149 PE=3 SV=1	61654	10		10	#DIV/0!
Q9KQ66	Sigma-54 dependent transcriptional activator OS=Vibrio cholerae serotype O1 (strain ATCC 39315 / El Tor Inaba N16961) OX=243277 GN=VC_2137 PE=4 SV=1	54956	10		10	#DIV/0!
Q9KQ10	Flagellar hook protein FlgE OS=Vibrio cholerae serotype O1 (strain ATCC 39315 / El Tor Inaba N16961) OX=243277 GN=VC_2197 PE=3 SV=1	46817	10		10	#DIV/0!
Q9KVJ6	Signal recognition particle receptor FtsY OS=Vibrio cholerae serotype O1 (strain ATCC 39315 / El Tor Inaba N16961) OX=243277 GN=ftsY PE=3 SV=1	42778	10		10	#DIV/0!
Q9KRA2	Acyl-coenzyme A dehydrogenase OS=Vibrio cholerae serotype O1 (strain ATCC 39315 / El Tor Inaba N16961) OX=243277 GN=VC_1740 PE=3 SV=1	83266	9		9	#DIV/0!
Q9KQ69	Flagellar M-ring protein OS=Vibrio cholerae serotype O1 (strain ATCC 39315 / El Tor Inaba N16961) OX=243277 GN=VC_2133 PE=3 SV=1	63806	9		9	#DIV/0!
Q9KLF8	Uncharacterized protein OS=Vibrio cholerae serotype O1 (strain ATCC 39315 / El Tor Inaba N16961) OX=243277 GN=VC_A0786 PE=4 SV=1	60990	9		9	#DIV/0!
Q9KPA4	L-aspartate oxidase OS=Vibrio cholerae serotype O1 (strain ATCC 39315 / El Tor Inaba N16961) OX=243277 GN=nadB PE=3 SV=2	59834	9		9	#DIV/0!
Q9KSD1	Galactose/methyl galactoside import ATP-binding protein MglA OS=Vibrio cholerae serotype O1 (strain ATCC 39315 / El Tor Inaba N16961) OX=243277 GN=mglA PE=3 SV=2	56392	9		9	#DIV/0!
Q9KU07	Polyphosphate kinase OS=Vibrio cholerae serotype O1 (strain ATCC 39315 / El Tor Inaba N16961) OX=243277 GN=ppk PE=3 SV=1	81594	8		8	#DIV/0!
Q9KRQ7	Enterobactin synthetase component F-related protein OS=Vibrio cholerae serotype O1 (strain ATCC 39315 / El Tor Inaba N16961) OX=243277 GN=VC_1579 PE=1 SV=1	63091	8		8	#DIV/0!
Q9KKL8	Uncharacterized protein OS=Vibrio cholerae serotype O1 (strain ATCC 39315 / El Tor Inaba N16961) OX=243277 GN=VC_A1085 PE=4 SV=1	60439	8		8	#DIV/0!
Q9KPX5	Membrane-bound lytic murein transglycosylase D OS=Vibrio cholerae serotype O1 (strain ATCC 39315 / El Tor Inaba N16961) OX=243277 GN=VC_2237 PE=3 SV=1	59073	8		8	#DIV/0!
Q9KND4	Methyl-accepting chemotaxis protein OS=Vibrio cholerae serotype O1 (strain ATCC 39315 / El Tor Inaba N16961) OX=243277 GN=VC_A0031 PE=4 SV=1	57224	8		8	#DIV/0!
H9L4P6	Histidine kinase OS=Vibrio cholerae serotype O1 (strain ATCC 39315 / El Tor Inaba N16961) OX=243277 GN=VC_2136 PE=4 SV=1	38355	8		8	#DIV/0!
Q9KPM3	Uncharacterized protein OS=Vibrio cholerae serotype O1 (strain ATCC 39315 / El Tor Inaba N16961) OX=243277 GN=VC_2344 PE=4 SV=1	89173	7		7	#DIV/0!
Q9KU70	C-di-GMP phosphodiesterase A-related protein OS=Vibrio cholerae serotype O1 (strain ATCC 39315 / El Tor Inaba N16961) OX=243277 GN=VC_0653 PE=1 SV=1	77453	7		7	#DIV/0!
Q9KMW7	DUF262 domain-containing protein OS=Vibrio cholerae serotype O1 (strain ATCC 39315 / El Tor Inaba N16961) OX=243277 GN=VC_A0199 PE=4 SV=1	74212	7		7	#DIV/0!
Q9KLZ8	Peptide ABC transporter, periplasmic peptide-binding protein, putative OS=Vibrio cholerae serotype O1 (strain ATCC 39315 / El Tor Inaba N16961) OX=243277 GN=VC_A0591 PE=4 SV=1	70762	7		7	#DIV/0!
Q9KS85	DnaK-related protein OS=Vibrio cholerae serotype O1 (strain ATCC 39315 / El Tor Inaba N16961) OX=243277 GN=VC_1374 PE=3 SV=1	68173	7		7	#DIV/0!
Q9KRS8	6-phospho-beta-glucosidase OS=Vibrio cholerae serotype O1 (strain ATCC 39315 / El Tor Inaba N16961) OX=243277 GN=VC_1558 PE=3 SV=1	55179	7		7	#DIV/0!
Q9KTK9	Chemotaxis protein PomB OS=Vibrio cholerae serotype O1 (strain ATCC 39315 / El Tor Inaba N16961) OX=243277 GN=VC_0893 PE=3 SV=1	35372	7		7	#DIV/0!
Q9KQD4	RNA polymerase sigma factor FliA OS=Vibrio cholerae serotype O1 (strain ATCC 39315 / El Tor Inaba N16961) OX=243277 GN=fliA PE=3 SV=1	27448	7		7	#DIV/0!
Q9KLX7	Formate--tetrahydrofolate ligase OS=Vibrio cholerae serotype O1 (strain ATCC 39315 / El Tor Inaba N16961) OX=243277 GN=fhs PE=3 SV=2	62035	6		6	#DIV/0!
Q9KQ75	Flagellar motor switch protein FliM OS=Vibrio cholerae serotype O1 (strain ATCC 39315 / El Tor Inaba N16961) OX=243277 GN=VC_2126 PE=3 SV=1	39720	6		6	#DIV/0!
Q9KSX4	ATP phosphoribosyltransferase OS=Vibrio cholerae serotype O1 (strain ATCC 39315 / El Tor Inaba N16961) OX=243277 GN=hisG PE=3 SV=2	32913	6		6	#DIV/0!
Q9KQ70	Flagellar assembly protein FliH OS=Vibrio cholerae serotype O1 (strain ATCC 39315 / El Tor Inaba N16961) OX=243277 GN=VC_2131 PE=3 SV=1	29976	6		6	#DIV/0!
Q9KKM0	EAL domain-containing protein OS=Vibrio cholerae serotype O1 (strain ATCC 39315 / El Tor Inaba N16961) OX=243277 GN=VC_A1083 PE=4 SV=1	27267	6		6	#DIV/0!
Q9KQD1	Flagellar biosynthesis protein FlhA OS=Vibrio cholerae serotype O1 (strain ATCC 39315 / El Tor Inaba N16961) OX=243277 GN=flhA PE=3 SV=1	75999	5		5	#DIV/0!
Q9KKZ2	HTH cro/C1-type domain-containing protein OS=Vibrio cholerae serotype O1 (strain ATCC 39315 / El Tor Inaba N16961) OX=243277 GN=VC_A0958 PE=4 SV=1	56457	5		5	#DIV/0!
Q9KVW9	Valine-pyruvate aminotransferase OS=Vibrio cholerae serotype O1 (strain ATCC 39315 / El Tor Inaba N16961) OX=243277 GN=VC_0019 PE=4 SV=1	46644	5		5	#DIV/0!
Q9KSS2	NifS-related protein OS=Vibrio cholerae serotype O1 (strain ATCC 39315 / El Tor Inaba N16961) OX=243277 GN=VC_1184 PE=4 SV=1	45849	5		5	#DIV/0!
Q9KPT1	Probable alpha-L-glutamate ligase OS=Vibrio cholerae serotype O1 (strain ATCC 39315 / El Tor Inaba N16961) OX=243277 GN=rimK PE=3 SV=1	32421	5		5	#DIV/0!
Q9KVB5	Uncharacterized protein OS=Vibrio cholerae serotype O1 (strain ATCC 39315 / El Tor Inaba N16961) OX=243277 GN=VC_0231 PE=4 SV=1	59815	4		4	#DIV/0!
Q9KSE9	Transcriptional regulatory protein TyrR OS=Vibrio cholerae serotype O1 (strain ATCC 39315 / El Tor Inaba N16961) OX=243277 GN=VC_1308 PE=4 SV=1	57718	4		4	#DIV/0!
Q9KT99	Amidophosphoribosyltransferase OS=Vibrio cholerae serotype O1 (strain ATCC 39315 / El Tor Inaba N16961) OX=243277 GN=purF PE=3 SV=1	55862	4		4	#DIV/0!
Q9KNW0	Ribosomal protein S12 methylthiotransferase RimO OS=Vibrio cholerae serotype O1 (strain ATCC 39315 / El Tor Inaba N16961) OX=243277 GN=rimO PE=3 SV=1	52446	4		4	#DIV/0!
Q9KTX2	HTH cro/C1-type domain-containing protein OS=Vibrio cholerae serotype O1 (strain ATCC 39315 / El Tor Inaba N16961) OX=243277 GN=VC_0758 PE=4 SV=1	42528	4		4	#DIV/0!
Q9KTI5	UDP-N-acetylglucosamine 2-epimerase OS=Vibrio cholerae serotype O1 (strain ATCC 39315 / El Tor Inaba N16961) OX=243277 GN=VC_0917 PE=1 SV=1	41014	4		4	#DIV/0!
Q9KVP2	GlpG protein OS=Vibrio cholerae serotype O1 (strain ATCC 39315 / El Tor Inaba N16961) OX=243277 GN=VC_0099 PE=4 SV=1	31062	4		4	#DIV/0!
Q9KQY3	Amino acid ABC transporter, ATP-binding protein OS=Vibrio cholerae serotype O1 (strain ATCC 39315 / El Tor Inaba N16961) OX=243277 GN=VC_1864 PE=3 SV=1	28584	4		4	#DIV/0!
Q9KRG4	Phage shock protein A OS=Vibrio cholerae serotype O1 (strain ATCC 39315 / El Tor Inaba N16961) OX=243277 GN=VC_1678 PE=3 SV=1	25366	4		4	#DIV/0!
Q9KUY3	Uncharacterized protein OS=Vibrio cholerae serotype O1 (strain ATCC 39315 / El Tor Inaba N16961) OX=243277 GN=VC_0375 PE=4 SV=1	4191	4		4	#DIV/0!
Q9KM37	Fatty acid cis/trans isomerase OS=Vibrio cholerae serotype O1 (strain ATCC 39315 / El Tor Inaba N16961) OX=243277 GN=VC_A0552 PE=4 SV=1	88704	3		3	#DIV/0!
Q9KRZ5	Ribosomal RNA large subunit methyltransferase K/L OS=Vibrio cholerae serotype O1 (strain ATCC 39315 / El Tor Inaba N16961) OX=243277 GN=rlmL PE=3 SV=1	79783	3		3	#DIV/0!
Q9KKL2	Methyl-accepting chemotaxis protein OS=Vibrio cholerae serotype O1 (strain ATCC 39315 / El Tor Inaba N16961) OX=243277 GN=VC_A1092 PE=1 SV=1	74370	3		3	#DIV/0!
Q9KRZ7	ATP-binding protein Uup OS=Vibrio cholerae serotype O1 (strain ATCC 39315 / El Tor Inaba N16961) OX=243277 GN=uup PE=3 SV=1	72046	3		3	#DIV/0!
Q9KS01	Endopeptidase La OS=Vibrio cholerae serotype O1 (strain ATCC 39315 / El Tor Inaba N16961) OX=243277 GN=VC_1482 PE=3 SV=1	66744	3		3	#DIV/0!
Q9KM45	Uncharacterized protein OS=Vibrio cholerae serotype O1 (strain ATCC 39315 / El Tor Inaba N16961) OX=243277 GN=VC_A0544 PE=4 SV=1	62876	3		3	#DIV/0!
Q9KTZ6	Malate synthase OS=Vibrio cholerae serotype O1 (strain ATCC 39315 / El Tor Inaba N16961) OX=243277 GN=VC_0734 PE=3 SV=1	62818	3		3	#DIV/0!
Q9KVQ4	Probable protein kinase UbiB OS=Vibrio cholerae serotype O1 (strain ATCC 39315 / El Tor Inaba N16961) OX=243277 GN=ubiB PE=3 SV=1	62496	3		3	#DIV/0!
Q9KM01	Peptide ABC transporter, ATP-binding protein, putative OS=Vibrio cholerae serotype O1 (strain ATCC 39315 / El Tor Inaba N16961) OX=243277 GN=VC_A0588 PE=4 SV=1	58255	3		3	#DIV/0!
Q9KSM2	Exodeoxyribonuclease I OS=Vibrio cholerae serotype O1 (strain ATCC 39315 / El Tor Inaba N16961) OX=243277 GN=VC_1234 PE=4 SV=1	54564	3		3	#DIV/0!
Q9KRW2	Sigma-54 dependent response regulator OS=Vibrio cholerae serotype O1 (strain ATCC 39315 / El Tor Inaba N16961) OX=243277 GN=VC_1522 PE=4 SV=1	54488	3		3	#DIV/0!
Q9KPN2	Uncharacterized protein OS=Vibrio cholerae serotype O1 (strain ATCC 39315 / El Tor Inaba N16961) OX=243277 GN=VC_2334 PE=4 SV=1	37406	3		3	#DIV/0!
Q9KR02	Holliday junction ATP-dependent DNA helicase RuvB OS=Vibrio cholerae serotype O1 (strain ATCC 39315 / El Tor Inaba N16961) OX=243277 GN=ruvB PE=3 SV=1	37275	3		3	#DIV/0!
Q9KNB6	GGDEF family protein OS=Vibrio cholerae serotype O1 (strain ATCC 39315 / El Tor Inaba N16961) OX=243277 GN=VC_A0049 PE=4 SV=1	33894	3		3	#DIV/0!
Q9KS44	DUF4123 domain-containing protein OS=Vibrio cholerae serotype O1 (strain ATCC 39315 / El Tor Inaba N16961) OX=243277 GN=VC_1417 PE=4 SV=1	32712	3		3	#DIV/0!
Q9KP47	Nucleotide-binding protein VC_2532 OS=Vibrio cholerae serotype O1 (strain ATCC 39315 / El Tor Inaba N16961) OX=243277 GN=VC_2532 PE=3 SV=1	32483	3		3	#DIV/0!
Q9KTQ6	Accessory colonization factor AcfC OS=Vibrio cholerae serotype O1 (strain ATCC 39315 / El Tor Inaba N16961) OX=243277 GN=VC_0841 PE=1 SV=1	28558	3		3	#DIV/0!
Q9KMZ7	Uncharacterized protein OS=Vibrio cholerae serotype O1 (strain ATCC 39315 / El Tor Inaba N16961) OX=243277 GN=VC_A0169 PE=4 SV=1	23049	3		3	#DIV/0!
Q9KLR2	Cytochrome c-type protein OS=Vibrio cholerae serotype O1 (strain ATCC 39315 / El Tor Inaba N16961) OX=243277 GN=VC_A0680 PE=3 SV=1	21390	3		3	#DIV/0!
H9L4Q3	Hcp protein OS=Vibrio cholerae serotype O1 (strain ATCC 39315 / El Tor Inaba N16961) OX=243277 GN=VC_1415 PE=4 SV=1	19047	3		3	#DIV/0!
Q9KQN7	Cell division topological specificity factor OS=Vibrio cholerae serotype O1 (strain ATCC 39315 / El Tor Inaba N16961) OX=243277 GN=minE PE=3 SV=1	9905	3		3	#DIV/0!
Q9KTS6	Helicase-related protein OS=Vibrio cholerae serotype O1 (strain ATCC 39315 / El Tor Inaba N16961) OX=243277 GN=VC_0812 PE=4 SV=1	110894	2		2	#DIV/0!
Q9KTK1	Uncharacterized protein OS=Vibrio cholerae serotype O1 (strain ATCC 39315 / El Tor Inaba N16961) OX=243277 GN=VC_0901 PE=4 SV=1	86228	2		2	#DIV/0!
Q9KT72	Cation transport ATPase, E1-E2 family OS=Vibrio cholerae serotype O1 (strain ATCC 39315 / El Tor Inaba N16961) OX=243277 GN=VC_1033 PE=3 SV=1	81400	2		2	#DIV/0!
Q9KLM6	DNA helicase OS=Vibrio cholerae serotype O1 (strain ATCC 39315 / El Tor Inaba N16961) OX=243277 GN=VC_A0717 PE=3 SV=1	81266	2		2	#DIV/0!
Q9KS15	Toxin secretion transporter, putative OS=Vibrio cholerae serotype O1 (strain ATCC 39315 / El Tor Inaba N16961) OX=243277 GN=VC_1446 PE=3 SV=1	79745	2		2	#DIV/0!
Q9KKS1	Glycogen operon protein GlgX OS=Vibrio cholerae serotype O1 (strain ATCC 39315 / El Tor Inaba N16961) OX=243277 GN=VC_A1029 PE=3 SV=1	74876	2		2	#DIV/0!
Q9KV13	DNA mismatch repair protein MutL OS=Vibrio cholerae serotype O1 (strain ATCC 39315 / El Tor Inaba N16961) OX=243277 GN=mutL PE=3 SV=1	72586	2		2	#DIV/0!
Q9KS43	Toxin TseL OS=Vibrio cholerae serotype O1 (strain ATCC 39315 / El Tor Inaba N16961) OX=243277 GN=tseL PE=1 SV=1	72192	2		2	#DIV/0!
Q9KRV7	Molybdopterin molybdenumtransferase OS=Vibrio cholerae serotype O1 (strain ATCC 39315 / El Tor Inaba N16961) OX=243277 GN=VC_1527 PE=3 SV=1	65883	2		2	#DIV/0!
Q9KM11	Uncharacterized protein OS=Vibrio cholerae serotype O1 (strain ATCC 39315 / El Tor Inaba N16961) OX=243277 GN=VC_A0578 PE=4 SV=1	64797	2		2	#DIV/0!
Q9KPF1	Single-stranded-DNA-specific exonuclease RecJ OS=Vibrio cholerae serotype O1 (strain ATCC 39315 / El Tor Inaba N16961) OX=243277 GN=VC_2417 PE=3 SV=1	64789	2		2	#DIV/0!
Q9KS16	Histidine kinase OS=Vibrio cholerae serotype O1 (strain ATCC 39315 / El Tor Inaba N16961) OX=243277 GN=VC_1445 PE=4 SV=1	64521	2		2	#DIV/0!
Q9KS83	GGDEF family protein OS=Vibrio cholerae serotype O1 (strain ATCC 39315 / El Tor Inaba N16961) OX=243277 GN=VC_1376 PE=4 SV=1	60247	2		2	#DIV/0!
Q9KVL0	Uncharacterized protein OS=Vibrio cholerae serotype O1 (strain ATCC 39315 / El Tor Inaba N16961) OX=243277 GN=VC_0132 PE=4 SV=1	57592	2		2	#DIV/0!
Q9KV80	Bifunctional purine biosynthesis protein PurH OS=Vibrio cholerae serotype O1 (strain ATCC 39315 / El Tor Inaba N16961) OX=243277 GN=purH PE=3 SV=1	57291	2		2	#DIV/0!
Q9KRQ1	Catalase OS=Vibrio cholerae serotype O1 (strain ATCC 39315 / El Tor Inaba N16961) OX=243277 GN=VC_1585 PE=3 SV=2	56516	2		2	#DIV/0!
Q9KUU6	Cytoplasmic axial filament protein OS=Vibrio cholerae serotype O1 (strain ATCC 39315 / El Tor Inaba N16961) OX=243277 GN=VC_0419 PE=4 SV=1	55257	2		2	#DIV/0!
Q9KRT8	Biopolymer transport protein ExbB-related protein OS=Vibrio cholerae serotype O1 (strain ATCC 39315 / El Tor Inaba N16961) OX=243277 GN=VC_1547 PE=3 SV=1	49422	2		2	#DIV/0!
Q9KSX7	Inosine-guanosine kinase OS=Vibrio cholerae serotype O1 (strain ATCC 39315 / El Tor Inaba N16961) OX=243277 GN=VC_1129 PE=4 SV=1	48530	2		2	#DIV/0!
Q9KKY8	Uncharacterized protein OS=Vibrio cholerae serotype O1 (strain ATCC 39315 / El Tor Inaba N16961) OX=243277 GN=VC_A0962 PE=4 SV=1	45628	2		2	#DIV/0!
Q9KP75	Lipopolysaccharide export system permease protein LptF OS=Vibrio cholerae serotype O1 (strain ATCC 39315 / El Tor Inaba N16961) OX=243277 GN=VC_2500 PE=1 SV=1	40866	2		2	#DIV/0!
Q9KU99	Uncharacterized protein OS=Vibrio cholerae serotype O1 (strain ATCC 39315 / El Tor Inaba N16961) OX=243277 GN=VC_0624 PE=3 SV=1	39987	2		2	#DIV/0!
Q9KMX7	Response regulator OS=Vibrio cholerae serotype O1 (strain ATCC 39315 / El Tor Inaba N16961) OX=243277 GN=VC_A0189 PE=4 SV=1	36696	2		2	#DIV/0!
Q9KV38	Pantothenate kinase OS=Vibrio cholerae serotype O1 (strain ATCC 39315 / El Tor Inaba N16961) OX=243277 GN=coaA PE=3 SV=2	35587	2		2	#DIV/0!
Q9KVL6	Diaminopimelate epimerase OS=Vibrio cholerae serotype O1 (strain ATCC 39315 / El Tor Inaba N16961) OX=243277 GN=dapF PE=3 SV=2	30631	2		2	#DIV/0!
Q9KPF0	Thiol:disulfide interchange protein OS=Vibrio cholerae serotype O1 (strain ATCC 39315 / El Tor Inaba N16961) OX=243277 GN=VC_2418 PE=3 SV=1	27365	2		2	#DIV/0!
Q9KNB5	Uncharacterized protein OS=Vibrio cholerae serotype O1 (strain ATCC 39315 / El Tor Inaba N16961) OX=243277 GN=VC_A0050 PE=4 SV=1	27337	2		2	#DIV/0!
Q9KSR0	DUF2786 domain-containing protein OS=Vibrio cholerae serotype O1 (strain ATCC 39315 / El Tor Inaba N16961) OX=243277 GN=VC_1196 PE=4 SV=1	25747	2		2	#DIV/0!
Q9KPK8	Uracil-DNA glycosylase OS=Vibrio cholerae serotype O1 (strain ATCC 39315 / El Tor Inaba N16961) OX=243277 GN=ung PE=1 SV=1	25430	2		2	#DIV/0!
Q9KLY3	Uncharacterized protein OS=Vibrio cholerae serotype O1 (strain ATCC 39315 / El Tor Inaba N16961) OX=243277 GN=VC_A0608 PE=4 SV=1	25256	2		2	#DIV/0!
Q9KP59	Uncharacterized protein OS=Vibrio cholerae serotype O1 (strain ATCC 39315 / El Tor Inaba N16961) OX=243277 GN=VC_2517 PE=4 SV=1	24478	2		2	#DIV/0!
Q9KVF5	Uncharacterized protein OS=Vibrio cholerae serotype O1 (strain ATCC 39315 / El Tor Inaba N16961) OX=243277 GN=VC_0191 PE=4 SV=1	23470	2		2	#DIV/0!
Q9KP30	Peptide methionine sulfoxide reductase MsrA OS=Vibrio cholerae serotype O1 (strain ATCC 39315 / El Tor Inaba N16961) OX=243277 GN=msrA PE=3 SV=1	23345	2		2	#DIV/0!
Q9KTS5	Tellurite resistance protein-related protein OS=Vibrio cholerae serotype O1 (strain ATCC 39315 / El Tor Inaba N16961) OX=243277 GN=VC_0813 PE=4 SV=1	21526	2		2	#DIV/0!
Q9KL29	Uncharacterized protein OS=Vibrio cholerae serotype O1 (strain ATCC 39315 / El Tor Inaba N16961) OX=243277 GN=VC_A0920 PE=4 SV=1	21344	2		2	#DIV/0!
Q9KQE2	Uncharacterized protein OS=Vibrio cholerae serotype O1 (strain ATCC 39315 / El Tor Inaba N16961) OX=243277 GN=VC_2058 PE=4 SV=1	18942	2		2	#DIV/0!
Q9KQ01	Uncharacterized protein OS=Vibrio cholerae serotype O1 (strain ATCC 39315 / El Tor Inaba N16961) OX=243277 GN=VC_2206 PE=4 SV=1	16427	2		2	#DIV/0!
Q9KQ76	Flagellar motor switch protein FliN OS=Vibrio cholerae serotype O1 (strain ATCC 39315 / El Tor Inaba N16961) OX=243277 GN=VC_2125 PE=3 SV=1	15265	2		2	#DIV/0!
Q9KQF4	Glutaredoxin OS=Vibrio cholerae serotype O1 (strain ATCC 39315 / El Tor Inaba N16961) OX=243277 GN=VC_2044 PE=3 SV=1	12215	2		2	#DIV/0!
Q9KM19	Sui1 family protein OS=Vibrio cholerae serotype O1 (strain ATCC 39315 / El Tor Inaba N16961) OX=243277 GN=VC_A0570 PE=3 SV=1	11117	2		2	#DIV/0!
Q9KQ50	Uncharacterized protein OS=Vibrio cholerae serotype O1 (strain ATCC 39315 / El Tor Inaba N16961) OX=243277 GN=VC_2154 PE=4 SV=1	8452	2		2	#DIV/0!
Q9KP96	Uncharacterized protein OS=Vibrio cholerae serotype O1 (strain ATCC 39315 / El Tor Inaba N16961) OX=243277 GN=VC_2477 PE=4 SV=1	3491	2		2	#DIV/0!
Q9KR72	Uncharacterized protein OS=Vibrio cholerae serotype O1 (strain ATCC 39315 / El Tor Inaba N16961) OX=243277 GN=VC_1771 PE=4 SV=1	139749	1		1	#DIV/0!
Q9KN45	IcmF-related protein OS=Vibrio cholerae serotype O1 (strain ATCC 39315 / El Tor Inaba N16961) OX=243277 GN=VC_A0120 PE=4 SV=1	134693	1		1	#DIV/0!
Q9KTR8	Inner membrane protein, putative OS=Vibrio cholerae serotype O1 (strain ATCC 39315 / El Tor Inaba N16961) OX=243277 GN=VC_0822 PE=3 SV=1	126415	1		1	#DIV/0!
Q9KUC0	Penicillin-binding protein 1B OS=Vibrio cholerae serotype O1 (strain ATCC 39315 / El Tor Inaba N16961) OX=243277 GN=mrcB PE=3 SV=1	87270	1		1	#DIV/0!
Q9KL83	Lysophospholipase VolA OS=Vibrio cholerae serotype O1 (strain ATCC 39315 / El Tor Inaba N16961) OX=243277 GN=volA PE=1 SV=1	83510	1		1	#DIV/0!
Q9KNC1	Uncharacterized protein OS=Vibrio cholerae serotype O1 (strain ATCC 39315 / El Tor Inaba N16961) OX=243277 GN=VC_A0044 PE=4 SV=1	79567	1		1	#DIV/0!
Q9KR73	Uncharacterized protein OS=Vibrio cholerae serotype O1 (strain ATCC 39315 / El Tor Inaba N16961) OX=243277 GN=VC_1770 PE=4 SV=1	79044	1		1	#DIV/0!
Q9KM13	Heme transport protein HutA OS=Vibrio cholerae serotype O1 (strain ATCC 39315 / El Tor Inaba N16961) OX=243277 GN=VC_A0576 PE=3 SV=1	77835	1		1	#DIV/0!
Q9KRK4	Helicase-related protein OS=Vibrio cholerae serotype O1 (strain ATCC 39315 / El Tor Inaba N16961) OX=243277 GN=VC_1636 PE=4 SV=1	74180	1		1	#DIV/0!
Q9KMV7	Histidine kinase OS=Vibrio cholerae serotype O1 (strain ATCC 39315 / El Tor Inaba N16961) OX=243277 GN=VC_A0211 PE=4 SV=1	72743	1		1	#DIV/0!
Q9KRJ3	Uncharacterized protein OS=Vibrio cholerae serotype O1 (strain ATCC 39315 / El Tor Inaba N16961) OX=243277 GN=VC_1647 PE=4 SV=1	72685	1		1	#DIV/0!
Q9KVS8	Phosphomethylpyrimidine synthase OS=Vibrio cholerae serotype O1 (strain ATCC 39315 / El Tor Inaba N16961) OX=243277 GN=thiC PE=3 SV=1	72587	1		1	#DIV/0!
Q9KQ63	Flagellar hook-associated protein 2 OS=Vibrio cholerae serotype O1 (strain ATCC 39315 / El Tor Inaba N16961) OX=243277 GN=fliD PE=3 SV=1	72287	1		1	#DIV/0!
Q9KSB8	PrpE protein OS=Vibrio cholerae serotype O1 (strain ATCC 39315 / El Tor Inaba N16961) OX=243277 GN=VC_1340 PE=4 SV=1	70063	1		1	#DIV/0!
Q9KV57	Uncharacterized protein OS=Vibrio cholerae serotype O1 (strain ATCC 39315 / El Tor Inaba N16961) OX=243277 GN=VC_0300 PE=4 SV=1	68756	1		1	#DIV/0!
Q9KLQ0	Protein translocase subunit SecD OS=Vibrio cholerae serotype O1 (strain ATCC 39315 / El Tor Inaba N16961) OX=243277 GN=secD PE=3 SV=1	66853	1		1	#DIV/0!
Q9KVG6	ThiF domain-containing protein OS=Vibrio cholerae serotype O1 (strain ATCC 39315 / El Tor Inaba N16961) OX=243277 GN=VC_0180 PE=3 SV=1	65452	1		1	#DIV/0!
Q9KVG2	Uncharacterized protein OS=Vibrio cholerae serotype O1 (strain ATCC 39315 / El Tor Inaba N16961) OX=243277 GN=VC_0184 PE=4 SV=1	64914	1		1	#DIV/0!
Q9KLZ0	ABC transporter, permease protein OS=Vibrio cholerae serotype O1 (strain ATCC 39315 / El Tor Inaba N16961) OX=243277 GN=VC_A0601 PE=3 SV=1	64398	1		1	#DIV/0!
Q9KLI1	AAA domain-containing protein OS=Vibrio cholerae serotype O1 (strain ATCC 39315 / El Tor Inaba N16961) OX=243277 GN=VC_A0763 PE=4 SV=1	63078	1		1	#DIV/0!
Q9KLD7	Uncharacterized protein OS=Vibrio cholerae serotype O1 (strain ATCC 39315 / El Tor Inaba N16961) OX=243277 GN=VC_A0809 PE=3 SV=1	59389	1		1	#DIV/0!
Q9KTT2	Uncharacterized protein OS=Vibrio cholerae serotype O1 (strain ATCC 39315 / El Tor Inaba N16961) OX=243277 GN=VC_0806 PE=4 SV=1	58859	1		1	#DIV/0!
Q9KNB4	Uncharacterized protein OS=Vibrio cholerae serotype O1 (strain ATCC 39315 / El Tor Inaba N16961) OX=243277 GN=VC_A0051 PE=4 SV=1	58628	1		1	#DIV/0!
Q9KUD5	Sulfate permease family protein OS=Vibrio cholerae serotype O1 (strain ATCC 39315 / El Tor Inaba N16961) OX=243277 GN=VC_0587 PE=3 SV=1	58173	1		1	#DIV/0!
Q9KRQ5	NADH dehydrogenase, putative OS=Vibrio cholerae serotype O1 (strain ATCC 39315 / El Tor Inaba N16961) OX=243277 GN=VC_1581 PE=4 SV=1	56415	1		1	#DIV/0!
Q9KVW1	L-threonine dehydratase OS=Vibrio cholerae serotype O1 (strain ATCC 39315 / El Tor Inaba N16961) OX=243277 GN=ilvA PE=3 SV=1	56138	1		1	#DIV/0!
Q9KSU5	Gonadoliberin III-related protein OS=Vibrio cholerae serotype O1 (strain ATCC 39315 / El Tor Inaba N16961) OX=243277 GN=VC_1161 PE=4 SV=1	55226	1		1	#DIV/0!
Q9KTK8	tRNA sulfurtransferase OS=Vibrio cholerae serotype O1 (strain ATCC 39315 / El Tor Inaba N16961) OX=243277 GN=thiI PE=3 SV=2	54294	1		1	#DIV/0!
Q9KN11	NADH dehydrogenase, putative OS=Vibrio cholerae serotype O1 (strain ATCC 39315 / El Tor Inaba N16961) OX=243277 GN=VC_A0155 PE=4 SV=1	53441	1		1	#DIV/0!
Q9KNU2	Pyridine nucleotide-disulfide oxidoreductase, class I OS=Vibrio cholerae serotype O1 (strain ATCC 39315 / El Tor Inaba N16961) OX=243277 GN=VC_2638 PE=3 SV=1	52787	1		1	#DIV/0!
Q9KRY1	Ribosomal RNA small subunit methyltransferase F OS=Vibrio cholerae serotype O1 (strain ATCC 39315 / El Tor Inaba N16961) OX=243277 GN=rsmF PE=3 SV=2	52525	1		1	#DIV/0!
Q9KPR6	AmpG protein, putative OS=Vibrio cholerae serotype O1 (strain ATCC 39315 / El Tor Inaba N16961) OX=243277 GN=VC_2300 PE=4 SV=1	51468	1		1	#DIV/0!
Q9KLC8	Magnesium transporter MgtE, putative OS=Vibrio cholerae serotype O1 (strain ATCC 39315 / El Tor Inaba N16961) OX=243277 GN=VC_A0818 PE=3 SV=1	50186	1		1	#DIV/0!
Q9KSE2	Histidine kinase OS=Vibrio cholerae serotype O1 (strain ATCC 39315 / El Tor Inaba N16961) OX=243277 GN=VC_1315 PE=4 SV=1	50123	1		1	#DIV/0!
Q9KRI6	Magnesium transporter MgtE OS=Vibrio cholerae serotype O1 (strain ATCC 39315 / El Tor Inaba N16961) OX=243277 GN=VC_1655 PE=3 SV=1	50035	1		1	#DIV/0!
Q9KSM1	Sodium/dicarboxylate symporter OS=Vibrio cholerae serotype O1 (strain ATCC 39315 / El Tor Inaba N16961) OX=243277 GN=VC_1235 PE=4 SV=1	48938	1		1	#DIV/0!
Q9KRR3	Fumarate hydratase class II OS=Vibrio cholerae serotype O1 (strain ATCC 39315 / El Tor Inaba N16961) OX=243277 GN=fumC PE=3 SV=1	48879	1		1	#DIV/0!
Q9KST8	Proton/glutamate symporter OS=Vibrio cholerae serotype O1 (strain ATCC 39315 / El Tor Inaba N16961) OX=243277 GN=VC_1168 PE=4 SV=1	48097	1		1	#DIV/0!
Q9KMQ6	Transcriptional regulator, putative OS=Vibrio cholerae serotype O1 (strain ATCC 39315 / El Tor Inaba N16961) OX=243277 GN=VC_A0264 PE=4 SV=1	45337	1		1	#DIV/0!
Q9KKY5	GGDEF family protein OS=Vibrio cholerae serotype O1 (strain ATCC 39315 / El Tor Inaba N16961) OX=243277 GN=VC_A0965 PE=4 SV=1	44867	1		1	#DIV/0!
Q9KL84	Long-chain fatty acid transport protein OS=Vibrio cholerae serotype O1 (strain ATCC 39315 / El Tor Inaba N16961) OX=243277 GN=VC_A0862 PE=3 SV=1	44756	1		1	#DIV/0!
Q9KTI4	UDP-N-acetyl-D-mannosaminuronic acid dehydrogenase OS=Vibrio cholerae serotype O1 (strain ATCC 39315 / El Tor Inaba N16961) OX=243277 GN=VC_0918 PE=3 SV=1	44473	1		1	#DIV/0!
Q9KS17	Uncharacterized protein OS=Vibrio cholerae serotype O1 (strain ATCC 39315 / El Tor Inaba N16961) OX=243277 GN=VC_1444 PE=4 SV=1	44360	1		1	#DIV/0!
Q9KSQ6	Trypsin, putative OS=Vibrio cholerae serotype O1 (strain ATCC 39315 / El Tor Inaba N16961) OX=243277 GN=VC_1200 PE=1 SV=1	43214	1		1	#DIV/0!
Q9KKS4	Uncharacterized protein OS=Vibrio cholerae serotype O1 (strain ATCC 39315 / El Tor Inaba N16961) OX=243277 GN=VC_A1026 PE=4 SV=1	43140	1		1	#DIV/0!
Q9KKL5	Methyl-accepting chemotaxis protein OS=Vibrio cholerae serotype O1 (strain ATCC 39315 / El Tor Inaba N16961) OX=243277 GN=VC_A1088 PE=4 SV=1	42620	1		1	#DIV/0!
Q9KP86	Uncharacterized protein OS=Vibrio cholerae serotype O1 (strain ATCC 39315 / El Tor Inaba N16961) OX=243277 GN=VC_2487 PE=4 SV=1	41516	1		1	#DIV/0!
Q9KRG8	Periplasmic linker protein, putative OS=Vibrio cholerae serotype O1 (strain ATCC 39315 / El Tor Inaba N16961) OX=243277 GN=VC_1674 PE=3 SV=1	40727	1		1	#DIV/0!
Q9KVC1	Lipopolysaccharide biosynthesis protein, putative OS=Vibrio cholerae serotype O1 (strain ATCC 39315 / El Tor Inaba N16961) OX=243277 GN=VC_0225 PE=4 SV=1	39967	1		1	#DIV/0!
Q9KP76	Uncharacterized protein OS=Vibrio cholerae serotype O1 (strain ATCC 39315 / El Tor Inaba N16961) OX=243277 GN=VC_2499 PE=1 SV=1	39167	1		1	#DIV/0!
Q9KNS0	EF-P post-translational modification enzyme B OS=Vibrio cholerae serotype O1 (strain ATCC 39315 / El Tor Inaba N16961) OX=243277 GN=VC_2661 PE=3 SV=1	38539	1		1	#DIV/0!
Q9KKV2	NADH-dependent flavin oxidoreductase, Oye family OS=Vibrio cholerae serotype O1 (strain ATCC 39315 / El Tor Inaba N16961) OX=243277 GN=VC_A0998 PE=4 SV=1	38278	1		1	#DIV/0!
Q9KS90	NMT1 domain-containing protein OS=Vibrio cholerae serotype O1 (strain ATCC 39315 / El Tor Inaba N16961) OX=243277 GN=VC_1369 PE=4 SV=1	37925	1		1	#DIV/0!
Q9KSB3	Uncharacterized protein OS=Vibrio cholerae serotype O1 (strain ATCC 39315 / El Tor Inaba N16961) OX=243277 GN=VC_1346 PE=4 SV=1	36957	1		1	#DIV/0!
Q9KNB0	Uncharacterized protein OS=Vibrio cholerae serotype O1 (strain ATCC 39315 / El Tor Inaba N16961) OX=243277 GN=VC_A0055 PE=4 SV=1	36768	1		1	#DIV/0!
Q9KQH4	Phosphate acyltransferase OS=Vibrio cholerae serotype O1 (strain ATCC 39315 / El Tor Inaba N16961) OX=243277 GN=plsX PE=3 SV=1	36459	1		1	#DIV/0!
Q9KNS6	Elongation factor P--(R)-beta-lysine ligase OS=Vibrio cholerae serotype O1 (strain ATCC 39315 / El Tor Inaba N16961) OX=243277 GN=epmA PE=3 SV=2	36298	1		1	#DIV/0!
Q9KU48	Riboflavin biosynthesis protein OS=Vibrio cholerae serotype O1 (strain ATCC 39315 / El Tor Inaba N16961) OX=243277 GN=VC_0681 PE=3 SV=1	35736	1		1	#DIV/0!
Q9KV12	tRNA dimethylallyltransferase OS=Vibrio cholerae serotype O1 (strain ATCC 39315 / El Tor Inaba N16961) OX=243277 GN=miaA PE=3 SV=1	35493	1		1	#DIV/0!
Q9KKP7	Transcriptional regulator, LysR family OS=Vibrio cholerae serotype O1 (strain ATCC 39315 / El Tor Inaba N16961) OX=243277 GN=VC_A1055 PE=3 SV=1	35127	1		1	#DIV/0!
Q9KSK6	DUF3943 domain-containing protein OS=Vibrio cholerae serotype O1 (strain ATCC 39315 / El Tor Inaba N16961) OX=243277 GN=VC_1250 PE=4 SV=1	33468	1		1	#DIV/0!
Q9KUU9	Cell shape-determining protein MreC OS=Vibrio cholerae serotype O1 (strain ATCC 39315 / El Tor Inaba N16961) OX=243277 GN=VC_0416 PE=3 SV=1	33344	1		1	#DIV/0!
Q9KV21	Uncharacterized protein OS=Vibrio cholerae serotype O1 (strain ATCC 39315 / El Tor Inaba N16961) OX=243277 GN=VC_0337 PE=4 SV=1	33218	1		1	#DIV/0!
Q9KVP7	4-hydroxybenzoate octaprenyltransferase OS=Vibrio cholerae serotype O1 (strain ATCC 39315 / El Tor Inaba N16961) OX=243277 GN=ubiA PE=3 SV=1	31799	1		1	#DIV/0!
Q9KND0	Phosphatidylglycerophosphatase B, putative OS=Vibrio cholerae serotype O1 (strain ATCC 39315 / El Tor Inaba N16961) OX=243277 GN=VC_A0035 PE=4 SV=1	31784	1		1	#DIV/0!
Q9KPK7	Probable endonuclease 4 OS=Vibrio cholerae serotype O1 (strain ATCC 39315 / El Tor Inaba N16961) OX=243277 GN=nfo PE=3 SV=1	31682	1		1	#DIV/0!
Q9KSY9	Protease HtpX OS=Vibrio cholerae serotype O1 (strain ATCC 39315 / El Tor Inaba N16961) OX=243277 GN=htpX PE=3 SV=1	31209	1		1	#DIV/0!
Q9KR61	N-acetylmannosamine kinase OS=Vibrio cholerae serotype O1 (strain ATCC 39315 / El Tor Inaba N16961) OX=243277 GN=nanK PE=3 SV=1	30499	1		1	#DIV/0!
Q9KL96	Uncharacterized response regulatory protein VC_A0850 OS=Vibrio cholerae serotype O1 (strain ATCC 39315 / El Tor Inaba N16961) OX=243277 GN=VC_A0850 PE=3 SV=1	29926	1		1	#DIV/0!
Q9KP13	EamA domain-containing protein OS=Vibrio cholerae serotype O1 (strain ATCC 39315 / El Tor Inaba N16961) OX=243277 GN=VC_2566 PE=4 SV=1	29796	1		1	#DIV/0!
Q9KQB8	Zinc import ATP-binding protein ZnuC OS=Vibrio cholerae serotype O1 (strain ATCC 39315 / El Tor Inaba N16961) OX=243277 GN=znuC PE=3 SV=1	29081	1		1	#DIV/0!
Q9KQA3	Esterase/lipase YbfF, putative OS=Vibrio cholerae serotype O1 (strain ATCC 39315 / El Tor Inaba N16961) OX=243277 GN=VC_2097 PE=4 SV=1	28565	1		1	#DIV/0!
Q9KS41	Uncharacterized protein OS=Vibrio cholerae serotype O1 (strain ATCC 39315 / El Tor Inaba N16961) OX=243277 GN=VC_1420 PE=4 SV=1	28048	1		1	#DIV/0!
Q9KQA7	GTP cyclohydrolase 1 type 2 homolog OS=Vibrio cholerae serotype O1 (strain ATCC 39315 / El Tor Inaba N16961) OX=243277 GN=VC_2093 PE=3 SV=2	27850	1		1	#DIV/0!
H9L4P2	Probable membrane transporter protein OS=Vibrio cholerae serotype O1 (strain ATCC 39315 / El Tor Inaba N16961) OX=243277 GN=VC_2384 PE=3 SV=1	27275	1		1	#DIV/0!
Q9KLV7	Uncharacterized protein OS=Vibrio cholerae serotype O1 (strain ATCC 39315 / El Tor Inaba N16961) OX=243277 GN=VC_A0634 PE=4 SV=1	27242	1		1	#DIV/0!
Q9KRV9	ABC transporter, ATP-binding protein OS=Vibrio cholerae serotype O1 (strain ATCC 39315 / El Tor Inaba N16961) OX=243277 GN=VC_1525 PE=4 SV=1	27080	1		1	#DIV/0!
Q9KKR5	Amino acid ABC transporter, ATP-binding protein OS=Vibrio cholerae serotype O1 (strain ATCC 39315 / El Tor Inaba N16961) OX=243277 GN=VC_A1037 PE=3 SV=1	26962	1		1	#DIV/0!
Q9KS88	Uncharacterized protein OS=Vibrio cholerae serotype O1 (strain ATCC 39315 / El Tor Inaba N16961) OX=243277 GN=VC_1371 PE=4 SV=1	26476	1		1	#DIV/0!
Q9KRN6	DUF2726 domain-containing protein OS=Vibrio cholerae serotype O1 (strain ATCC 39315 / El Tor Inaba N16961) OX=243277 GN=VC_1600 PE=4 SV=1	26334	1		1	#DIV/0!
Q9KKZ8	Transcriptional regulator, LuxR family OS=Vibrio cholerae serotype O1 (strain ATCC 39315 / El Tor Inaba N16961) OX=243277 GN=VC_A0952 PE=1 SV=1	25830	1		1	#DIV/0!
Q9KNN7	Superoxide dismutase OS=Vibrio cholerae serotype O1 (strain ATCC 39315 / El Tor Inaba N16961) OX=243277 GN=VC_2694 PE=3 SV=1	25333	1		1	#DIV/0!
Q9KLE8	CbbY family protein OS=Vibrio cholerae serotype O1 (strain ATCC 39315 / El Tor Inaba N16961) OX=243277 GN=VC_A0798 PE=4 SV=1	25083	1		1	#DIV/0!
Q9KQ09	Basal-body rod modification protein FlgD OS=Vibrio cholerae serotype O1 (strain ATCC 39315 / El Tor Inaba N16961) OX=243277 GN=VC_2198 PE=3 SV=1	24979	1		1	#DIV/0!
Q9KPR5	Transcriptional activator, putative OS=Vibrio cholerae serotype O1 (strain ATCC 39315 / El Tor Inaba N16961) OX=243277 GN=VC_2301 PE=4 SV=1	24687	1		1	#DIV/0!
Q9KSH9	Transcriptional regulator, LuxR family OS=Vibrio cholerae serotype O1 (strain ATCC 39315 / El Tor Inaba N16961) OX=243277 GN=VC_1277 PE=4 SV=1	24335	1		1	#DIV/0!
Q9KNX9	Sodium-type flagellar protein MotX OS=Vibrio cholerae serotype O1 (strain ATCC 39315 / El Tor Inaba N16961) OX=243277 GN=VC_2601 PE=4 SV=1	24234	1		1	#DIV/0!
Q9KQI2	Thymidylate kinase OS=Vibrio cholerae serotype O1 (strain ATCC 39315 / El Tor Inaba N16961) OX=243277 GN=tmk PE=1 SV=1	23651	1		1	#DIV/0!
Q9KUI8	Protein-L-isoaspartate O-methyltransferase OS=Vibrio cholerae serotype O1 (strain ATCC 39315 / El Tor Inaba N16961) OX=243277 GN=pcm PE=3 SV=1	22848	1		1	#DIV/0!
Q9KVJ7	Ribosomal RNA small subunit methyltransferase D OS=Vibrio cholerae serotype O1 (strain ATCC 39315 / El Tor Inaba N16961) OX=243277 GN=VC_0146 PE=3 SV=1	22779	1		1	#DIV/0!
Q9KSX9	High frequency lysogenization protein HflD homolog OS=Vibrio cholerae serotype O1 (strain ATCC 39315 / El Tor Inaba N16961) OX=243277 GN=hflD PE=3 SV=1	22757	1		1	#DIV/0!
Q9KT60	RNA polymerase sigma factor OS=Vibrio cholerae serotype O1 (strain ATCC 39315 / El Tor Inaba N16961) OX=243277 GN=VC_1045 PE=3 SV=1	22533	1		1	#DIV/0!
Q9KSL6	Alpha-ribazole-5`-phosphate phosphatase CobC, putative OS=Vibrio cholerae serotype O1 (strain ATCC 39315 / El Tor Inaba N16961) OX=243277 GN=VC_1240 PE=4 SV=1	22416	1		1	#DIV/0!
P52021	Ribonuclease HII OS=Vibrio cholerae serotype O1 (strain ATCC 39315 / El Tor Inaba N16961) OX=243277 GN=rnhB PE=3 SV=2	22375	1		1	#DIV/0!
Q9KSE8	Ribosomal-protein-alanine acetyltransferase OS=Vibrio cholerae serotype O1 (strain ATCC 39315 / El Tor Inaba N16961) OX=243277 GN=VC_1309 PE=4 SV=1	22308	1		1	#DIV/0!
Q9KT49	Recombination protein RecR OS=Vibrio cholerae serotype O1 (strain ATCC 39315 / El Tor Inaba N16961) OX=243277 GN=recR PE=3 SV=1	21827	1		1	#DIV/0!
Q9KVA8	Transferase, hexapeptide repeat family OS=Vibrio cholerae serotype O1 (strain ATCC 39315 / El Tor Inaba N16961) OX=243277 GN=VC_0238 PE=4 SV=1	20571	1		1	#DIV/0!
Q9KTT8	Probable apo-citrate lyase phosphoribosyl-dephospho-CoA transferase OS=Vibrio cholerae serotype O1 (strain ATCC 39315 / El Tor Inaba N16961) OX=243277 GN=citX PE=3 SV=1	20036	1		1	#DIV/0!
Q9KLR6	Ferredoxin-type protein NapF OS=Vibrio cholerae serotype O1 (strain ATCC 39315 / El Tor Inaba N16961) OX=243277 GN=napF PE=3 SV=1	18698	1		1	#DIV/0!
P41851	Type II secretion system protein M OS=Vibrio cholerae serotype O1 (strain ATCC 39315 / El Tor Inaba N16961) OX=243277 GN=epsM PE=1 SV=1	18640	1		1	#DIV/0!
Q9KVM6	DUF2489 domain-containing protein OS=Vibrio cholerae serotype O1 (strain ATCC 39315 / El Tor Inaba N16961) OX=243277 GN=VC_0115 PE=4 SV=1	18625	1		1	#DIV/0!
Q9KP77	RDD domain-containing protein OS=Vibrio cholerae serotype O1 (strain ATCC 39315 / El Tor Inaba N16961) OX=243277 GN=VC_2498 PE=4 SV=1	17837	1		1	#DIV/0!
Q9KT35	Phosphatase, putative OS=Vibrio cholerae serotype O1 (strain ATCC 39315 / El Tor Inaba N16961) OX=243277 GN=VC_1070 PE=4 SV=1	17720	1		1	#DIV/0!
Q9KQR5	Uncharacterized protein OS=Vibrio cholerae serotype O1 (strain ATCC 39315 / El Tor Inaba N16961) OX=243277 GN=VC_1933 PE=4 SV=1	17611	1		1	#DIV/0!
Q9KNN5	FxsA protein OS=Vibrio cholerae serotype O1 (strain ATCC 39315 / El Tor Inaba N16961) OX=243277 GN=VC_2696 PE=4 SV=1	17475	1		1	#DIV/0!
Q9KS75	OMP_b-brl domain-containing protein OS=Vibrio cholerae serotype O1 (strain ATCC 39315 / El Tor Inaba N16961) OX=243277 GN=VC_1384 PE=4 SV=1	16974	1		1	#DIV/0!
Q9KKT4	Uncharacterized protein OS=Vibrio cholerae serotype O1 (strain ATCC 39315 / El Tor Inaba N16961) OX=243277 GN=VC_A1016 PE=4 SV=1	15140	1		1	#DIV/0!
Q9KLY4	Regulator of nucleoside diphosphate kinase OS=Vibrio cholerae serotype O1 (strain ATCC 39315 / El Tor Inaba N16961) OX=243277 GN=VC_A0607 PE=4 SV=1	14930	1		1	#DIV/0!
Q9KNK3	Heat shock protein 15 OS=Vibrio cholerae serotype O1 (strain ATCC 39315 / El Tor Inaba N16961) OX=243277 GN=VC_2735 PE=3 SV=1	14839	1		1	#DIV/0!
Q9KMP8	Uncharacterized protein OS=Vibrio cholerae serotype O1 (strain ATCC 39315 / El Tor Inaba N16961) OX=243277 GN=VC_A0272 PE=4 SV=1	14331	1		1	#DIV/0!
Q9KSM3	UPF0299 membrane protein VC_1233 OS=Vibrio cholerae serotype O1 (strain ATCC 39315 / El Tor Inaba N16961) OX=243277 GN=VC_1233 PE=3 SV=1	13846	1		1	#DIV/0!
P0C6Q9	Outer membrane protein assembly factor BamE OS=Vibrio cholerae serotype O1 (strain ATCC 39315 / El Tor Inaba N16961) OX=243277 GN=bamE PE=3 SV=1	13441	1		1	#DIV/0!
Q9K344	Transposase OrfAB, subunit A OS=Vibrio cholerae serotype O1 (strain ATCC 39315 / El Tor Inaba N16961) OX=243277 GN=VC_0256 PE=3 SV=1	13019	1		1	#DIV/0!
O34419	Cryptic phage CTXphi transcriptional repressor RstR OS=Vibrio cholerae serotype O1 (strain ATCC 39315 / El Tor Inaba N16961) OX=243277 GN=rstR1 PE=4 SV=1	12738	1		1	#DIV/0!
H9L4T2	MSHA biogenesis protein MshK OS=Vibrio cholerae serotype O1 (strain ATCC 39315 / El Tor Inaba N16961) OX=243277 GN=VC_0401 PE=4 SV=1	11551	1		1	#DIV/0!
Q9KMA0	Uncharacterized protein OS=Vibrio cholerae serotype O1 (strain ATCC 39315 / El Tor Inaba N16961) OX=243277 GN=VC_A0478 PE=4 SV=1	11116	1		1	#DIV/0!
Q9K2M8	Uncharacterized protein OS=Vibrio cholerae serotype O1 (strain ATCC 39315 / El Tor Inaba N16961) OX=243277 GN=VC_A0348 PE=4 SV=1	10813	1		1	#DIV/0!
Q9KRV3	Uncharacterized protein OS=Vibrio cholerae serotype O1 (strain ATCC 39315 / El Tor Inaba N16961) OX=243277 GN=VC_1531 PE=4 SV=1	10567	1		1	#DIV/0!
Q9KSA4	Acylphosphatase OS=Vibrio cholerae serotype O1 (strain ATCC 39315 / El Tor Inaba N16961) OX=243277 GN=acyP PE=3 SV=2	10272	1		1	#DIV/0!
Q9K315	Uncharacterized protein OS=Vibrio cholerae serotype O1 (strain ATCC 39315 / El Tor Inaba N16961) OX=243277 GN=VC_A0298 PE=4 SV=1	9832	1		1	#DIV/0!
Q7DCR7	Antitoxin OS=Vibrio cholerae serotype O1 (strain ATCC 39315 / El Tor Inaba N16961) OX=243277 GN=VC_A0312 PE=3 SV=1	8956	1		1	#DIV/0!
Q9KSZ0	Uncharacterized protein OS=Vibrio cholerae serotype O1 (strain ATCC 39315 / El Tor Inaba N16961) OX=243277 GN=VC_1116 PE=4 SV=1	7748	1		1	#DIV/0!
Q9KM42	Uncharacterized protein OS=Vibrio cholerae serotype O1 (strain ATCC 39315 / El Tor Inaba N16961) OX=243277 GN=VC_A0547 PE=4 SV=1	7062	1		1	#DIV/0!
Q9KTM8	Uncharacterized protein OS=Vibrio cholerae serotype O1 (strain ATCC 39315 / El Tor Inaba N16961) OX=243277 GN=VC_0874 PE=4 SV=1	7005	1		1	#DIV/0!
Q9KSG2	Uncharacterized protein OS=Vibrio cholerae serotype O1 (strain ATCC 39315 / El Tor Inaba N16961) OX=243277 GN=VC_1294 PE=4 SV=1	6876	1		1	#DIV/0!
Q9KN78	Uncharacterized protein OS=Vibrio cholerae serotype O1 (strain ATCC 39315 / El Tor Inaba N16961) OX=243277 GN=VC_A0087 PE=4 SV=1	6214	1		1	#DIV/0!
Q9KS56	Uncharacterized protein OS=Vibrio cholerae serotype O1 (strain ATCC 39315 / El Tor Inaba N16961) OX=243277 GN=VC_1404 PE=4 SV=1	4598	1		1	#DIV/0!
Q9KVX1	Uncharacterized protein OS=Vibrio cholerae serotype O1 (strain ATCC 39315 / El Tor Inaba N16961) OX=243277 GN=VC_0017 PE=4 SV=1	4495	1		1	#DIV/0!
Q9KLN0	Uncharacterized protein OS=Vibrio cholerae serotype O1 (strain ATCC 39315 / El Tor Inaba N16961) OX=243277 GN=VC_A0713 PE=4 SV=1	4217	1		1	#DIV/0!
Q9KMD3	Uncharacterized protein OS=Vibrio cholerae serotype O1 (strain ATCC 39315 / El Tor Inaba N16961) OX=243277 GN=VC_A0429 PE=4 SV=1	3971	1		1	#DIV/0!
Q9KU31	Energy-dependent translational throttle protein EttA OS=Vibrio cholerae serotype O1 (strain ATCC 39315 / El Tor Inaba N16961) OX=243277 GN=ettA PE=3 SV=1	62447	91	1	92	91
Q9KQL3	Long-chain-fatty-acid--CoA ligase OS=Vibrio cholerae serotype O1 (strain ATCC 39315 / El Tor Inaba N16961) OX=243277 GN=VC_1985 PE=4 SV=1	62810	78	1	79	78
Q9KUH1	Oxaloacetate decarboxylase, alpha subunit OS=Vibrio cholerae serotype O1 (strain ATCC 39315 / El Tor Inaba N16961) OX=243277 GN=VC_0550 PE=4 SV=1	64755	66	2	68	33
Q9KTJ1	Trehalose-6-phosphate hydrolase OS=Vibrio cholerae serotype O1 (strain ATCC 39315 / El Tor Inaba N16961) OX=243277 GN=VC_0911 PE=4 SV=1	64799	33	1	34	33
Q9KP90	Acetolactate synthase OS=Vibrio cholerae serotype O1 (strain ATCC 39315 / El Tor Inaba N16961) OX=243277 GN=VC_2483 PE=3 SV=1	62824	30	1	31	30
Q9KNF0	4-alpha-glucanotransferase OS=Vibrio cholerae serotype O1 (strain ATCC 39315 / El Tor Inaba N16961) OX=243277 GN=VC_A0014 PE=3 SV=1	81330	25	1	26	25
Q9KNE8	1,4-alpha-glucan branching enzyme GlgB OS=Vibrio cholerae serotype O1 (strain ATCC 39315 / El Tor Inaba N16961) OX=243277 GN=glgB PE=3 SV=2	83973	20	1	21	20
Q9KNI1	Fatty acid oxidation complex subunit alpha OS=Vibrio cholerae serotype O1 (strain ATCC 39315 / El Tor Inaba N16961) OX=243277 GN=fadB PE=3 SV=1	78058	20	1	21	20
Q9KNH7	Bifunctional protein GlmU OS=Vibrio cholerae serotype O1 (strain ATCC 39315 / El Tor Inaba N16961) OX=243277 GN=glmU PE=3 SV=1	48594	34	2	36	17
Q9KTW7	GTPase Der OS=Vibrio cholerae serotype O1 (strain ATCC 39315 / El Tor Inaba N16961) OX=243277 GN=der PE=3 SV=1	55604	17	1	18	17
Q9KP69	PINc domain-containing protein OS=Vibrio cholerae serotype O1 (strain ATCC 39315 / El Tor Inaba N16961) OX=243277 GN=VC_2507 PE=3 SV=1	51315	17	1	18	17
Q9KTW2	GMP synthase [glutamine-hydrolyzing] OS=Vibrio cholerae serotype O1 (strain ATCC 39315 / El Tor Inaba N16961) OX=243277 GN=guaA PE=3 SV=1	57727	33	2	35	16.5
Q9KNJ4	GTP-binding protein TypA OS=Vibrio cholerae serotype O1 (strain ATCC 39315 / El Tor Inaba N16961) OX=243277 GN=VC_2744 PE=4 SV=1	67144	32	2	34	16
Q9KVS2	Aminopeptidase P OS=Vibrio cholerae serotype O1 (strain ATCC 39315 / El Tor Inaba N16961) OX=243277 GN=VC_0067 PE=3 SV=1	66569	16	1	17	16
Q9KPC4	CTP synthase OS=Vibrio cholerae serotype O1 (strain ATCC 39315 / El Tor Inaba N16961) OX=243277 GN=pyrG PE=3 SV=3	59848	56	4	60	14
Q9KVW0	Dihydroxy-acid dehydratase OS=Vibrio cholerae serotype O1 (strain ATCC 39315 / El Tor Inaba N16961) OX=243277 GN=ilvD PE=3 SV=1	65395	14	1	15	14
Q9KSR8	NAD-dependent malic enzyme OS=Vibrio cholerae serotype O1 (strain ATCC 39315 / El Tor Inaba N16961) OX=243277 GN=maeA PE=3 SV=2	62113	40	3	43	13.3333
Q9KSW2	ATP-dependent Clp protease, ATP-binding subunit ClpA OS=Vibrio cholerae serotype O1 (strain ATCC 39315 / El Tor Inaba N16961) OX=243277 GN=VC_1144 PE=3 SV=1	83972	37	3	40	12.3333
Q9KSV0	Histidine kinase OS=Vibrio cholerae serotype O1 (strain ATCC 39315 / El Tor Inaba N16961) OX=243277 GN=VC_1156 PE=4 SV=1	48945	12	1	13	12
Q9KT69	Methionine--tRNA ligase OS=Vibrio cholerae serotype O1 (strain ATCC 39315 / El Tor Inaba N16961) OX=243277 GN=metG PE=3 SV=2	76867	11	1	12	11
Q9KQJ0	Pyruvate kinase OS=Vibrio cholerae serotype O1 (strain ATCC 39315 / El Tor Inaba N16961) OX=243277 GN=VC_2008 PE=3 SV=1	52300	21	2	23	10.5
Q9KV69	Phosphogluconate dehydratase OS=Vibrio cholerae serotype O1 (strain ATCC 39315 / El Tor Inaba N16961) OX=243277 GN=edd PE=3 SV=1	65757	10	1	11	10
P0C6C5	Flagellin C OS=Vibrio cholerae serotype O1 (strain ATCC 39315 / El Tor Inaba N16961) OX=243277 GN=flaC PE=3 SV=1	39881	10	1	11	10
Q9KUM5	Uncharacterized protein OS=Vibrio cholerae serotype O1 (strain ATCC 39315 / El Tor Inaba N16961) OX=243277 GN=VC_0490 PE=4 SV=1	74573	48	5	53	9.6
Q9KTM7	Proline--tRNA ligase OS=Vibrio cholerae serotype O1 (strain ATCC 39315 / El Tor Inaba N16961) OX=243277 GN=proS PE=3 SV=1	63211	38	4	42	9.5
Q9KTE0	tRNA-2-methylthio-N(6)-dimethylallyladenosine synthase OS=Vibrio cholerae serotype O1 (strain ATCC 39315 / El Tor Inaba N16961) OX=243277 GN=miaB PE=3 SV=1	53579	19	2	21	9.5
Q9KNQ7	ATP-dependent protease ATPase subunit HslU OS=Vibrio cholerae serotype O1 (strain ATCC 39315 / El Tor Inaba N16961) OX=243277 GN=hslU PE=3 SV=1	49869	37	4	41	9.25
Q9KPG8	UDP-N-acetylmuramate--L-alanine ligase OS=Vibrio cholerae serotype O1 (strain ATCC 39315 / El Tor Inaba N16961) OX=243277 GN=murC PE=3 SV=2	53008	9	1	10	9
Q9KRZ8	Uncharacterized protein OS=Vibrio cholerae serotype O1 (strain ATCC 39315 / El Tor Inaba N16961) OX=243277 GN=VC_1485 PE=4 SV=1	60531	17	2	19	8.5
Q9KKR1	Phosphomannomutase, putative OS=Vibrio cholerae serotype O1 (strain ATCC 39315 / El Tor Inaba N16961) OX=243277 GN=VC_A1041 PE=3 SV=1	62016	25	3	28	8.33333
Q9KQL5	Peptidase, putative OS=Vibrio cholerae serotype O1 (strain ATCC 39315 / El Tor Inaba N16961) OX=243277 GN=VC_1983 PE=3 SV=1	69970	8	1	9	8
Q9KTH2	Hemolysin-related protein OS=Vibrio cholerae serotype O1 (strain ATCC 39315 / El Tor Inaba N16961) OX=243277 GN=VC_0930 PE=1 SV=1	103925	23	3	26	7.66667
Q9KV59	Acetyl-coenzyme A synthetase OS=Vibrio cholerae serotype O1 (strain ATCC 39315 / El Tor Inaba N16961) OX=243277 GN=acsA PE=3 SV=2	71849	61	8	69	7.625
Q9KVD0	Methyl-accepting chemotaxis protein OS=Vibrio cholerae serotype O1 (strain ATCC 39315 / El Tor Inaba N16961) OX=243277 GN=VC_0216 PE=4 SV=1	60453	68	9	77	7.55556
Q9KVW8	Glycine--tRNA ligase beta subunit OS=Vibrio cholerae serotype O1 (strain ATCC 39315 / El Tor Inaba N16961) OX=243277 GN=glyS PE=3 SV=1	75878	90	12	102	7.5
Q9KP81	3-isopropylmalate dehydratase large subunit OS=Vibrio cholerae serotype O1 (strain ATCC 39315 / El Tor Inaba N16961) OX=243277 GN=leuC PE=3 SV=1	50153	7	1	8	7
Q9KSG8	Glucans biosynthesis protein G OS=Vibrio cholerae serotype O1 (strain ATCC 39315 / El Tor Inaba N16961) OX=243277 GN=opgG PE=3 SV=1	60836	34	5	39	6.8
Q9KL25	Uncharacterized protein OS=Vibrio cholerae serotype O1 (strain ATCC 39315 / El Tor Inaba N16961) OX=243277 GN=VC_A0924 PE=4 SV=1	73676	13	2	15	6.5
Q9KNG4	tRNA uridine 5-carboxymethylaminomethyl modification enzyme MnmG OS=Vibrio cholerae serotype O1 (strain ATCC 39315 / El Tor Inaba N16961) OX=243277 GN=mnmG PE=3 SV=1	70128	13	2	15	6.5
Q9KU13	Protease, putative OS=Vibrio cholerae serotype O1 (strain ATCC 39315 / El Tor Inaba N16961) OX=243277 GN=VC_0717 PE=4 SV=1	52444	13	2	15	6.5
Q9KV22	2,3-bisphosphoglycerate-independent phosphoglycerate mutase OS=Vibrio cholerae serotype O1 (strain ATCC 39315 / El Tor Inaba N16961) OX=243277 GN=gpmI PE=3 SV=1	55329	70	11	81	6.36364
Q9KPF2	2~,3~-cyclic-nucleotide 2~-phosphodiesterase/3~-nucleotidase OS=Vibrio cholerae serotype O1 (strain ATCC 39315 / El Tor Inaba N16961) OX=243277 GN=VC_2416 PE=3 SV=1	70649	12	2	14	6
Q9KQD9	ParA family protein OS=Vibrio cholerae serotype O1 (strain ATCC 39315 / El Tor Inaba N16961) OX=243277 GN=VC_2061 PE=4 SV=1	28749	12	2	14	6
Q9KU52	Phosphoenolpyruvate--protein phosphotransferase OS=Vibrio cholerae serotype O1 (strain ATCC 39315 / El Tor Inaba N16961) OX=243277 GN=VC_0672 PE=3 SV=1	83541	6	1	7	6
Q9KQW9	Lipid A export ATP-binding/permease protein MsbA OS=Vibrio cholerae serotype O1 (strain ATCC 39315 / El Tor Inaba N16961) OX=243277 GN=msbA PE=1 SV=1	64513	6	1	7	6
Q9KQ71	H(+)-transporting two-sector ATPase OS=Vibrio cholerae serotype O1 (strain ATCC 39315 / El Tor Inaba N16961) OX=243277 GN=VC_2130 PE=3 SV=1	46703	6	1	7	6
Q9KL54	Probable phosphatase VC_A0894 OS=Vibrio cholerae serotype O1 (strain ATCC 39315 / El Tor Inaba N16961) OX=243277 GN=VC_A0894 PE=3 SV=1	27267	6	1	7	6
Q9KU86	ATP-dependent zinc metalloprotease FtsH OS=Vibrio cholerae serotype O1 (strain ATCC 39315 / El Tor Inaba N16961) OX=243277 GN=ftsH PE=3 SV=1	71658	65	11	76	5.90909
Q9KU60	Lysine--tRNA ligase OS=Vibrio cholerae serotype O1 (strain ATCC 39315 / El Tor Inaba N16961) OX=243277 GN=lysS PE=3 SV=2	58040	100	17	117	5.88235
Q9KSQ4	Histidine ammonia-lyase OS=Vibrio cholerae serotype O1 (strain ATCC 39315 / El Tor Inaba N16961) OX=243277 GN=hutH PE=3 SV=1	54782	52	9	61	5.77778
Q9KM77	Anaerobic ribonucleoside-triphosphate reductase OS=Vibrio cholerae serotype O1 (strain ATCC 39315 / El Tor Inaba N16961) OX=243277 GN=VC_A0511 PE=4 SV=1	79836	28	5	33	5.6
Q9KQK5	2,4-dienoyl-CoA reductase OS=Vibrio cholerae serotype O1 (strain ATCC 39315 / El Tor Inaba N16961) OX=243277 GN=VC_1993 PE=3 SV=1	73194	16	3	19	5.33333
Q9KQT0	Peptidylprolyl isomerase OS=Vibrio cholerae serotype O1 (strain ATCC 39315 / El Tor Inaba N16961) OX=243277 GN=VC_1918 PE=4 SV=1	68446	21	4	25	5.25
Q9KTD7	Phosphoenolpyruvate-protein phosphotransferase OS=Vibrio cholerae serotype O1 (strain ATCC 39315 / El Tor Inaba N16961) OX=243277 GN=VC_0965 PE=3 SV=1	63092	47	9	56	5.22222
Q9KQD2	Flagella-associated GTP-binding protein OS=Vibrio cholerae serotype O1 (strain ATCC 39315 / El Tor Inaba N16961) OX=243277 GN=VC_2068 PE=3 SV=1	55399	15	3	18	5
O34239	30S ribosomal protein S20 OS=Vibrio cholerae serotype O1 (strain ATCC 39315 / El Tor Inaba N16961) OX=243277 GN=rpsT PE=3 SV=2	9504	15	3	18	5
Q9KNX2	ABC transporter, ATP-binding protein OS=Vibrio cholerae serotype O1 (strain ATCC 39315 / El Tor Inaba N16961) OX=243277 GN=VC_2608 PE=4 SV=1	75534	10	2	12	5
Q9KNG2	HTH_55 domain-containing protein OS=Vibrio cholerae serotype O1 (strain ATCC 39315 / El Tor Inaba N16961) OX=243277 GN=VC_A0002 PE=1 SV=1	75231	10	2	12	5
Q9KUV7	MSHA biogenesis protein MshE OS=Vibrio cholerae serotype O1 (strain ATCC 39315 / El Tor Inaba N16961) OX=243277 GN=VC_0405 PE=1 SV=1	63804	10	2	12	5
Q9KTA5	Uncharacterized protein OS=Vibrio cholerae serotype O1 (strain ATCC 39315 / El Tor Inaba N16961) OX=243277 GN=VC_0998 PE=4 SV=1	177968	5	1	6	5
Q9KV75	Lysine decarboxylase, inducible OS=Vibrio cholerae serotype O1 (strain ATCC 39315 / El Tor Inaba N16961) OX=243277 GN=VC_0281 PE=3 SV=1	82843	5	1	6	5
Q9KLL5	AAA_15 domain-containing protein OS=Vibrio cholerae serotype O1 (strain ATCC 39315 / El Tor Inaba N16961) OX=243277 GN=VC_A0728 PE=4 SV=1	80895	5	1	6	5
Q9KQW0	Hemolysin-related protein OS=Vibrio cholerae serotype O1 (strain ATCC 39315 / El Tor Inaba N16961) OX=243277 GN=VC_1888 PE=1 SV=1	75284	5	1	6	5
Q9KTD1	DNA ligase OS=Vibrio cholerae serotype O1 (strain ATCC 39315 / El Tor Inaba N16961) OX=243277 GN=ligA PE=3 SV=1	73253	5	1	6	5
Q9KSG5	Uncharacterized protein OS=Vibrio cholerae serotype O1 (strain ATCC 39315 / El Tor Inaba N16961) OX=243277 GN=VC_1291 PE=4 SV=1	72547	5	1	6	5
H9L4R0	Mannosyl-transferase OS=Vibrio cholerae serotype O1 (strain ATCC 39315 / El Tor Inaba N16961) OX=243277 GN=VC_0260 PE=3 SV=1	69186	5	1	6	5
P37093	Type II secretion system ATPase E OS=Vibrio cholerae serotype O1 (strain ATCC 39315 / El Tor Inaba N16961) OX=243277 GN=epsE PE=1 SV=1	56323	5	1	6	5
Q9KVU6	Trk system potassium uptake protein TrkA OS=Vibrio cholerae serotype O1 (strain ATCC 39315 / El Tor Inaba N16961) OX=243277 GN=VC_0043 PE=4 SV=1	50081	5	1	6	5
Q9KVG7	Cyclic GMP-AMP synthase OS=Vibrio cholerae serotype O1 (strain ATCC 39315 / El Tor Inaba N16961) OX=243277 GN=dncV PE=1 SV=1	49332	5	1	6	5
Q9KPY0	Uncharacterized protein OS=Vibrio cholerae serotype O1 (strain ATCC 39315 / El Tor Inaba N16961) OX=243277 GN=VC_2232 PE=4 SV=1	47637	5	1	6	5
Q9KVT8	N5-carboxyaminoimidazole ribonucleotide synthase OS=Vibrio cholerae serotype O1 (strain ATCC 39315 / El Tor Inaba N16961) OX=243277 GN=purK PE=3 SV=1	40988	5	1	6	5
Q9KT45	SohB protein, peptidase U7 family OS=Vibrio cholerae serotype O1 (strain ATCC 39315 / El Tor Inaba N16961) OX=243277 GN=VC_1060 PE=3 SV=1	38946	5	1	6	5
Q9KNX7	Asparaginase, putative OS=Vibrio cholerae serotype O1 (strain ATCC 39315 / El Tor Inaba N16961) OX=243277 GN=VC_2603 PE=4 SV=1	35030	5	1	6	5
Q9KMN7	Threonine--tRNA ligase OS=Vibrio cholerae serotype O1 (strain ATCC 39315 / El Tor Inaba N16961) OX=243277 GN=thrS PE=3 SV=1	73397	52	11	63	4.72727
Q9KQX5	AAA_PrkA domain-containing protein OS=Vibrio cholerae serotype O1 (strain ATCC 39315 / El Tor Inaba N16961) OX=243277 GN=VC_1872 PE=4 SV=1	74067	122	26	148	4.69231
Q9KUM8	Glutamine--fructose-6-phosphate aminotransferase [isomerizing] OS=Vibrio cholerae serotype O1 (strain ATCC 39315 / El Tor Inaba N16961) OX=243277 GN=glmS PE=3 SV=3	67056	65	14	79	4.64286
Q9KLW3	SecA-related protein OS=Vibrio cholerae serotype O1 (strain ATCC 39315 / El Tor Inaba N16961) OX=243277 GN=VC_A0628 PE=4 SV=1	83468	32	7	39	4.57143
Q9KQD3	MinD-related protein OS=Vibrio cholerae serotype O1 (strain ATCC 39315 / El Tor Inaba N16961) OX=243277 GN=VC_2067 PE=4 SV=1	34077	32	7	39	4.57143
Q9KUA3	Peptide ABC transporter, periplasmic peptide-binding protein OS=Vibrio cholerae serotype O1 (strain ATCC 39315 / El Tor Inaba N16961) OX=243277 GN=VC_0620 PE=1 SV=1	62473	35	8	43	4.375
Q9KQY8	Methyl-accepting chemotaxis protein OS=Vibrio cholerae serotype O1 (strain ATCC 39315 / El Tor Inaba N16961) OX=243277 GN=VC_1859 PE=4 SV=1	76918	33	8	41	4.125
Q9KTA6	Glutamine--tRNA ligase OS=Vibrio cholerae serotype O1 (strain ATCC 39315 / El Tor Inaba N16961) OX=243277 GN=glnS PE=3 SV=1	64049	57	14	71	4.07143
Q9KSE4	Methyl-accepting chemotaxis protein OS=Vibrio cholerae serotype O1 (strain ATCC 39315 / El Tor Inaba N16961) OX=243277 GN=VC_1313 PE=4 SV=1	59132	24	6	30	4
Q9KTL0	Chemotaxis protein PomA OS=Vibrio cholerae serotype O1 (strain ATCC 39315 / El Tor Inaba N16961) OX=243277 GN=VC_0892 PE=3 SV=1	27402	8	2	10	4
Q9KMY4	Sigma-54 dependent transcriptional regulator OS=Vibrio cholerae serotype O1 (strain ATCC 39315 / El Tor Inaba N16961) OX=243277 GN=VC_A0182 PE=4 SV=1	58990	4	1	5	4
Q9KLE5	Inosine-guanosine kinase OS=Vibrio cholerae serotype O1 (strain ATCC 39315 / El Tor Inaba N16961) OX=243277 GN=VC_A0801 PE=4 SV=1	48701	4	1	5	4
H9L4P1	Lipopolysaccharide biosynthesis protein RfbV OS=Vibrio cholerae serotype O1 (strain ATCC 39315 / El Tor Inaba N16961) OX=243277 GN=VC_0259 PE=4 SV=1	46808	4	1	5	4
Q9KMP1	Uncharacterized protein OS=Vibrio cholerae serotype O1 (strain ATCC 39315 / El Tor Inaba N16961) OX=243277 GN=VC_A0283 PE=4 SV=1	46719	4	1	5	4
Q9KVC3	ADP-heptose--LPS heptosyltransferase II, putative OS=Vibrio cholerae serotype O1 (strain ATCC 39315 / El Tor Inaba N16961) OX=243277 GN=VC_0223 PE=4 SV=1	38074	4	1	5	4
Q9KVT1	Carbonic anhydrase, family 3 OS=Vibrio cholerae serotype O1 (strain ATCC 39315 / El Tor Inaba N16961) OX=243277 GN=VC_0058 PE=4 SV=1	19856	4	1	5	4
Q9KQ65	Flagellar secretion chaperone FliS OS=Vibrio cholerae serotype O1 (strain ATCC 39315 / El Tor Inaba N16961) OX=243277 GN=fliS PE=3 SV=1	15006	4	1	5	4
Q9KT50	Nucleoid-associated protein VC_1055 OS=Vibrio cholerae serotype O1 (strain ATCC 39315 / El Tor Inaba N16961) OX=243277 GN=VC_1055 PE=3 SV=2	12028	4	1	5	4
Q9KQ30	5~-nucleotidase OS=Vibrio cholerae serotype O1 (strain ATCC 39315 / El Tor Inaba N16961) OX=243277 GN=nutA PE=3 SV=1	60865	91	23	114	3.95652
Q9KQA5	Phosphoglucomutase OS=Vibrio cholerae serotype O1 (strain ATCC 39315 / El Tor Inaba N16961) OX=243277 GN=VC_2095 PE=3 SV=1	59308	63	16	79	3.9375
Q9KLD1	Biosynthetic arginine decarboxylase OS=Vibrio cholerae serotype O1 (strain ATCC 39315 / El Tor Inaba N16961) OX=243277 GN=speA PE=3 SV=2	72204	33	9	42	3.66667
Q9KSF2	Fumarate hydratase class I OS=Vibrio cholerae serotype O1 (strain ATCC 39315 / El Tor Inaba N16961) OX=243277 GN=VC_1304 PE=3 SV=1	54743	112	31	143	3.6129
Q9KPK3	Bifunctional aspartokinase/homoserine dehydrogenase OS=Vibrio cholerae serotype O1 (strain ATCC 39315 / El Tor Inaba N16961) OX=243277 GN=VC_2364 PE=3 SV=1	89162	7	2	9	3.5
Q9KRW8	Iron-sulfur cluster-binding protein OS=Vibrio cholerae serotype O1 (strain ATCC 39315 / El Tor Inaba N16961) OX=243277 GN=VC_1516 PE=4 SV=1	60115	7	2	9	3.5
O51804	RNA polymerase sigma factor RpoS OS=Vibrio cholerae serotype O1 (strain ATCC 39315 / El Tor Inaba N16961) OX=243277 GN=rpoS PE=3 SV=1	38511	7	2	9	3.5
Q9KN22	Immunogenic protein OS=Vibrio cholerae serotype O1 (strain ATCC 39315 / El Tor Inaba N16961) OX=243277 GN=VC_A0144 PE=4 SV=1	37941	7	2	9	3.5
Q9KUN0	Pyruvate kinase OS=Vibrio cholerae serotype O1 (strain ATCC 39315 / El Tor Inaba N16961) OX=243277 GN=VC_0485 PE=3 SV=1	50407	149	43	192	3.46512
Q9KLJ7	Glycerol-3-phosphate dehydrogenase OS=Vibrio cholerae serotype O1 (strain ATCC 39315 / El Tor Inaba N16961) OX=243277 GN=VC_A0747 PE=3 SV=1	59878	88	27	115	3.25926
Q9KLE2	ATP-dependent RNA helicase DeaD OS=Vibrio cholerae serotype O1 (strain ATCC 39315 / El Tor Inaba N16961) OX=243277 GN=deaD PE=3 SV=1	73744	13	4	17	3.25
Q9KP49	RNA polymerase sigma-54 factor OS=Vibrio cholerae serotype O1 (strain ATCC 39315 / El Tor Inaba N16961) OX=243277 GN=VC_2529 PE=3 SV=1	55404	13	4	17	3.25
P22359	Chaperone protein HtpG OS=Vibrio cholerae serotype O1 (strain ATCC 39315 / El Tor Inaba N16961) OX=243277 GN=htpG PE=2 SV=2	72152	217	68	285	3.19118
Q9KKN3	Methyl-accepting chemotaxis protein OS=Vibrio cholerae serotype O1 (strain ATCC 39315 / El Tor Inaba N16961) OX=243277 GN=VC_A1069 PE=4 SV=1	69476	94	30	124	3.13333
Q9KU81	Transcription termination/antitermination protein NusA OS=Vibrio cholerae serotype O1 (strain ATCC 39315 / El Tor Inaba N16961) OX=243277 GN=nusA PE=3 SV=1	54908	47	15	62	3.13333
Q9KLA3	Glyceraldehyde 3-phosphate dehydrogenase OS=Vibrio cholerae serotype O1 (strain ATCC 39315 / El Tor Inaba N16961) OX=243277 GN=VC_A0843 PE=3 SV=1	55636	48	16	64	3
Q9KNP7	Bifunctional aspartokinase/homoserine dehydrogenase OS=Vibrio cholerae serotype O1 (strain ATCC 39315 / El Tor Inaba N16961) OX=243277 GN=VC_2684 PE=3 SV=1	88437	12	4	16	3
Q9KQK4	Protease 4 OS=Vibrio cholerae serotype O1 (strain ATCC 39315 / El Tor Inaba N16961) OX=243277 GN=VC_1994 PE=3 SV=1	67043	6	2	8	3
Q9KPK4	Homoserine kinase OS=Vibrio cholerae serotype O1 (strain ATCC 39315 / El Tor Inaba N16961) OX=243277 GN=thrB PE=3 SV=1	34273	6	2	8	3
Q9KVT3	Shikimate dehydrogenase (NADP(+)) OS=Vibrio cholerae serotype O1 (strain ATCC 39315 / El Tor Inaba N16961) OX=243277 GN=aroE PE=1 SV=1	30230	6	2	8	3
Q9KQC8	Pitrilysin OS=Vibrio cholerae serotype O1 (strain ATCC 39315 / El Tor Inaba N16961) OX=243277 GN=VC_2072 PE=3 SV=1	107242	3	1	4	3
Q9KTG5	Exopolysaccharide biosynthesis protein, putative OS=Vibrio cholerae serotype O1 (strain ATCC 39315 / El Tor Inaba N16961) OX=243277 GN=VC_0937 PE=3 SV=1	82967	3	1	4	3
Q9KLB7	Acetyl-CoA synthase OS=Vibrio cholerae serotype O1 (strain ATCC 39315 / El Tor Inaba N16961) OX=243277 GN=VC_A0829 PE=3 SV=1	72773	3	1	4	3
Q9KMZ5	TPR_REGION domain-containing protein OS=Vibrio cholerae serotype O1 (strain ATCC 39315 / El Tor Inaba N16961) OX=243277 GN=VC_A0171 PE=4 SV=1	71021	3	1	4	3
Q9KRJ1	Trypsin, putative OS=Vibrio cholerae serotype O1 (strain ATCC 39315 / El Tor Inaba N16961) OX=243277 GN=VC_1649 PE=1 SV=1	59501	3	1	4	3
Q9KUW0	MSHA biogenesis protein MshI OS=Vibrio cholerae serotype O1 (strain ATCC 39315 / El Tor Inaba N16961) OX=243277 GN=VC_0399 PE=4 SV=1	53320	3	1	4	3
Q9KR84	Integrase, phage family OS=Vibrio cholerae serotype O1 (strain ATCC 39315 / El Tor Inaba N16961) OX=243277 GN=VC_1758 PE=4 SV=1	46762	3	1	4	3
Q9KPL5	Nucleoside permease OS=Vibrio cholerae serotype O1 (strain ATCC 39315 / El Tor Inaba N16961) OX=243277 GN=VC_2352 PE=1 SV=1	43541	3	1	4	3
Q9KRX2	Formate dehydrogenase, cytochrome B556 subunit OS=Vibrio cholerae serotype O1 (strain ATCC 39315 / El Tor Inaba N16961) OX=243277 GN=VC_1511 PE=3 SV=1	40521	3	1	4	3
Q9KNJ0	Histidine kinase OS=Vibrio cholerae serotype O1 (strain ATCC 39315 / El Tor Inaba N16961) OX=243277 GN=VC_2748 PE=4 SV=1	39500	3	1	4	3
Q9KQM6	o-succinylbenzoate synthase OS=Vibrio cholerae serotype O1 (strain ATCC 39315 / El Tor Inaba N16961) OX=243277 GN=menC PE=3 SV=1	36624	3	1	4	3
Q9KM87	Uncharacterized protein OS=Vibrio cholerae serotype O1 (strain ATCC 39315 / El Tor Inaba N16961) OX=243277 GN=VC_A0495 PE=4 SV=1	33351	3	1	4	3
Q9KQK6	Formyltetrahydrofolate deformylase OS=Vibrio cholerae serotype O1 (strain ATCC 39315 / El Tor Inaba N16961) OX=243277 GN=purU PE=3 SV=1	31353	3	1	4	3
Q9KUS4	Bis(5~-nucleosyl)-tetraphosphatase, symmetrical OS=Vibrio cholerae serotype O1 (strain ATCC 39315 / El Tor Inaba N16961) OX=243277 GN=apaH PE=3 SV=1	30388	3	1	4	3
Q9KQD6	Protein phosphatase CheZ OS=Vibrio cholerae serotype O1 (strain ATCC 39315 / El Tor Inaba N16961) OX=243277 GN=VC_2064 PE=3 SV=1	27215	3	1	4	3
Q9KND6	Transcriptional regulator, putative OS=Vibrio cholerae serotype O1 (strain ATCC 39315 / El Tor Inaba N16961) OX=243277 GN=VC_A0029 PE=1 SV=1	27086	3	1	4	3
Q9KKZ3	Malate synthase-related protein OS=Vibrio cholerae serotype O1 (strain ATCC 39315 / El Tor Inaba N16961) OX=243277 GN=VC_A0957 PE=4 SV=1	22984	3	1	4	3
Q9KPZ0	Smr domain-containing protein OS=Vibrio cholerae serotype O1 (strain ATCC 39315 / El Tor Inaba N16961) OX=243277 GN=VC_2222 PE=4 SV=1	21899	3	1	4	3
Q9KNP9	Met repressor OS=Vibrio cholerae serotype O1 (strain ATCC 39315 / El Tor Inaba N16961) OX=243277 GN=metJ PE=3 SV=1	12111	3	1	4	3
Q9KLC7	10 kDa chaperonin 2 OS=Vibrio cholerae serotype O1 (strain ATCC 39315 / El Tor Inaba N16961) OX=243277 GN=groS2 PE=3 SV=1	10587	3	1	4	3
Q9KSQ3	Urocanate hydratase OS=Vibrio cholerae serotype O1 (strain ATCC 39315 / El Tor Inaba N16961) OX=243277 GN=hutU PE=3 SV=1	61785	133	45	178	2.95556
Q9KV74	Methyl-accepting chemotaxis protein OS=Vibrio cholerae serotype O1 (strain ATCC 39315 / El Tor Inaba N16961) OX=243277 GN=VC_0282 PE=4 SV=1	61166	29	10	39	2.9
Q9KQB1	Succinate dehydrogenase flavoprotein subunit OS=Vibrio cholerae serotype O1 (strain ATCC 39315 / El Tor Inaba N16961) OX=243277 GN=VC_2089 PE=3 SV=1	64469	365	126	491	2.89683
Q9KVH5	Peptide ABC transporter, periplasmic peptide-binding protein OS=Vibrio cholerae serotype O1 (strain ATCC 39315 / El Tor Inaba N16961) OX=243277 GN=VC_0171 PE=3 SV=1	60576	151	53	204	2.84906
Q9KPT3	Aminoacyl-histidine dipeptidase OS=Vibrio cholerae serotype O1 (strain ATCC 39315 / El Tor Inaba N16961) OX=243277 GN=VC_2279 PE=4 SV=1	58667	39	14	53	2.78571
Q9KQT3	30S ribosomal protein S1 OS=Vibrio cholerae serotype O1 (strain ATCC 39315 / El Tor Inaba N16961) OX=243277 GN=VC_1915 PE=3 SV=1	61015	269	97	366	2.7732
Q9KSC1	Citrate synthase OS=Vibrio cholerae serotype O1 (strain ATCC 39315 / El Tor Inaba N16961) OX=243277 GN=VC_1337 PE=3 SV=1	41586	11	4	15	2.75
Q9KQF9	Nucleoid-associated protein VC_2039 OS=Vibrio cholerae serotype O1 (strain ATCC 39315 / El Tor Inaba N16961) OX=243277 GN=VC_2039 PE=3 SV=1	38088	11	4	15	2.75
Q9KVX0	16 kDa heat shock protein A OS=Vibrio cholerae serotype O1 (strain ATCC 39315 / El Tor Inaba N16961) OX=243277 GN=VC_0018 PE=3 SV=1	16754	11	4	15	2.75
Q9KNM2	Guanosine-3~,5~-bis(diphosphate) 3~-pyrophosphohydrolase OS=Vibrio cholerae serotype O1 (strain ATCC 39315 / El Tor Inaba N16961) OX=243277 GN=spoT PE=1 SV=1	79447	8	3	11	2.66667
Q9KRF9	Peptide ABC transporter, ATP-binding protein OS=Vibrio cholerae serotype O1 (strain ATCC 39315 / El Tor Inaba N16961) OX=243277 GN=VC_1683 PE=4 SV=1	37503	8	3	11	2.66667
Q9KVF9	Ribosomal RNA large subunit methyltransferase J OS=Vibrio cholerae serotype O1 (strain ATCC 39315 / El Tor Inaba N16961) OX=243277 GN=rlmJ PE=3 SV=1	32267	8	3	11	2.66667
Q9KT93	Probable lactoylglutathione lyase OS=Vibrio cholerae serotype O1 (strain ATCC 39315 / El Tor Inaba N16961) OX=243277 GN=gloA PE=3 SV=2	15166	8	3	11	2.66667
Q9KQU1	Cys regulon transcriptional activator OS=Vibrio cholerae serotype O1 (strain ATCC 39315 / El Tor Inaba N16961) OX=243277 GN=VC_1907 PE=3 SV=1	36150	21	8	29	2.625
Q9KRQ9	Uncharacterized protein OS=Vibrio cholerae serotype O1 (strain ATCC 39315 / El Tor Inaba N16961) OX=243277 GN=VC_1577 PE=4 SV=1	31067	21	8	29	2.625
Q9KT14	Oligopeptide ABC transporter, periplasmic oligopeptide-binding protein OS=Vibrio cholerae serotype O1 (strain ATCC 39315 / El Tor Inaba N16961) OX=243277 GN=VC_1091 PE=3 SV=1	61102	407	157	564	2.59236
Q9KVY4	Membrane protein insertase YidC OS=Vibrio cholerae serotype O1 (strain ATCC 39315 / El Tor Inaba N16961) OX=243277 GN=yidC PE=3 SV=1	60582	20	8	28	2.5
Q9KUW8	Aspartokinase OS=Vibrio cholerae serotype O1 (strain ATCC 39315 / El Tor Inaba N16961) OX=243277 GN=VC_0391 PE=3 SV=1	52491	20	8	28	2.5
Q9KQL9	Deoxyguanosinetriphosphate triphosphohydrolase-like protein 1 OS=Vibrio cholerae serotype O1 (strain ATCC 39315 / El Tor Inaba N16961) OX=243277 GN=VC_1979 PE=3 SV=1	49918	10	4	14	2.5
Q9KKM1	Uncharacterized protein OS=Vibrio cholerae serotype O1 (strain ATCC 39315 / El Tor Inaba N16961) OX=243277 GN=VC_A1082 PE=4 SV=1	43189	5	2	7	2.5
Q9KKJ4	Putrescine-binding periplasmic protein OS=Vibrio cholerae serotype O1 (strain ATCC 39315 / El Tor Inaba N16961) OX=243277 GN=VC_A1113 PE=3 SV=1	38732	5	2	7	2.5
Q9KPI7	Cobalamin biosynthesis protein CbiB, putative OS=Vibrio cholerae serotype O1 (strain ATCC 39315 / El Tor Inaba N16961) OX=243277 GN=VC_2380 PE=3 SV=1	34880	5	2	7	2.5
Q9KSI6	Glyoxylase II family protein OS=Vibrio cholerae serotype O1 (strain ATCC 39315 / El Tor Inaba N16961) OX=243277 GN=VC_1270 PE=4 SV=1	23609	5	2	7	2.5
Q9KQ02	Uncharacterized protein OS=Vibrio cholerae serotype O1 (strain ATCC 39315 / El Tor Inaba N16961) OX=243277 GN=VC_2205 PE=3 SV=1	15737	5	2	7	2.5
Q9KNR7	60 kDa chaperonin 1 OS=Vibrio cholerae serotype O1 (strain ATCC 39315 / El Tor Inaba N16961) OX=243277 GN=groL1 PE=3 SV=1	57118	569	236	805	2.41102
Q9KNS5	Fumarate reductase flavoprotein subunit OS=Vibrio cholerae serotype O1 (strain ATCC 39315 / El Tor Inaba N16961) OX=243277 GN=VC_2656 PE=3 SV=1	66363	195	81	276	2.40741
Q9KST4	Anthranilate phosphoribosyltransferase OS=Vibrio cholerae serotype O1 (strain ATCC 39315 / El Tor Inaba N16961) OX=243277 GN=trpD PE=3 SV=2	35348	12	5	17	2.4
Q9KSW5	Isocitrate dehydrogenase [NADP] OS=Vibrio cholerae serotype O1 (strain ATCC 39315 / El Tor Inaba N16961) OX=243277 GN=VC_1141 PE=3 SV=1	80480	277	116	393	2.38793
Q9KKX1	Methyl-accepting chemotaxis protein OS=Vibrio cholerae serotype O1 (strain ATCC 39315 / El Tor Inaba N16961) OX=243277 GN=VC_A0979 PE=4 SV=1	31963	19	8	27	2.375
Q9KP17	2~,3~-cyclic-nucleotide 2~-phosphodiesterase/3~-nucleotidase OS=Vibrio cholerae serotype O1 (strain ATCC 39315 / El Tor Inaba N16961) OX=243277 GN=VC_2562 PE=3 SV=1	74985	71	30	101	2.36667
Q9KUT6	Uncharacterized protein OS=Vibrio cholerae serotype O1 (strain ATCC 39315 / El Tor Inaba N16961) OX=243277 GN=VC_0429 PE=4 SV=1	91987	7	3	10	2.33333
Q9KKZ4	Diguanylate cyclase VdcA OS=Vibrio cholerae serotype O1 (strain ATCC 39315 / El Tor Inaba N16961) OX=243277 GN=vdcA PE=1 SV=1	37972	7	3	10	2.33333
Q9KNG9	ATP synthase subunit a OS=Vibrio cholerae serotype O1 (strain ATCC 39315 / El Tor Inaba N16961) OX=243277 GN=atpB PE=3 SV=1	30207	7	3	10	2.33333
Q9KVN0	Probable GTP-binding protein EngB OS=Vibrio cholerae serotype O1 (strain ATCC 39315 / El Tor Inaba N16961) OX=243277 GN=engB PE=3 SV=1	24328	7	3	10	2.33333
Q9KPD3	Methyl-accepting chemotaxis protein OS=Vibrio cholerae serotype O1 (strain ATCC 39315 / El Tor Inaba N16961) OX=243277 GN=VC_2439 PE=4 SV=1	47836	16	7	23	2.28571
Q9KQY1	Formate C-acetyltransferase OS=Vibrio cholerae serotype O1 (strain ATCC 39315 / El Tor Inaba N16961) OX=243277 GN=VC_1866 PE=3 SV=1	87728	189	84	273	2.25
Q9KVV0	SpoOM-related protein OS=Vibrio cholerae serotype O1 (strain ATCC 39315 / El Tor Inaba N16961) OX=243277 GN=VC_0039 PE=4 SV=1	31282	9	4	13	2.25
Q9KLX5	GTP cyclohydrolase 1 OS=Vibrio cholerae serotype O1 (strain ATCC 39315 / El Tor Inaba N16961) OX=243277 GN=folE PE=3 SV=2	24128	9	4	13	2.25
O34241	Chaperone protein DnaK OS=Vibrio cholerae serotype O1 (strain ATCC 39315 / El Tor Inaba N16961) OX=243277 GN=dnaK PE=3 SV=2	68718	397	177	574	2.24294
Q9KLW7	Transketolase 2 OS=Vibrio cholerae serotype O1 (strain ATCC 39315 / El Tor Inaba N16961) OX=243277 GN=tkt2 PE=3 SV=2	71564	206	94	300	2.19149
Q9KLT4	Glycerol-3-phosphate dehydrogenase OS=Vibrio cholerae serotype O1 (strain ATCC 39315 / El Tor Inaba N16961) OX=243277 GN=VC_A0657 PE=3 SV=1	57657	291	133	424	2.18797
Q9KTW0	Uncharacterized protein OS=Vibrio cholerae serotype O1 (strain ATCC 39315 / El Tor Inaba N16961) OX=243277 GN=VC_0770 PE=3 SV=1	21106	24	11	35	2.18182
Q9KUP2	Transketolase 1 OS=Vibrio cholerae serotype O1 (strain ATCC 39315 / El Tor Inaba N16961) OX=243277 GN=tkt1 PE=3 SV=2	71567	201	93	294	2.16129
Q9KQM5	1,4-dihydroxy-2-naphthoyl-CoA synthase OS=Vibrio cholerae serotype O1 (strain ATCC 39315 / El Tor Inaba N16961) OX=243277 GN=menB PE=3 SV=1	32817	28	13	41	2.15385
Q9KPR7	Peptidyl-prolyl cis-trans isomerase OS=Vibrio cholerae serotype O1 (strain ATCC 39315 / El Tor Inaba N16961) OX=243277 GN=VC_2299 PE=3 SV=1	21183	15	7	22	2.14286
Q9KVH2	SPOR domain-containing protein OS=Vibrio cholerae serotype O1 (strain ATCC 39315 / El Tor Inaba N16961) OX=243277 GN=VC_0174 PE=4 SV=1	34400	34	16	50	2.125
Q9KPN3	Ribosomal protein S6 modification protein-related protein OS=Vibrio cholerae serotype O1 (strain ATCC 39315 / El Tor Inaba N16961) OX=243277 GN=VC_2333 PE=4 SV=1	55677	87	41	128	2.12195
Q9KL82	Methyl-accepting chemotaxis protein OS=Vibrio cholerae serotype O1 (strain ATCC 39315 / El Tor Inaba N16961) OX=243277 GN=VC_A0864 PE=4 SV=1	51375	19	9	28	2.11111
Q9KUZ7	Elongation factor G 1 OS=Vibrio cholerae serotype O1 (strain ATCC 39315 / El Tor Inaba N16961) OX=243277 GN=fusA1 PE=3 SV=1	76879	61	29	90	2.10345
Q9KRZ2	Dihydroorotate dehydrogenase (quinone) OS=Vibrio cholerae serotype O1 (strain ATCC 39315 / El Tor Inaba N16961) OX=243277 GN=pyrD PE=3 SV=1	36742	21	10	31	2.1
Q9KNJ2	Glutamine synthetase OS=Vibrio cholerae serotype O1 (strain ATCC 39315 / El Tor Inaba N16961) OX=243277 GN=glnAv PE=3 SV=1	51719	233	112	345	2.08036
Q9KRS6	Catalase-peroxidase OS=Vibrio cholerae serotype O1 (strain ATCC 39315 / El Tor Inaba N16961) OX=243277 GN=katG PE=3 SV=1	80600	79	38	117	2.07895
Q9KU76	Polyribonucleotide nucleotidyltransferase OS=Vibrio cholerae serotype O1 (strain ATCC 39315 / El Tor Inaba N16961) OX=243277 GN=pnp PE=3 SV=1	76538	173	84	257	2.05952
Q9KS47	Methyl-accepting chemotaxis protein OS=Vibrio cholerae serotype O1 (strain ATCC 39315 / El Tor Inaba N16961) OX=243277 GN=VC_1413 PE=4 SV=1	63360	18	9	27	2
Q9KUB1	Cellobiose/cellodextrin-phosphorylase, putative OS=Vibrio cholerae serotype O1 (strain ATCC 39315 / El Tor Inaba N16961) OX=243277 GN=VC_0612 PE=4 SV=1	89915	14	7	21	2
Q9KPM6	Long-chain-fatty-acid--CoA ligase, putative OS=Vibrio cholerae serotype O1 (strain ATCC 39315 / El Tor Inaba N16961) OX=243277 GN=VC_2341 PE=4 SV=1	63341	10	5	15	2
Q9KT56	Transcriptional regulator, LysR family OS=Vibrio cholerae serotype O1 (strain ATCC 39315 / El Tor Inaba N16961) OX=243277 GN=VC_1049 PE=1 SV=1	34226	10	5	15	2
Q9KR60	N-acetylglucosamine-6-phosphate deacetylase OS=Vibrio cholerae serotype O1 (strain ATCC 39315 / El Tor Inaba N16961) OX=243277 GN=VC_1783 PE=3 SV=1	41075	8	4	12	2
Q9KRD8	5-methyltetrahydropteroyltriglutamate--homocysteine methyltransferase OS=Vibrio cholerae serotype O1 (strain ATCC 39315 / El Tor Inaba N16961) OX=243277 GN=metE PE=3 SV=1	84994	6	3	9	2
Q9KKL9	Toxin secretion ATP-binding protein OS=Vibrio cholerae serotype O1 (strain ATCC 39315 / El Tor Inaba N16961) OX=243277 GN=VC_A1084 PE=4 SV=1	78462	6	3	9	2
Q9KU78	tRNA pseudouridine synthase B OS=Vibrio cholerae serotype O1 (strain ATCC 39315 / El Tor Inaba N16961) OX=243277 GN=truB PE=3 SV=1	34466	6	3	9	2
Q9KU02	Polyphosphate kinase OS=Vibrio cholerae serotype O1 (strain ATCC 39315 / El Tor Inaba N16961) OX=243277 GN=VC_0728 PE=3 SV=1	30608	6	3	9	2
Q9KP23	Uncharacterized protein OS=Vibrio cholerae serotype O1 (strain ATCC 39315 / El Tor Inaba N16961) OX=243277 GN=VC_2556 PE=4 SV=1	13853	6	3	9	2
Q9KTI8	Multidrug resistance protein, putative OS=Vibrio cholerae serotype O1 (strain ATCC 39315 / El Tor Inaba N16961) OX=243277 GN=VC_0914 PE=4 SV=1	112743	4	2	6	2
H9L4Q9	GTP pyrophosphokinase OS=Vibrio cholerae serotype O1 (strain ATCC 39315 / El Tor Inaba N16961) OX=243277 GN=VC_2451 PE=3 SV=1	83513	4	2	6	2
Q9KNV3	DamX-related protein OS=Vibrio cholerae serotype O1 (strain ATCC 39315 / El Tor Inaba N16961) OX=243277 GN=VC_2627 PE=4 SV=1	54419	4	2	6	2
H9L4P3	MSHA biogenesis protein MshJ OS=Vibrio cholerae serotype O1 (strain ATCC 39315 / El Tor Inaba N16961) OX=243277 GN=VC_0400 PE=4 SV=1	24510	4	2	6	2
Q9KNL7	Transcription elongation factor GreB OS=Vibrio cholerae serotype O1 (strain ATCC 39315 / El Tor Inaba N16961) OX=243277 GN=greB PE=3 SV=1	18909	4	2	6	2
Q9KR83	Helicase, putative OS=Vibrio cholerae serotype O1 (strain ATCC 39315 / El Tor Inaba N16961) OX=243277 GN=VC_1760 PE=4 SV=1	104507	2	1	3	2
Q9KRD2	Uncharacterized protein OS=Vibrio cholerae serotype O1 (strain ATCC 39315 / El Tor Inaba N16961) OX=243277 GN=VC_1710 PE=4 SV=1	91775	2	1	3	2
Q9KLP6	Histidine kinase OS=Vibrio cholerae serotype O1 (strain ATCC 39315 / El Tor Inaba N16961) OX=243277 GN=VC_A0697 PE=4 SV=1	73022	2	1	3	2
Q9KTB2	Asparagine synthase (glutamine-hydrolyzing) OS=Vibrio cholerae serotype O1 (strain ATCC 39315 / El Tor Inaba N16961) OX=243277 GN=VC_0991 PE=3 SV=1	62322	2	1	3	2
Q9KQX3	Uncharacterized protein OS=Vibrio cholerae serotype O1 (strain ATCC 39315 / El Tor Inaba N16961) OX=243277 GN=VC_1874 PE=4 SV=1	60843	2	1	3	2
Q9KPJ3	Glutamate synthase, small subunit OS=Vibrio cholerae serotype O1 (strain ATCC 39315 / El Tor Inaba N16961) OX=243277 GN=VC_2374 PE=4 SV=1	53397	2	1	3	2
Q9KNN2	Anaerobic C4-dicarboxylate transporter OS=Vibrio cholerae serotype O1 (strain ATCC 39315 / El Tor Inaba N16961) OX=243277 GN=VC_2699 PE=3 SV=1	47087	2	1	3	2
Q9KRB0	3-phosphoshikimate 1-carboxyvinyltransferase OS=Vibrio cholerae serotype O1 (strain ATCC 39315 / El Tor Inaba N16961) OX=243277 GN=aroA PE=1 SV=1	46073	2	1	3	2
Q9KP25	Uncharacterized protein OS=Vibrio cholerae serotype O1 (strain ATCC 39315 / El Tor Inaba N16961) OX=243277 GN=VC_2554 PE=3 SV=1	45559	2	1	3	2
Q9KS87	GGDEF family protein OS=Vibrio cholerae serotype O1 (strain ATCC 39315 / El Tor Inaba N16961) OX=243277 GN=VC_1372 PE=4 SV=1	44545	2	1	3	2
Q9KTU2	[Citrate [pro-3S]-lyase] ligase OS=Vibrio cholerae serotype O1 (strain ATCC 39315 / El Tor Inaba N16961) OX=243277 GN=VC_0796 PE=4 SV=1	40153	2	1	3	2
Q9KL45	Uncharacterized protein OS=Vibrio cholerae serotype O1 (strain ATCC 39315 / El Tor Inaba N16961) OX=243277 GN=VC_A0903 PE=3 SV=1	39358	2	1	3	2
Q9KMI3	Uncharacterized protein OS=Vibrio cholerae serotype O1 (strain ATCC 39315 / El Tor Inaba N16961) OX=243277 GN=VC_A0367 PE=4 SV=1	38268	2	1	3	2
Q9KRW5	Sulfur carrier protein FdhD OS=Vibrio cholerae serotype O1 (strain ATCC 39315 / El Tor Inaba N16961) OX=243277 GN=fdhD PE=3 SV=1	37550	2	1	3	2
Q9KQJ4	Cofac_haem_bdg domain-containing protein OS=Vibrio cholerae serotype O1 (strain ATCC 39315 / El Tor Inaba N16961) OX=243277 GN=VC_2004 PE=4 SV=1	36507	2	1	3	2
Q9KRM5	Homoserine O-succinyltransferase OS=Vibrio cholerae serotype O1 (strain ATCC 39315 / El Tor Inaba N16961) OX=243277 GN=metAS PE=3 SV=2	36176	2	1	3	2
Q9KLZ5	DUF218 domain-containing protein OS=Vibrio cholerae serotype O1 (strain ATCC 39315 / El Tor Inaba N16961) OX=243277 GN=VC_A0595 PE=4 SV=1	36147	2	1	3	2
Q9KN07	Usp domain-containing protein OS=Vibrio cholerae serotype O1 (strain ATCC 39315 / El Tor Inaba N16961) OX=243277 GN=VC_A0159 PE=4 SV=1	35334	2	1	3	2
P52692	Transcriptional activator protein NhaR OS=Vibrio cholerae serotype O1 (strain ATCC 39315 / El Tor Inaba N16961) OX=243277 GN=nhaR PE=3 SV=1	33538	2	1	3	2
Q9KQV5	APH domain-containing protein OS=Vibrio cholerae serotype O1 (strain ATCC 39315 / El Tor Inaba N16961) OX=243277 GN=VC_1893 PE=4 SV=1	32910	2	1	3	2
Q9KT42	Acyl-CoA thioesterase II OS=Vibrio cholerae serotype O1 (strain ATCC 39315 / El Tor Inaba N16961) OX=243277 GN=VC_1063 PE=3 SV=1	32210	2	1	3	2
Q9KS34	Spermidine/putrescine ABC transporter, permease protein OS=Vibrio cholerae serotype O1 (strain ATCC 39315 / El Tor Inaba N16961) OX=243277 GN=VC_1427 PE=3 SV=1	31862	2	1	3	2
Q9KS95	Uncharacterized protein OS=Vibrio cholerae serotype O1 (strain ATCC 39315 / El Tor Inaba N16961) OX=243277 GN=VC_1364 PE=4 SV=1	29693	2	1	3	2
Q9KVI7	Glutamate racemase OS=Vibrio cholerae serotype O1 (strain ATCC 39315 / El Tor Inaba N16961) OX=243277 GN=murI PE=3 SV=1	29178	2	1	3	2
Q9KST7	Tryptophan synthase alpha chain OS=Vibrio cholerae serotype O1 (strain ATCC 39315 / El Tor Inaba N16961) OX=243277 GN=trpA PE=1 SV=1	28476	2	1	3	2
Q9KV25	Transcriptional reguator, TetR family OS=Vibrio cholerae serotype O1 (strain ATCC 39315 / El Tor Inaba N16961) OX=243277 GN=VC_0333 PE=4 SV=1	28357	2	1	3	2
Q9KRC3	DNA-binding response regulator TorR OS=Vibrio cholerae serotype O1 (strain ATCC 39315 / El Tor Inaba N16961) OX=243277 GN=VC_1719 PE=4 SV=1	26780	2	1	3	2
Q9KSQ0	Histidine utilization repressor OS=Vibrio cholerae serotype O1 (strain ATCC 39315 / El Tor Inaba N16961) OX=243277 GN=VC_1206 PE=4 SV=1	26681	2	1	3	2
Q9KRW9	Chaperone, formate dehydrogenase-specific, putative OS=Vibrio cholerae serotype O1 (strain ATCC 39315 / El Tor Inaba N16961) OX=243277 GN=VC_1515 PE=4 SV=1	24442	2	1	3	2
Q9KPD8	Uncharacterized protein OS=Vibrio cholerae serotype O1 (strain ATCC 39315 / El Tor Inaba N16961) OX=243277 GN=VC_2432 PE=4 SV=1	22258	2	1	3	2
Q9KQM0	5~-deoxynucleotidase VC_1978 OS=Vibrio cholerae serotype O1 (strain ATCC 39315 / El Tor Inaba N16961) OX=243277 GN=VC_1978 PE=3 SV=2	22199	2	1	3	2
Q9KQW3	Uncharacterized protein OS=Vibrio cholerae serotype O1 (strain ATCC 39315 / El Tor Inaba N16961) OX=243277 GN=VC_1885 PE=4 SV=1	21871	2	1	3	2
Q9KT22	CheC domain-containing protein OS=Vibrio cholerae serotype O1 (strain ATCC 39315 / El Tor Inaba N16961) OX=243277 GN=VC_1083 PE=4 SV=1	21612	2	1	3	2
Q9KQ37	Uncharacterized protein OS=Vibrio cholerae serotype O1 (strain ATCC 39315 / El Tor Inaba N16961) OX=243277 GN=VC_2167 PE=4 SV=1	16496	2	1	3	2
Q9KU79	Ribosome-binding factor A OS=Vibrio cholerae serotype O1 (strain ATCC 39315 / El Tor Inaba N16961) OX=243277 GN=rbfA PE=3 SV=2	15394	2	1	3	2
Q9KVY2	Ribonuclease P protein component OS=Vibrio cholerae serotype O1 (strain ATCC 39315 / El Tor Inaba N16961) OX=243277 GN=rnpA PE=3 SV=1	13595	2	1	3	2
Q9KL30	Uncharacterized protein OS=Vibrio cholerae serotype O1 (strain ATCC 39315 / El Tor Inaba N16961) OX=243277 GN=VC_A0919 PE=1 SV=1	10965	2	1	3	2
P0A497	50S ribosomal protein L36 OS=Vibrio cholerae serotype O1 (strain ATCC 39315 / El Tor Inaba N16961) OX=243277 GN=rpmJ PE=3 SV=1	4275	2	1	3	2
Q9KPD4	Bifunctional glutamine synthetase adenylyltransferase/adenylyl-removing enzyme OS=Vibrio cholerae serotype O1 (strain ATCC 39315 / El Tor Inaba N16961) OX=243277 GN=glnE PE=3 SV=1	109265	15	8	23	1.875
Q9KKX6	Methyl-accepting chemotaxis protein OS=Vibrio cholerae serotype O1 (strain ATCC 39315 / El Tor Inaba N16961) OX=243277 GN=VC_A0974 PE=4 SV=1	61075	13	7	20	1.85714
Q9KLR4	Periplasmic nitrate reductase OS=Vibrio cholerae serotype O1 (strain ATCC 39315 / El Tor Inaba N16961) OX=243277 GN=napA PE=3 SV=1	93046	48	26	74	1.84615
Q9KQ48	Outer membrane protein assembly factor BamC OS=Vibrio cholerae serotype O1 (strain ATCC 39315 / El Tor Inaba N16961) OX=243277 GN=bamC PE=3 SV=1	38338	24	13	37	1.84615
Q9KNK0	Phosphoenolpyruvate carboxykinase (ATP) OS=Vibrio cholerae serotype O1 (strain ATCC 39315 / El Tor Inaba N16961) OX=243277 GN=pckA PE=3 SV=3	59806	468	256	724	1.82812
Q9KT66	AsmA protein OS=Vibrio cholerae serotype O1 (strain ATCC 39315 / El Tor Inaba N16961) OX=243277 GN=VC_1039 PE=4 SV=1	75244	20	11	31	1.81818
Q9KQR9	C4-dicarboxylate-binding periplasmic protein DctP OS=Vibrio cholerae serotype O1 (strain ATCC 39315 / El Tor Inaba N16961) OX=243277 GN=dctP PE=3 SV=1	37072	20	11	31	1.81818
Q9KS97	Amino acid ABC transporter, periplasmic amino acid-binding protein OS=Vibrio cholerae serotype O1 (strain ATCC 39315 / El Tor Inaba N16961) OX=243277 GN=VC_1362 PE=4 SV=1	36828	29	16	45	1.8125
Q9KQ05	Chemotaxis protein CheV OS=Vibrio cholerae serotype O1 (strain ATCC 39315 / El Tor Inaba N16961) OX=243277 GN=VC_2202 PE=4 SV=1	34257	56	31	87	1.80645
Q9KUC8	Poly(A) polymerase I OS=Vibrio cholerae serotype O1 (strain ATCC 39315 / El Tor Inaba N16961) OX=243277 GN=pcnB PE=3 SV=1	52468	18	10	28	1.8
Q9KUZ9	30S ribosomal protein S12 OS=Vibrio cholerae serotype O1 (strain ATCC 39315 / El Tor Inaba N16961) OX=243277 GN=rpsL PE=3 SV=1	13656	18	10	28	1.8
Q9KN33	Ribose operon repressor OS=Vibrio cholerae serotype O1 (strain ATCC 39315 / El Tor Inaba N16961) OX=243277 GN=VC_A0132 PE=4 SV=1	37067	9	5	14	1.8
Q9KNK2	33 kDa chaperonin OS=Vibrio cholerae serotype O1 (strain ATCC 39315 / El Tor Inaba N16961) OX=243277 GN=hslO PE=3 SV=2	32025	9	5	14	1.8
Q9KQD7	Phosphorelay protein LuxU OS=Vibrio cholerae serotype O1 (strain ATCC 39315 / El Tor Inaba N16961) OX=243277 GN=VC_2063 PE=4 SV=1	84043	125	70	195	1.78571
P78283	Protein translocase subunit SecY OS=Vibrio cholerae serotype O1 (strain ATCC 39315 / El Tor Inaba N16961) OX=243277 GN=secY PE=3 SV=2	48632	23	13	36	1.76923
Q9KSC4	Uncharacterized protein OS=Vibrio cholerae serotype O1 (strain ATCC 39315 / El Tor Inaba N16961) OX=243277 GN=VC_1334 PE=3 SV=1	34814	44	25	69	1.76
Q9KVF6	DNA helicase OS=Vibrio cholerae serotype O1 (strain ATCC 39315 / El Tor Inaba N16961) OX=243277 GN=VC_0190 PE=3 SV=1	82002	14	8	22	1.75
Q9KPS3	FAD:protein FMN transferase OS=Vibrio cholerae serotype O1 (strain ATCC 39315 / El Tor Inaba N16961) OX=243277 GN=VC_2289 PE=3 SV=1	40823	14	8	22	1.75
Q9KTK2	GGDEF family protein OS=Vibrio cholerae serotype O1 (strain ATCC 39315 / El Tor Inaba N16961) OX=243277 GN=VC_0900 PE=4 SV=1	60186	7	4	11	1.75
Q9KUD9	Ribosomal RNA small subunit methyltransferase I OS=Vibrio cholerae serotype O1 (strain ATCC 39315 / El Tor Inaba N16961) OX=243277 GN=rsmI PE=3 SV=1	31445	7	4	11	1.75
Q9KQX8	Pyruvate formate-lyase-activating enzyme OS=Vibrio cholerae serotype O1 (strain ATCC 39315 / El Tor Inaba N16961) OX=243277 GN=VC_1869 PE=3 SV=1	28093	7	4	11	1.75
Q9KU19	Purine nucleoside phosphorylase OS=Vibrio cholerae serotype O1 (strain ATCC 39315 / El Tor Inaba N16961) OX=243277 GN=VC_0710 PE=3 SV=1	26155	7	4	11	1.75
Q9KR62	Putative N-acetylmannosamine-6-phosphate 2-epimerase OS=Vibrio cholerae serotype O1 (strain ATCC 39315 / El Tor Inaba N16961) OX=243277 GN=nanE PE=1 SV=1	25486	7	4	11	1.75
Q9KNZ1	50S ribosomal protein L16 OS=Vibrio cholerae serotype O1 (strain ATCC 39315 / El Tor Inaba N16961) OX=243277 GN=rplP PE=3 SV=1	15542	96	55	151	1.74545
Q9KUR6	Methyl-accepting chemotaxis protein OS=Vibrio cholerae serotype O1 (strain ATCC 39315 / El Tor Inaba N16961) OX=243277 GN=VC_0449 PE=4 SV=1	58778	19	11	30	1.72727
Q9KTZ1	S-adenosylmethionine:tRNA ribosyltransferase-isomerase OS=Vibrio cholerae serotype O1 (strain ATCC 39315 / El Tor Inaba N16961) OX=243277 GN=queA PE=3 SV=1	39433	12	7	19	1.71429
Q9KPD1	Uncharacterized protein OS=Vibrio cholerae serotype O1 (strain ATCC 39315 / El Tor Inaba N16961) OX=243277 GN=VC_2441 PE=3 SV=1	26060	12	7	19	1.71429
Q9KQG5	Aldehyde-alcohol dehydrogenase OS=Vibrio cholerae serotype O1 (strain ATCC 39315 / El Tor Inaba N16961) OX=243277 GN=VC_2033 PE=3 SV=1	96172	253	148	401	1.70946
Q9KNH5	ATP synthase subunit beta OS=Vibrio cholerae serotype O1 (strain ATCC 39315 / El Tor Inaba N16961) OX=243277 GN=atpD PE=3 SV=3	50489	170	102	272	1.66667
Q9KR21	PTS system, fructose-specific IIABC component OS=Vibrio cholerae serotype O1 (strain ATCC 39315 / El Tor Inaba N16961) OX=243277 GN=VC_1826 PE=4 SV=1	65575	20	12	32	1.66667
Q9KP37	UDP-N-acetylmuramate--L-alanyl-gamma-D-glutamyl-meso-2,6-diaminoheptandioate ligase OS=Vibrio cholerae serotype O1 (strain ATCC 39315 / El Tor Inaba N16961) OX=243277 GN=mpl PE=3 SV=1	49455	10	6	16	1.66667
Q9KVM7	Der GTPase-activating protein YihI OS=Vibrio cholerae serotype O1 (strain ATCC 39315 / El Tor Inaba N16961) OX=243277 GN=yihI PE=3 SV=1	20738	10	6	16	1.66667
Q9KUE3	Hemolysin, putative OS=Vibrio cholerae serotype O1 (strain ATCC 39315 / El Tor Inaba N16961) OX=243277 GN=VC_0578 PE=4 SV=1	20565	10	6	16	1.66667
Q9KQ16	Flagellar hook-associated protein 1 OS=Vibrio cholerae serotype O1 (strain ATCC 39315 / El Tor Inaba N16961) OX=243277 GN=VC_2191 PE=3 SV=1	68646	5	3	8	1.66667
Q9KPJ0	Glutamate synthase, small subunit OS=Vibrio cholerae serotype O1 (strain ATCC 39315 / El Tor Inaba N16961) OX=243277 GN=VC_2377 PE=4 SV=1	52034	5	3	8	1.66667
Q9KUT1	Octaprenyl-diphosphate synthase OS=Vibrio cholerae serotype O1 (strain ATCC 39315 / El Tor Inaba N16961) OX=243277 GN=VC_0434 PE=3 SV=1	37786	5	3	8	1.66667
Q9KVJ4	Cell division protein FtsX OS=Vibrio cholerae serotype O1 (strain ATCC 39315 / El Tor Inaba N16961) OX=243277 GN=VC_0149 PE=3 SV=1	36452	5	3	8	1.66667
Q9KUM2	Uncharacterized protein OS=Vibrio cholerae serotype O1 (strain ATCC 39315 / El Tor Inaba N16961) OX=243277 GN=VC_0493 PE=4 SV=1	33753	5	3	8	1.66667
Q9KM14	Transcriptional regulator, LysR family OS=Vibrio cholerae serotype O1 (strain ATCC 39315 / El Tor Inaba N16961) OX=243277 GN=VC_A0575 PE=3 SV=1	32826	5	3	8	1.66667
P57066	Lipoprotein-releasing system ATP-binding protein LolD OS=Vibrio cholerae serotype O1 (strain ATCC 39315 / El Tor Inaba N16961) OX=243277 GN=lolD PE=3 SV=1	24875	5	3	8	1.66667
Q9KPD5	ADP-ribose diphosphatase OS=Vibrio cholerae serotype O1 (strain ATCC 39315 / El Tor Inaba N16961) OX=243277 GN=VC_2435 PE=3 SV=1	23554	5	3	8	1.66667
Q9KUF9	Ribosome maturation factor RimM OS=Vibrio cholerae serotype O1 (strain ATCC 39315 / El Tor Inaba N16961) OX=243277 GN=rimM PE=3 SV=2	21061	5	3	8	1.66667
Q9KQ90	FMN_red domain-containing protein OS=Vibrio cholerae serotype O1 (strain ATCC 39315 / El Tor Inaba N16961) OX=243277 GN=VC_2111 PE=4 SV=1	18399	5	3	8	1.66667
Q9KSW0	Glutaredoxin OS=Vibrio cholerae serotype O1 (strain ATCC 39315 / El Tor Inaba N16961) OX=243277 GN=grx PE=3 SV=2	9875	5	3	8	1.66667
Q9KTW8	Outer membrane protein assembly factor BamB OS=Vibrio cholerae serotype O1 (strain ATCC 39315 / El Tor Inaba N16961) OX=243277 GN=bamB PE=3 SV=1	41176	33	20	53	1.65
Q9KR03	Cytochrome d ubiquinol oxidase, subunit I OS=Vibrio cholerae serotype O1 (strain ATCC 39315 / El Tor Inaba N16961) OX=243277 GN=VC_1844 PE=3 SV=1	60579	93	58	151	1.60345
Q9KSK0	Ribonucleoside-diphosphate reductase OS=Vibrio cholerae serotype O1 (strain ATCC 39315 / El Tor Inaba N16961) OX=243277 GN=VC_1256 PE=3 SV=1	85796	101	63	164	1.60317
Q9KPT0	Uncharacterized protein OS=Vibrio cholerae serotype O1 (strain ATCC 39315 / El Tor Inaba N16961) OX=243277 GN=VC_2282 PE=4 SV=1	39754	8	5	13	1.6
Q9KR70	Kelch domain-containing protein VC_1773 OS=Vibrio cholerae serotype O1 (strain ATCC 39315 / El Tor Inaba N16961) OX=243277 GN=VC_1773 PE=4 SV=1	38974	8	5	13	1.6
Q9KM17	D-alanine--D-alanine ligase OS=Vibrio cholerae serotype O1 (strain ATCC 39315 / El Tor Inaba N16961) OX=243277 GN=ddl PE=1 SV=1	37295	8	5	13	1.6
Q9KUX9	tRNA-dihydrouridine(20/20a) synthase OS=Vibrio cholerae serotype O1 (strain ATCC 39315 / El Tor Inaba N16961) OX=243277 GN=dusA PE=3 SV=1	36768	8	5	13	1.6
Q9KT08	Phosphate acetyltransferase OS=Vibrio cholerae serotype O1 (strain ATCC 39315 / El Tor Inaba N16961) OX=243277 GN=pta PE=3 SV=1	76844	155	98	253	1.58163
Q9KL62	L-threonine 3-dehydrogenase OS=Vibrio cholerae serotype O1 (strain ATCC 39315 / El Tor Inaba N16961) OX=243277 GN=tdh PE=3 SV=1	37517	11	7	18	1.57143
Q9KQ06	Chemotaxis protein methyltransferase 1 OS=Vibrio cholerae serotype O1 (strain ATCC 39315 / El Tor Inaba N16961) OX=243277 GN=cheR1 PE=3 SV=1	30851	11	7	18	1.57143
Q9KVG8	cGAMP-activated phospholipase OS=Vibrio cholerae serotype O1 (strain ATCC 39315 / El Tor Inaba N16961) OX=243277 GN=capV PE=1 SV=1	39178	14	9	23	1.55556
Q9KNA7	LysM domain-containing protein OS=Vibrio cholerae serotype O1 (strain ATCC 39315 / El Tor Inaba N16961) OX=243277 GN=VC_A0058 PE=3 SV=1	34073	14	9	23	1.55556
Q9KKW5	Oxidoreductase/iron-sulfur cluster-binding protein OS=Vibrio cholerae serotype O1 (strain ATCC 39315 / El Tor Inaba N16961) OX=243277 GN=VC_A0985 PE=4 SV=1	105381	17	11	28	1.54545
Q9KNB8	Biotin_lipoyl_2 domain-containing protein OS=Vibrio cholerae serotype O1 (strain ATCC 39315 / El Tor Inaba N16961) OX=243277 GN=VC_A0047 PE=4 SV=1	41692	17	11	28	1.54545
P0C6D0	Fumarate and nitrate reduction regulatory protein OS=Vibrio cholerae serotype O1 (strain ATCC 39315 / El Tor Inaba N16961) OX=243277 GN=fnr PE=3 SV=1	28053	20	13	33	1.53846
Q9KSX8	tRNA-specific 2-thiouridylase MnmA OS=Vibrio cholerae serotype O1 (strain ATCC 39315 / El Tor Inaba N16961) OX=243277 GN=mnmA PE=3 SV=1	41821	26	17	43	1.52941
Q9KUB8	Aconitate hydratase B OS=Vibrio cholerae serotype O1 (strain ATCC 39315 / El Tor Inaba N16961) OX=243277 GN=VC_0604 PE=3 SV=1	93528	669	441	1110	1.51701
Q9KRZ1	Glutamate dehydrogenase OS=Vibrio cholerae serotype O1 (strain ATCC 39315 / El Tor Inaba N16961) OX=243277 GN=VC_1492 PE=4 SV=1	183444	328	217	545	1.51152
Q9KQB3	Oxoglutarate dehydrogenase (succinyl-transferring) OS=Vibrio cholerae serotype O1 (strain ATCC 39315 / El Tor Inaba N16961) OX=243277 GN=VC_2087 PE=3 SV=1	105253	425	283	708	1.50177
Q9KS37	Putrescine-binding periplasmic protein OS=Vibrio cholerae serotype O1 (strain ATCC 39315 / El Tor Inaba N16961) OX=243277 GN=VC_1424 PE=3 SV=1	38972	27	18	45	1.5
Q9KTY9	Queuine tRNA-ribosyltransferase OS=Vibrio cholerae serotype O1 (strain ATCC 39315 / El Tor Inaba N16961) OX=243277 GN=tgt PE=3 SV=1	43226	24	16	40	1.5
Q9KSU4	Uncharacterized protein OS=Vibrio cholerae serotype O1 (strain ATCC 39315 / El Tor Inaba N16961) OX=243277 GN=VC_1162 PE=4 SV=1	27585	12	8	20	1.5
Q9KNF7	3-hydroxyisobutyrate dehydrogenase, putative OS=Vibrio cholerae serotype O1 (strain ATCC 39315 / El Tor Inaba N16961) OX=243277 GN=VC_A0007 PE=4 SV=1	33400	9	6	15	1.5
Q9KP91	Acetolactate synthase OS=Vibrio cholerae serotype O1 (strain ATCC 39315 / El Tor Inaba N16961) OX=243277 GN=VC_2482 PE=3 SV=1	18248	9	6	15	1.5
Q9KNS3	Fumarate reductase subunit C OS=Vibrio cholerae serotype O1 (strain ATCC 39315 / El Tor Inaba N16961) OX=243277 GN=frdC PE=3 SV=1	14512	9	6	15	1.5
Q9KQ39	Arsenate reductase OS=Vibrio cholerae serotype O1 (strain ATCC 39315 / El Tor Inaba N16961) OX=243277 GN=VC_2165 PE=1 SV=1	13165	9	6	15	1.5
Q9KSS5	Transport ATP-binding protein CydD OS=Vibrio cholerae serotype O1 (strain ATCC 39315 / El Tor Inaba N16961) OX=243277 GN=VC_1181 PE=4 SV=1	65832	6	4	10	1.5
Q9KPT4	Uncharacterized protein OS=Vibrio cholerae serotype O1 (strain ATCC 39315 / El Tor Inaba N16961) OX=243277 GN=VC_2278 PE=3 SV=1	44917	6	4	10	1.5
Q9KN06	Tryptophan-specific transport protein OS=Vibrio cholerae serotype O1 (strain ATCC 39315 / El Tor Inaba N16961) OX=243277 GN=VC_A0160 PE=4 SV=1	44155	6	4	10	1.5
Q9KV23	NlpD-related protein OS=Vibrio cholerae serotype O1 (strain ATCC 39315 / El Tor Inaba N16961) OX=243277 GN=VC_0335 PE=4 SV=1	43236	6	4	10	1.5
Q9KM47	Transcriptional regulator, LysR family OS=Vibrio cholerae serotype O1 (strain ATCC 39315 / El Tor Inaba N16961) OX=243277 GN=VC_A0542 PE=3 SV=1	34092	6	4	10	1.5
Q9KUS2	Ribosomal RNA small subunit methyltransferase A OS=Vibrio cholerae serotype O1 (strain ATCC 39315 / El Tor Inaba N16961) OX=243277 GN=rsmA PE=3 SV=2	30669	6	4	10	1.5
Q9KSJ9	Ubiquinone biosynthesis O-methyltransferase OS=Vibrio cholerae serotype O1 (strain ATCC 39315 / El Tor Inaba N16961) OX=243277 GN=ubiG PE=3 SV=1	27221	6	4	10	1.5
H9L4N9	Sigma-54 modulation protein, putative OS=Vibrio cholerae serotype O1 (strain ATCC 39315 / El Tor Inaba N16961) OX=243277 GN=VC_2530 PE=1 SV=1	11154	6	4	10	1.5
Q9KLL3	SIR2_2 domain-containing protein OS=Vibrio cholerae serotype O1 (strain ATCC 39315 / El Tor Inaba N16961) OX=243277 GN=VC_A0730 PE=4 SV=1	68488	3	2	5	1.5
Q9KRW4	ABC transporter, ATP-binding protein OS=Vibrio cholerae serotype O1 (strain ATCC 39315 / El Tor Inaba N16961) OX=243277 GN=VC_1520 PE=4 SV=1	59911	3	2	5	1.5
Q9KNM7	Sodium/solute symporter, putative OS=Vibrio cholerae serotype O1 (strain ATCC 39315 / El Tor Inaba N16961) OX=243277 GN=VC_2705 PE=3 SV=1	54173	3	2	5	1.5
Q9KLS5	L-serine dehydratase OS=Vibrio cholerae serotype O1 (strain ATCC 39315 / El Tor Inaba N16961) OX=243277 GN=VC_A0666 PE=3 SV=1	51358	3	2	5	1.5
Q9KTW4	Exodeoxyribonuclease 7 large subunit OS=Vibrio cholerae serotype O1 (strain ATCC 39315 / El Tor Inaba N16961) OX=243277 GN=xseA PE=3 SV=1	50512	3	2	5	1.5
Q9KSF6	L-serine dehydratase OS=Vibrio cholerae serotype O1 (strain ATCC 39315 / El Tor Inaba N16961) OX=243277 GN=VC_1300 PE=3 SV=1	49221	3	2	5	1.5
Q9KM29	GGDEF family protein OS=Vibrio cholerae serotype O1 (strain ATCC 39315 / El Tor Inaba N16961) OX=243277 GN=VC_A0560 PE=4 SV=1	46106	3	2	5	1.5
Q9KTH6	Uncharacterized protein OS=Vibrio cholerae serotype O1 (strain ATCC 39315 / El Tor Inaba N16961) OX=243277 GN=VC_0926 PE=4 SV=1	44646	3	2	5	1.5
Q9KUM3	Uncharacterized protein OS=Vibrio cholerae serotype O1 (strain ATCC 39315 / El Tor Inaba N16961) OX=243277 GN=VC_0492 PE=4 SV=1	44501	3	2	5	1.5
Q9KS53	ATP-dependent RNA helicase RhlE OS=Vibrio cholerae serotype O1 (strain ATCC 39315 / El Tor Inaba N16961) OX=243277 GN=VC_1407 PE=3 SV=1	44175	3	2	5	1.5
Q9KM65	CAI-1 autoinducer synthase OS=Vibrio cholerae serotype O1 (strain ATCC 39315 / El Tor Inaba N16961) OX=243277 GN=cqsA PE=1 SV=1	43566	3	2	5	1.5
Q9KNP8	Cystathionine gamma-synthase OS=Vibrio cholerae serotype O1 (strain ATCC 39315 / El Tor Inaba N16961) OX=243277 GN=VC_2683 PE=3 SV=1	42115	3	2	5	1.5
Q9KPN4	Acetyltransferase, GNAT family OS=Vibrio cholerae serotype O1 (strain ATCC 39315 / El Tor Inaba N16961) OX=243277 GN=VC_2332 PE=4 SV=1	40812	3	2	5	1.5
Q9KT44	Cysteine synthase/cystathionine beta-synthase family protein OS=Vibrio cholerae serotype O1 (strain ATCC 39315 / El Tor Inaba N16961) OX=243277 GN=VC_1061 PE=4 SV=1	39885	3	2	5	1.5
Q9KRF5	Pyrophosphate phospho-hydrolase OS=Vibrio cholerae serotype O1 (strain ATCC 39315 / El Tor Inaba N16961) OX=243277 GN=VC_1687 PE=3 SV=1	32958	3	2	5	1.5
Q9KU39	N-acetylmuramic acid 6-phosphate etherase 2 OS=Vibrio cholerae serotype O1 (strain ATCC 39315 / El Tor Inaba N16961) OX=243277 GN=murQ2 PE=3 SV=1	32710	3	2	5	1.5
Q9KUM9	Transcriptional regulator, DeoR family OS=Vibrio cholerae serotype O1 (strain ATCC 39315 / El Tor Inaba N16961) OX=243277 GN=VC_0486 PE=4 SV=1	29022	3	2	5	1.5
Q9KMS3	Transcriptional regulator, DeoR family OS=Vibrio cholerae serotype O1 (strain ATCC 39315 / El Tor Inaba N16961) OX=243277 GN=VC_A0247 PE=4 SV=1	27544	3	2	5	1.5
Q9KL40	Intracellular heme transport protein HutX OS=Vibrio cholerae serotype O1 (strain ATCC 39315 / El Tor Inaba N16961) OX=243277 GN=hutX PE=1 SV=1	21700	3	2	5	1.5
Q9KNR9	Uncharacterized protein OS=Vibrio cholerae serotype O1 (strain ATCC 39315 / El Tor Inaba N16961) OX=243277 GN=VC_2662 PE=4 SV=1	20224	3	2	5	1.5
Q9KM84	Uncharacterized protein OS=Vibrio cholerae serotype O1 (strain ATCC 39315 / El Tor Inaba N16961) OX=243277 GN=VC_A0498 PE=4 SV=1	19397	3	2	5	1.5
Q9KLA6	Deoxycytidylate deaminase, putative OS=Vibrio cholerae serotype O1 (strain ATCC 39315 / El Tor Inaba N16961) OX=243277 GN=VC_A0840 PE=3 SV=1	18024	3	2	5	1.5
Q9KLT0	Peptidyl-prolyl cis-trans isomerase OS=Vibrio cholerae serotype O1 (strain ATCC 39315 / El Tor Inaba N16961) OX=243277 GN=VC_A0661 PE=3 SV=1	17153	3	2	5	1.5
Q9KNR2	5-carboxymethyl-2-hydroxymuconate delta isomerase, putative OS=Vibrio cholerae serotype O1 (strain ATCC 39315 / El Tor Inaba N16961) OX=243277 GN=VC_2669 PE=4 SV=1	13241	3	2	5	1.5
Q9KTY0	Iron-binding protein IscA OS=Vibrio cholerae serotype O1 (strain ATCC 39315 / El Tor Inaba N16961) OX=243277 GN=VC_0750 PE=3 SV=1	11710	3	2	5	1.5
Q9KNY1	Ribonuclease R OS=Vibrio cholerae serotype O1 (strain ATCC 39315 / El Tor Inaba N16961) OX=243277 GN=rnr PE=3 SV=1	93276	101	68	169	1.48529
Q9KPY7	Uracil phosphoribosyltransferase OS=Vibrio cholerae serotype O1 (strain ATCC 39315 / El Tor Inaba N16961) OX=243277 GN=upp PE=3 SV=1	22678	47	32	79	1.46875
Q9KVX3	DNA gyrase subunit B OS=Vibrio cholerae serotype O1 (strain ATCC 39315 / El Tor Inaba N16961) OX=243277 GN=gyrB PE=3 SV=1	89463	187	128	315	1.46094
Q9KRB2	DNA topoisomerase 1 OS=Vibrio cholerae serotype O1 (strain ATCC 39315 / El Tor Inaba N16961) OX=243277 GN=topA PE=3 SV=1	97848	103	71	174	1.4507
Q9KPH4	Protein translocase subunit SecA OS=Vibrio cholerae serotype O1 (strain ATCC 39315 / El Tor Inaba N16961) OX=243277 GN=secA PE=3 SV=1	102406	136	94	230	1.44681
Q9KUD1	Pantothenate synthetase OS=Vibrio cholerae serotype O1 (strain ATCC 39315 / El Tor Inaba N16961) OX=243277 GN=panC PE=3 SV=1	32834	26	18	44	1.44444
Q9KQ29	2-dehydro-3-deoxyphosphooctonate aldolase OS=Vibrio cholerae serotype O1 (strain ATCC 39315 / El Tor Inaba N16961) OX=243277 GN=kdsA PE=3 SV=1	30754	26	18	44	1.44444
Q9KSE5	Broad specificity amino-acid racemase OS=Vibrio cholerae serotype O1 (strain ATCC 39315 / El Tor Inaba N16961) OX=243277 GN=bsrV PE=1 SV=3	44039	23	16	39	1.4375
P0C6C8	Ferric uptake regulation protein OS=Vibrio cholerae serotype O1 (strain ATCC 39315 / El Tor Inaba N16961) OX=243277 GN=fur PE=1 SV=1	16901	20	14	34	1.42857
Q9KVI4	Ketol-acid reductoisomerase (NADP(+)) OS=Vibrio cholerae serotype O1 (strain ATCC 39315 / El Tor Inaba N16961) OX=243277 GN=ilvC PE=3 SV=1	54577	10	7	17	1.42857
Q9KM49	Formate transporter 1, putative OS=Vibrio cholerae serotype O1 (strain ATCC 39315 / El Tor Inaba N16961) OX=243277 GN=VC_A0540 PE=3 SV=1	52269	10	7	17	1.42857
Q9KV18	Small ribosomal subunit biogenesis GTPase RsgA OS=Vibrio cholerae serotype O1 (strain ATCC 39315 / El Tor Inaba N16961) OX=243277 GN=rsgA PE=3 SV=1	42914	10	7	17	1.42857
Q9KM74	Uncharacterized protein OS=Vibrio cholerae serotype O1 (strain ATCC 39315 / El Tor Inaba N16961) OX=243277 GN=VC_A0514 PE=4 SV=1	25288	10	7	17	1.42857
Q9KUF4	Uncharacterized protein OS=Vibrio cholerae serotype O1 (strain ATCC 39315 / El Tor Inaba N16961) OX=243277 GN=VC_0567 PE=4 SV=1	16248	10	7	17	1.42857
Q9KU47	Isoleucine--tRNA ligase OS=Vibrio cholerae serotype O1 (strain ATCC 39315 / El Tor Inaba N16961) OX=243277 GN=ileS PE=3 SV=1	105332	148	104	252	1.42308
Q9KTE1	PhoH family protein OS=Vibrio cholerae serotype O1 (strain ATCC 39315 / El Tor Inaba N16961) OX=243277 GN=VC_0961 PE=3 SV=1	41561	17	12	29	1.41667
Q9KUZ8	30S ribosomal protein S7 OS=Vibrio cholerae serotype O1 (strain ATCC 39315 / El Tor Inaba N16961) OX=243277 GN=rpsG PE=3 SV=1	17661	203	144	347	1.40972
Q9KSJ8	DNA gyrase subunit A OS=Vibrio cholerae serotype O1 (strain ATCC 39315 / El Tor Inaba N16961) OX=243277 GN=gyrA PE=3 SV=1	98964	278	198	476	1.40404
Q9KRB6	Glycogen synthase OS=Vibrio cholerae serotype O1 (strain ATCC 39315 / El Tor Inaba N16961) OX=243277 GN=glgA PE=3 SV=1	55032	28	20	48	1.4
Q9KQW1	Uncharacterized protein OS=Vibrio cholerae serotype O1 (strain ATCC 39315 / El Tor Inaba N16961) OX=243277 GN=VC_1887 PE=4 SV=1	29490	28	20	48	1.4
Q9KSQ1	Imidazolonepropionase OS=Vibrio cholerae serotype O1 (strain ATCC 39315 / El Tor Inaba N16961) OX=243277 GN=hutI PE=3 SV=1	43682	14	10	24	1.4
Q9KQN4	Tim44 domain-containing protein OS=Vibrio cholerae serotype O1 (strain ATCC 39315 / El Tor Inaba N16961) OX=243277 GN=VC_1964 PE=4 SV=1	31885	7	5	12	1.4
Q9KLY1	Glyoxalase OS=Vibrio cholerae serotype O1 (strain ATCC 39315 / El Tor Inaba N16961) OX=243277 GN=VC_A0610 PE=3 SV=1	22828	7	5	12	1.4
Q9KLB0	Hexapeptide-repeat containing-acetyltransferase OS=Vibrio cholerae serotype O1 (strain ATCC 39315 / El Tor Inaba N16961) OX=243277 GN=VC_A0836 PE=1 SV=1	21137	7	5	12	1.4
Q9KRE0	YCII domain-containing protein OS=Vibrio cholerae serotype O1 (strain ATCC 39315 / El Tor Inaba N16961) OX=243277 GN=VC_1702 PE=3 SV=1	10802	7	5	12	1.4
Q9KV30	DNA-directed RNA polymerase subunit beta OS=Vibrio cholerae serotype O1 (strain ATCC 39315 / El Tor Inaba N16961) OX=243277 GN=rpoB PE=1 SV=2	149362	480	343	823	1.39942
Q9KV29	DNA-directed RNA polymerase subunit beta~ OS=Vibrio cholerae serotype O1 (strain ATCC 39315 / El Tor Inaba N16961) OX=243277 GN=rpoC PE=3 SV=1	154925	715	512	1227	1.39648
Q9KT10	Oligopeptide ABC transporter, ATP-binding protein OS=Vibrio cholerae serotype O1 (strain ATCC 39315 / El Tor Inaba N16961) OX=243277 GN=VC_1095 PE=4 SV=1	37061	39	28	67	1.39286
Q9KRY6	RNA chaperone ProQ OS=Vibrio cholerae serotype O1 (strain ATCC 39315 / El Tor Inaba N16961) OX=243277 GN=proQ PE=3 SV=1	23170	25	18	43	1.38889
Q9KV52	ATP-dependent RNA helicase RhlB OS=Vibrio cholerae serotype O1 (strain ATCC 39315 / El Tor Inaba N16961) OX=243277 GN=rhlB PE=3 SV=1	49041	18	13	31	1.38462
Q9KTF9	Lipoyl synthase OS=Vibrio cholerae serotype O1 (strain ATCC 39315 / El Tor Inaba N16961) OX=243277 GN=lipA PE=3 SV=1	36431	29	21	50	1.38095
Q9KV61	Biotin carboxyl carrier protein of acetyl-CoA carboxylase OS=Vibrio cholerae serotype O1 (strain ATCC 39315 / El Tor Inaba N16961) OX=243277 GN=VC_0296 PE=4 SV=1	20978	22	16	38	1.375
Q9KMW1	NH(3)-dependent NAD(+) synthetase OS=Vibrio cholerae serotype O1 (strain ATCC 39315 / El Tor Inaba N16961) OX=243277 GN=nadE PE=1 SV=1	30384	11	8	19	1.375
Q9KPE2	Cell division protein ZapD OS=Vibrio cholerae serotype O1 (strain ATCC 39315 / El Tor Inaba N16961) OX=243277 GN=zapD PE=3 SV=1	28822	11	8	19	1.375
Q9KLD2	Agmatinase OS=Vibrio cholerae serotype O1 (strain ATCC 39315 / El Tor Inaba N16961) OX=243277 GN=VC_A0814 PE=3 SV=1	33924	30	22	52	1.36364
Q9KU63	ATP-dependent RNA helicase SrmB OS=Vibrio cholerae serotype O1 (strain ATCC 39315 / El Tor Inaba N16961) OX=243277 GN=srmB PE=3 SV=1	47594	15	11	26	1.36364
Q9KVB1	Lipopolysaccharide biosynthesis protein, putative OS=Vibrio cholerae serotype O1 (strain ATCC 39315 / El Tor Inaba N16961) OX=243277 GN=VC_0235 PE=4 SV=1	39469	15	11	26	1.36364
Q9KQS9	DNA-binding protein HU-beta OS=Vibrio cholerae serotype O1 (strain ATCC 39315 / El Tor Inaba N16961) OX=243277 GN=hupB PE=3 SV=1	9360	109	80	189	1.3625
Q9KU94	Multidrug resistance protein, putative OS=Vibrio cholerae serotype O1 (strain ATCC 39315 / El Tor Inaba N16961) OX=243277 GN=VC_0629 PE=4 SV=1	117816	19	14	33	1.35714
Q9KQG8	Ribonuclease E OS=Vibrio cholerae serotype O1 (strain ATCC 39315 / El Tor Inaba N16961) OX=243277 GN=rne PE=1 SV=1	117454	205	152	357	1.34868
Q9KUE7	Cytochrome b OS=Vibrio cholerae serotype O1 (strain ATCC 39315 / El Tor Inaba N16961) OX=243277 GN=VC_0574 PE=3 SV=1	48268	91	68	159	1.33824
Q9KLJ6	Anaerobic glycerol-3-phosphate dehydrogenase subunit B OS=Vibrio cholerae serotype O1 (strain ATCC 39315 / El Tor Inaba N16961) OX=243277 GN=glpB PE=3 SV=1	47988	107	80	187	1.3375
Q9KU80	Translation initiation factor IF-2 OS=Vibrio cholerae serotype O1 (strain ATCC 39315 / El Tor Inaba N16961) OX=243277 GN=infB PE=3 SV=1	98645	120	90	210	1.33333
Q9KKS5	Glucosamine-6-phosphate deaminase OS=Vibrio cholerae serotype O1 (strain ATCC 39315 / El Tor Inaba N16961) OX=243277 GN=nagB PE=1 SV=1	29529	20	15	35	1.33333
Q9KR04	Cytochrome d ubiquinol oxidase, subunit II OS=Vibrio cholerae serotype O1 (strain ATCC 39315 / El Tor Inaba N16961) OX=243277 GN=VC_1843 PE=3 SV=1	41557	16	12	28	1.33333
Q9KLE1	Exoribonuclease 2 OS=Vibrio cholerae serotype O1 (strain ATCC 39315 / El Tor Inaba N16961) OX=243277 GN=rnb PE=3 SV=1	76102	12	9	21	1.33333
Q9KUJ0	tRNA pseudouridine synthase D OS=Vibrio cholerae serotype O1 (strain ATCC 39315 / El Tor Inaba N16961) OX=243277 GN=truD PE=3 SV=1	40215	8	6	14	1.33333
Q9KNW7	Phosphoribulokinase OS=Vibrio cholerae serotype O1 (strain ATCC 39315 / El Tor Inaba N16961) OX=243277 GN=VC_2613 PE=3 SV=1	32765	8	6	14	1.33333
Q9KTU0	Citrate (pro-3S)-lyase subunit beta OS=Vibrio cholerae serotype O1 (strain ATCC 39315 / El Tor Inaba N16961) OX=243277 GN=VC_0798 PE=3 SV=1	32696	8	6	14	1.33333
Q9KPB2	Ribonuclease 3 OS=Vibrio cholerae serotype O1 (strain ATCC 39315 / El Tor Inaba N16961) OX=243277 GN=rnc PE=3 SV=1	24995	8	6	14	1.33333
Q9KQ21	Peptidyl-tRNA hydrolase OS=Vibrio cholerae serotype O1 (strain ATCC 39315 / El Tor Inaba N16961) OX=243277 GN=pth PE=1 SV=1	21469	8	6	14	1.33333
Q9KVE6	Iron(III) compound receptor OS=Vibrio cholerae serotype O1 (strain ATCC 39315 / El Tor Inaba N16961) OX=243277 GN=VC_0200 PE=3 SV=1	80015	4	3	7	1.33333
Q9KPG1	Peptidoglycan D,D-transpeptidase FtsI OS=Vibrio cholerae serotype O1 (strain ATCC 39315 / El Tor Inaba N16961) OX=243277 GN=ftsI PE=3 SV=1	63310	4	3	7	1.33333
Q9KKM3	Membrane fusion protein (MFP) family protein OS=Vibrio cholerae serotype O1 (strain ATCC 39315 / El Tor Inaba N16961) OX=243277 GN=VC_A1080 PE=3 SV=1	54124	4	3	7	1.33333
Q9KQ40	Putative beta-barrel assembly-enhancing protease OS=Vibrio cholerae serotype O1 (strain ATCC 39315 / El Tor Inaba N16961) OX=243277 GN=VC_2164 PE=3 SV=1	54070	4	3	7	1.33333
Q9KTD9	VisC-related protein OS=Vibrio cholerae serotype O1 (strain ATCC 39315 / El Tor Inaba N16961) OX=243277 GN=VC_0963 PE=3 SV=1	44297	4	3	7	1.33333
Q9KMY3	Flavohemoprotein OS=Vibrio cholerae serotype O1 (strain ATCC 39315 / El Tor Inaba N16961) OX=243277 GN=hmp PE=1 SV=1	44163	4	3	7	1.33333
Q9KPW5	Lipid-A-disaccharide synthase OS=Vibrio cholerae serotype O1 (strain ATCC 39315 / El Tor Inaba N16961) OX=243277 GN=lpxB PE=3 SV=1	42223	4	3	7	1.33333
Q9KLK6	Autoinducer 2-binding periplasmic protein LuxP OS=Vibrio cholerae serotype O1 (strain ATCC 39315 / El Tor Inaba N16961) OX=243277 GN=luxP PE=3 SV=1	41171	4	3	7	1.33333
Q9KU95	HlyD_D23 domain-containing protein OS=Vibrio cholerae serotype O1 (strain ATCC 39315 / El Tor Inaba N16961) OX=243277 GN=VC_0628 PE=3 SV=1	39772	4	3	7	1.33333
Q9KLY8	ABC transporter, periplasmic substrate-binding protein OS=Vibrio cholerae serotype O1 (strain ATCC 39315 / El Tor Inaba N16961) OX=243277 GN=VC_A0603 PE=4 SV=1	37343	4	3	7	1.33333
Q9KMW9	GMP reductase OS=Vibrio cholerae serotype O1 (strain ATCC 39315 / El Tor Inaba N16961) OX=243277 GN=guaC PE=3 SV=1	37091	4	3	7	1.33333
Q9KQH0	Ribosomal large subunit pseudouridine synthase C OS=Vibrio cholerae serotype O1 (strain ATCC 39315 / El Tor Inaba N16961) OX=243277 GN=rluC PE=3 SV=1	35974	4	3	7	1.33333
Q9KLZ6	Uncharacterized protein OS=Vibrio cholerae serotype O1 (strain ATCC 39315 / El Tor Inaba N16961) OX=243277 GN=VC_A0593 PE=4 SV=1	35322	4	3	7	1.33333
Q9KKQ9	TagE protein OS=Vibrio cholerae serotype O1 (strain ATCC 39315 / El Tor Inaba N16961) OX=243277 GN=VC_A1043 PE=4 SV=1	35044	4	3	7	1.33333
Q9KKZ6	Chemotaxis protein CheV, putative OS=Vibrio cholerae serotype O1 (strain ATCC 39315 / El Tor Inaba N16961) OX=243277 GN=VC_A0954 PE=4 SV=1	34617	4	3	7	1.33333
Q9KQZ4	UPF0319 protein VC_1853 OS=Vibrio cholerae serotype O1 (strain ATCC 39315 / El Tor Inaba N16961) OX=243277 GN=VC_1853 PE=3 SV=1	25120	4	3	7	1.33333
Q9KVP9	LexA repressor OS=Vibrio cholerae serotype O1 (strain ATCC 39315 / El Tor Inaba N16961) OX=243277 GN=lexA PE=3 SV=1	23015	4	3	7	1.33333
Q9KNY9	50S ribosomal protein L22 OS=Vibrio cholerae serotype O1 (strain ATCC 39315 / El Tor Inaba N16961) OX=243277 GN=rplV PE=3 SV=1	12191	145	109	254	1.33028
Q9KNZ9	50S ribosomal protein L6 OS=Vibrio cholerae serotype O1 (strain ATCC 39315 / El Tor Inaba N16961) OX=243277 GN=rplF PE=3 SV=1	18796	179	135	314	1.32593
Q9KUP3	S-adenosylmethionine synthase OS=Vibrio cholerae serotype O1 (strain ATCC 39315 / El Tor Inaba N16961) OX=243277 GN=metK PE=3 SV=1	42042	37	28	65	1.32143
Q9KPF5	Acetyltransferase component of pyruvate dehydrogenase complex OS=Vibrio cholerae serotype O1 (strain ATCC 39315 / El Tor Inaba N16961) OX=243277 GN=VC_2413 PE=3 SV=1	66035	214	163	377	1.31288
Q9KNG6	ParA family protein OS=Vibrio cholerae serotype O1 (strain ATCC 39315 / El Tor Inaba N16961) OX=243277 GN=VC_2773 PE=4 SV=1	27987	21	16	37	1.3125
Q9KVN3	DNA polymerase I OS=Vibrio cholerae serotype O1 (strain ATCC 39315 / El Tor Inaba N16961) OX=243277 GN=polA PE=3 SV=1	103809	38	29	67	1.31034
Q9KUF0	30S ribosomal protein S9 OS=Vibrio cholerae serotype O1 (strain ATCC 39315 / El Tor Inaba N16961) OX=243277 GN=rpsI PE=3 SV=1	14677	81	62	143	1.30645
Q9KPF4	Pyruvate dehydrogenase E1 component OS=Vibrio cholerae serotype O1 (strain ATCC 39315 / El Tor Inaba N16961) OX=243277 GN=VC_2414 PE=4 SV=1	98951	578	443	1021	1.30474
Q9KQZ9	Cysteine--tRNA ligase OS=Vibrio cholerae serotype O1 (strain ATCC 39315 / El Tor Inaba N16961) OX=243277 GN=cysS PE=3 SV=1	52000	26	20	46	1.3
Q9KSC0	Aconitate hydratase OS=Vibrio cholerae serotype O1 (strain ATCC 39315 / El Tor Inaba N16961) OX=243277 GN=VC_1338 PE=3 SV=1	95014	13	10	23	1.3
Q9KQ59	TyrA protein OS=Vibrio cholerae serotype O1 (strain ATCC 39315 / El Tor Inaba N16961) OX=243277 GN=VC_2145 PE=1 SV=1	33475	35	27	62	1.2963
Q9KRN4	Chemotaxis protein CheV OS=Vibrio cholerae serotype O1 (strain ATCC 39315 / El Tor Inaba N16961) OX=243277 GN=VC_1602 PE=4 SV=1	36826	22	17	39	1.29412
Q9KQP2	Lytic murein transglycosylase, putative OS=Vibrio cholerae serotype O1 (strain ATCC 39315 / El Tor Inaba N16961) OX=243277 GN=VC_1956 PE=4 SV=1	36809	22	17	39	1.29412
Q9KVC8	50S ribosomal protein L28 OS=Vibrio cholerae serotype O1 (strain ATCC 39315 / El Tor Inaba N16961) OX=243277 GN=rpmB PE=3 SV=1	8980	53	41	94	1.29268
Q9KUG0	30S ribosomal protein S16 OS=Vibrio cholerae serotype O1 (strain ATCC 39315 / El Tor Inaba N16961) OX=243277 GN=rpsP PE=3 SV=1	9077	49	38	87	1.28947
Q9KKM8	PEGA domain-containing protein OS=Vibrio cholerae serotype O1 (strain ATCC 39315 / El Tor Inaba N16961) OX=243277 GN=VC_A1075 PE=4 SV=1	43026	58	45	103	1.28889
O66108	Thymidylate synthase OS=Vibrio cholerae serotype O1 (strain ATCC 39315 / El Tor Inaba N16961) OX=243277 GN=thyA PE=3 SV=1	32552	27	21	48	1.28571
Q9KM21	Uncharacterized protein OS=Vibrio cholerae serotype O1 (strain ATCC 39315 / El Tor Inaba N16961) OX=243277 GN=VC_A0568 PE=4 SV=1	42149	9	7	16	1.28571
Q9KQ36	Uncharacterized protein OS=Vibrio cholerae serotype O1 (strain ATCC 39315 / El Tor Inaba N16961) OX=243277 GN=VC_2168 PE=4 SV=1	42107	9	7	16	1.28571
Q9KSC2	2-methylisocitrate lyase OS=Vibrio cholerae serotype O1 (strain ATCC 39315 / El Tor Inaba N16961) OX=243277 GN=prpB PE=3 SV=1	33715	9	7	16	1.28571
Q9KQJ7	Putative glucose-6-phosphate 1-epimerase OS=Vibrio cholerae serotype O1 (strain ATCC 39315 / El Tor Inaba N16961) OX=243277 GN=VC_2001 PE=3 SV=1	32701	9	7	16	1.28571
Q9KMM3	Deoxyguanosinetriphosphate triphosphohydrolase-like protein 2 OS=Vibrio cholerae serotype O1 (strain ATCC 39315 / El Tor Inaba N16961) OX=243277 GN=VC_A0308 PE=3 SV=1	45879	23	18	41	1.27778
Q9KQT9	Uncharacterized protein OS=Vibrio cholerae serotype O1 (strain ATCC 39315 / El Tor Inaba N16961) OX=243277 GN=VC_1909 PE=4 SV=1	30033	23	18	41	1.27778
Q9KLB4	Methyltransferase, putative OS=Vibrio cholerae serotype O1 (strain ATCC 39315 / El Tor Inaba N16961) OX=243277 GN=VC_A0832 PE=4 SV=1	23322	14	11	25	1.27273
Q9KP09	50S ribosomal protein L17 OS=Vibrio cholerae serotype O1 (strain ATCC 39315 / El Tor Inaba N16961) OX=243277 GN=rplQ PE=3 SV=1	14396	150	118	268	1.27119
Q9KNY8	30S ribosomal protein S19 OS=Vibrio cholerae serotype O1 (strain ATCC 39315 / El Tor Inaba N16961) OX=243277 GN=rpsS PE=3 SV=1	10393	71	56	127	1.26786
Q9KQ52	Succinyl-diaminopimelate desuccinylase OS=Vibrio cholerae serotype O1 (strain ATCC 39315 / El Tor Inaba N16961) OX=243277 GN=dapE PE=1 SV=1	40724	19	15	34	1.26667
Q9KMQ0	Serine-type D-Ala-D-Ala carboxypeptidase OS=Vibrio cholerae serotype O1 (strain ATCC 39315 / El Tor Inaba N16961) OX=243277 GN=VC_A0270 PE=3 SV=1	42997	29	23	52	1.26087
Q9KQI5	EIICB-Glc OS=Vibrio cholerae serotype O1 (strain ATCC 39315 / El Tor Inaba N16961) OX=243277 GN=VC_2013 PE=4 SV=1	52446	49	39	88	1.25641
Q9KTZ9	Alkyl hydroperoxide reductase C OS=Vibrio cholerae serotype O1 (strain ATCC 39315 / El Tor Inaba N16961) OX=243277 GN=VC_0731 PE=3 SV=1	22847	164	131	295	1.25191
Q9KNN3	Aspartate ammonia-lyase OS=Vibrio cholerae serotype O1 (strain ATCC 39315 / El Tor Inaba N16961) OX=243277 GN=VC_2698 PE=3 SV=1	52771	140	112	252	1.25
Q9KTY7	Protein translocase subunit SecD OS=Vibrio cholerae serotype O1 (strain ATCC 39315 / El Tor Inaba N16961) OX=243277 GN=secD PE=3 SV=1	66799	25	20	45	1.25
Q9KV11	RNA-binding protein Hfq OS=Vibrio cholerae serotype O1 (strain ATCC 39315 / El Tor Inaba N16961) OX=243277 GN=hfq PE=1 SV=1	9763	15	12	27	1.25
Q9KRA1	Transcriptional regulator, TetR family OS=Vibrio cholerae serotype O1 (strain ATCC 39315 / El Tor Inaba N16961) OX=243277 GN=VC_1741 PE=4 SV=1	25449	10	8	18	1.25
Q9KM50	UPF0312 protein VC_A0539 OS=Vibrio cholerae serotype O1 (strain ATCC 39315 / El Tor Inaba N16961) OX=243277 GN=VC_A0539 PE=3 SV=1	20409	10	8	18	1.25
Q9KQH2	23S rRNA accumulation protein YceD OS=Vibrio cholerae serotype O1 (strain ATCC 39315 / El Tor Inaba N16961) OX=243277 GN=VC_2026 PE=3 SV=1	19765	10	8	18	1.25
Q9KLT9	Uncharacterized protein OS=Vibrio cholerae serotype O1 (strain ATCC 39315 / El Tor Inaba N16961) OX=243277 GN=VC_A0652 PE=4 SV=1	16695	10	8	18	1.25
Q9KKV4	ABC transporter, ATP-binding protein OS=Vibrio cholerae serotype O1 (strain ATCC 39315 / El Tor Inaba N16961) OX=243277 GN=VC_A0996 PE=4 SV=1	68648	5	4	9	1.25
Q9KLA9	Hemolysin, putative OS=Vibrio cholerae serotype O1 (strain ATCC 39315 / El Tor Inaba N16961) OX=243277 GN=VC_A0837 PE=3 SV=1	48556	5	4	9	1.25
Q9KV71	Gluconate permease, putative OS=Vibrio cholerae serotype O1 (strain ATCC 39315 / El Tor Inaba N16961) OX=243277 GN=VC_0286 PE=4 SV=1	47244	5	4	9	1.25
Q9KPG7	UDP-N-acetylglucosamine--N-acetylmuramyl-(pentapeptide) pyrophosphoryl-undecaprenol N-acetylglucosamine transferase OS=Vibrio cholerae serotype O1 (strain ATCC 39315 / El Tor Inaba N16961) OX=243277 GN=murG PE=3 SV=1	37959	5	4	9	1.25
Q9KPB3	GTPase Era OS=Vibrio cholerae serotype O1 (strain ATCC 39315 / El Tor Inaba N16961) OX=243277 GN=era PE=3 SV=3	37043	5	4	9	1.25
Q9KPM9	Transcriptional regulator, LacI family OS=Vibrio cholerae serotype O1 (strain ATCC 39315 / El Tor Inaba N16961) OX=243277 GN=VC_2337 PE=4 SV=1	36557	5	4	9	1.25
P15795	Cholera toxin transcriptional activator OS=Vibrio cholerae serotype O1 (strain ATCC 39315 / El Tor Inaba N16961) OX=243277 GN=toxR PE=4 SV=2	32486	5	4	9	1.25
Q9KSZ1	ATP-dependent dethiobiotin synthetase BioD OS=Vibrio cholerae serotype O1 (strain ATCC 39315 / El Tor Inaba N16961) OX=243277 GN=bioD PE=3 SV=2	25076	5	4	9	1.25
Q9KNZ2	50S ribosomal protein L29 OS=Vibrio cholerae serotype O1 (strain ATCC 39315 / El Tor Inaba N16961) OX=243277 GN=rpmC PE=3 SV=1	7159	5	4	9	1.25
Q9KPR0	Uncharacterized protein OS=Vibrio cholerae serotype O1 (strain ATCC 39315 / El Tor Inaba N16961) OX=243277 GN=VC_2306 PE=4 SV=1	3549	5	4	9	1.25
Q9KUS9	50S ribosomal protein L27 OS=Vibrio cholerae serotype O1 (strain ATCC 39315 / El Tor Inaba N16961) OX=243277 GN=rpmA PE=3 SV=1	9248	51	41	92	1.2439
Q56648	Alanine--tRNA ligase OS=Vibrio cholerae serotype O1 (strain ATCC 39315 / El Tor Inaba N16961) OX=243277 GN=alaS PE=3 SV=2	93768	128	103	231	1.24272
Q9KS28	Uncharacterized protein OS=Vibrio cholerae serotype O1 (strain ATCC 39315 / El Tor Inaba N16961) OX=243277 GN=VC_1433 PE=4 SV=1	35281	36	29	65	1.24138
Q9KKW3	Phosphoenolpyruvate synthase OS=Vibrio cholerae serotype O1 (strain ATCC 39315 / El Tor Inaba N16961) OX=243277 GN=VC_A0987 PE=3 SV=1	88431	21	17	38	1.23529
Q9KUK1	RNA polymerase sigma factor RpoD OS=Vibrio cholerae serotype O1 (strain ATCC 39315 / El Tor Inaba N16961) OX=243277 GN=rpoD PE=3 SV=1	71122	74	60	134	1.23333
Q9KUK0	Uncharacterized protein OS=Vibrio cholerae serotype O1 (strain ATCC 39315 / El Tor Inaba N16961) OX=243277 GN=VC_0519 PE=4 SV=1	16061	11	9	20	1.22222
Q9KST6	Tryptophan synthase beta chain OS=Vibrio cholerae serotype O1 (strain ATCC 39315 / El Tor Inaba N16961) OX=243277 GN=trpB PE=3 SV=1	42837	28	23	51	1.21739
Q9KV34	50S ribosomal protein L11 OS=Vibrio cholerae serotype O1 (strain ATCC 39315 / El Tor Inaba N16961) OX=243277 GN=rplK PE=3 SV=1	14770	141	116	257	1.21552
Q9KLQ7	Iron(III) ABC transporter, periplasmic iron-compound-binding protein OS=Vibrio cholerae serotype O1 (strain ATCC 39315 / El Tor Inaba N16961) OX=243277 GN=VC_A0685 PE=4 SV=1	37718	46	38	84	1.21053
Q9KM25	NAD(P) transhydrogenase subunit beta OS=Vibrio cholerae serotype O1 (strain ATCC 39315 / El Tor Inaba N16961) OX=243277 GN=VC_A0564 PE=3 SV=1	48520	18	15	33	1.2
Q9KT21	Histidine kinase OS=Vibrio cholerae serotype O1 (strain ATCC 39315 / El Tor Inaba N16961) OX=243277 GN=VC_1084 PE=1 SV=1	48919	6	5	11	1.2
Q9KSA5	Ribosomal RNA large subunit methyltransferase I OS=Vibrio cholerae serotype O1 (strain ATCC 39315 / El Tor Inaba N16961) OX=243277 GN=rlmI PE=3 SV=2	44571	6	5	11	1.2
Q9KM70	EIII-Fru OS=Vibrio cholerae serotype O1 (strain ATCC 39315 / El Tor Inaba N16961) OX=243277 GN=VC_A0518 PE=4 SV=1	42588	6	5	11	1.2
O32445	N-acetylglucosamine-6-phosphate deacetylase OS=Vibrio cholerae serotype O1 (strain ATCC 39315 / El Tor Inaba N16961) OX=243277 GN=nagA PE=1 SV=2	40930	6	5	11	1.2
Q9KMU2	Iron(III) ABC transporter, periplasmic iron-compound-binding protein OS=Vibrio cholerae serotype O1 (strain ATCC 39315 / El Tor Inaba N16961) OX=243277 GN=VC_A0227 PE=1 SV=1	37119	6	5	11	1.2
Q9KPB1	Signal peptidase I OS=Vibrio cholerae serotype O1 (strain ATCC 39315 / El Tor Inaba N16961) OX=243277 GN=VC_2462 PE=3 SV=1	33821	6	5	11	1.2
Q9KT12	Oligopeptide ABC transporter, permease protein OS=Vibrio cholerae serotype O1 (strain ATCC 39315 / El Tor Inaba N16961) OX=243277 GN=VC_1093 PE=3 SV=1	33340	6	5	11	1.2
Q9KPE6	Quinolinate phosphoribosyltransferase [decarboxylating] OS=Vibrio cholerae serotype O1 (strain ATCC 39315 / El Tor Inaba N16961) OX=243277 GN=VC_2422 PE=1 SV=1	32031	6	5	11	1.2
Q9KUU4	CN hydrolase domain-containing protein OS=Vibrio cholerae serotype O1 (strain ATCC 39315 / El Tor Inaba N16961) OX=243277 GN=VC_0421 PE=3 SV=1	30611	6	5	11	1.2
Q9KUJ8	Beta-ketoadipate enol-lactone hydrolase, putative OS=Vibrio cholerae serotype O1 (strain ATCC 39315 / El Tor Inaba N16961) OX=243277 GN=VC_0522 PE=4 SV=1	29971	6	5	11	1.2
Q9KMG2	Abi_C domain-containing protein OS=Vibrio cholerae serotype O1 (strain ATCC 39315 / El Tor Inaba N16961) OX=243277 GN=VC_A0396 PE=4 SV=1	29711	6	5	11	1.2
Q9KPX6	Hydroxyacylglutathione hydrolase OS=Vibrio cholerae serotype O1 (strain ATCC 39315 / El Tor Inaba N16961) OX=243277 GN=gloB PE=3 SV=1	28279	6	5	11	1.2
Q9KR87	ABC_trans_aux domain-containing protein OS=Vibrio cholerae serotype O1 (strain ATCC 39315 / El Tor Inaba N16961) OX=243277 GN=VC_1755 PE=4 SV=1	21811	6	5	11	1.2
Q9KQE7	Cytochrome c-type biogenesis protein CcmE OS=Vibrio cholerae serotype O1 (strain ATCC 39315 / El Tor Inaba N16961) OX=243277 GN=ccmE PE=3 SV=1	17742	6	5	11	1.2
Q9KPU0	Transcriptional repressor NrdR OS=Vibrio cholerae serotype O1 (strain ATCC 39315 / El Tor Inaba N16961) OX=243277 GN=nrdR PE=3 SV=2	17021	6	5	11	1.2
Q9KKZ9	UPF0145 protein VC_A0951 OS=Vibrio cholerae serotype O1 (strain ATCC 39315 / El Tor Inaba N16961) OX=243277 GN=VC_A0951 PE=3 SV=1	11158	6	5	11	1.2
Q9KUF1	50S ribosomal protein L13 OS=Vibrio cholerae serotype O1 (strain ATCC 39315 / El Tor Inaba N16961) OX=243277 GN=rplM PE=3 SV=1	15980	203	170	373	1.19412
Q9KP01	30S ribosomal protein S5 OS=Vibrio cholerae serotype O1 (strain ATCC 39315 / El Tor Inaba N16961) OX=243277 GN=rpsE PE=3 SV=1	17565	242	203	445	1.19212
Q9KTY5	Inositol-1-monophosphatase OS=Vibrio cholerae serotype O1 (strain ATCC 39315 / El Tor Inaba N16961) OX=243277 GN=VC_0745 PE=3 SV=2	29070	25	21	46	1.19048
Q9KPM5	Elongation factor G 2 OS=Vibrio cholerae serotype O1 (strain ATCC 39315 / El Tor Inaba N16961) OX=243277 GN=fusA2 PE=3 SV=1	76433	794	669	1463	1.18685
Q9KPJ1	Glutamate synthase, large subunit OS=Vibrio cholerae serotype O1 (strain ATCC 39315 / El Tor Inaba N16961) OX=243277 GN=VC_2376 PE=3 SV=1	163397	51	43	94	1.18605
Q9KU34	Phospho-2-dehydro-3-deoxyheptonate aldolase OS=Vibrio cholerae serotype O1 (strain ATCC 39315 / El Tor Inaba N16961) OX=243277 GN=VC_0695 PE=3 SV=1	39701	32	27	59	1.18519
Q9KQS5	Trigger factor OS=Vibrio cholerae serotype O1 (strain ATCC 39315 / El Tor Inaba N16961) OX=243277 GN=tig PE=1 SV=1	47924	200	169	369	1.18343
Q9KSQ9	Uncharacterized protein OS=Vibrio cholerae serotype O1 (strain ATCC 39315 / El Tor Inaba N16961) OX=243277 GN=VC_1197 PE=4 SV=1	25816	26	22	48	1.18182
Q9KPU8	UPF0325 protein VC_2264 OS=Vibrio cholerae serotype O1 (strain ATCC 39315 / El Tor Inaba N16961) OX=243277 GN=VC_2264 PE=3 SV=2	14731	13	11	24	1.18182
Q9KP00	50S ribosomal protein L18 OS=Vibrio cholerae serotype O1 (strain ATCC 39315 / El Tor Inaba N16961) OX=243277 GN=rplR PE=3 SV=1	12636	85	72	157	1.18056
H9L4S8	4-hydroxyphenylpyruvate dioxygenase OS=Vibrio cholerae serotype O1 (strain ATCC 39315 / El Tor Inaba N16961) OX=243277 GN=VC_1344 PE=3 SV=1	41696	20	17	37	1.17647
Q9KPF9	Ribosomal RNA small subunit methyltransferase H OS=Vibrio cholerae serotype O1 (strain ATCC 39315 / El Tor Inaba N16961) OX=243277 GN=rsmH PE=3 SV=1	35090	20	17	37	1.17647
Q9KTJ2	PTS system, trehalose-specific IIBC component OS=Vibrio cholerae serotype O1 (strain ATCC 39315 / El Tor Inaba N16961) OX=243277 GN=VC_0910 PE=4 SV=1	50820	27	23	50	1.17391
Q9KM75	Amino acid biosynthesis aminotransferase OS=Vibrio cholerae serotype O1 (strain ATCC 39315 / El Tor Inaba N16961) OX=243277 GN=VC_A0513 PE=3 SV=1	45053	27	23	50	1.17391
Q9KNH3	ATP synthase subunit alpha OS=Vibrio cholerae serotype O1 (strain ATCC 39315 / El Tor Inaba N16961) OX=243277 GN=atpA PE=3 SV=2	55615	282	241	523	1.17012
Q9KTE6	Leucine--tRNA ligase OS=Vibrio cholerae serotype O1 (strain ATCC 39315 / El Tor Inaba N16961) OX=243277 GN=leuS PE=3 SV=2	96559	105	90	195	1.16667
Q9KUF7	50S ribosomal protein L19 OS=Vibrio cholerae serotype O1 (strain ATCC 39315 / El Tor Inaba N16961) OX=243277 GN=rplS PE=3 SV=3	13236	91	78	169	1.16667
Q9KPN7	2,3,4,5-tetrahydropyridine-2,6-dicarboxylate N-succinyltransferase OS=Vibrio cholerae serotype O1 (strain ATCC 39315 / El Tor Inaba N16961) OX=243277 GN=dapD PE=3 SV=1	35626	77	66	143	1.16667
Q9KLH9	L-allo-threonine aldolase OS=Vibrio cholerae serotype O1 (strain ATCC 39315 / El Tor Inaba N16961) OX=243277 GN=VC_A0765 PE=3 SV=1	37295	28	24	52	1.16667
Q9KNG7	Probable chromosome-partitioning protein ParB OS=Vibrio cholerae serotype O1 (strain ATCC 39315 / El Tor Inaba N16961) OX=243277 GN=parB PE=3 SV=1	32350	21	18	39	1.16667
Q9KPT8	Glutamate 5-kinase OS=Vibrio cholerae serotype O1 (strain ATCC 39315 / El Tor Inaba N16961) OX=243277 GN=proB PE=3 SV=2	40126	14	12	26	1.16667
Q9KP82	3-isopropylmalate dehydrogenase OS=Vibrio cholerae serotype O1 (strain ATCC 39315 / El Tor Inaba N16961) OX=243277 GN=leuB PE=3 SV=1	39380	14	12	26	1.16667
Q9KSD7	Transgly domain-containing protein OS=Vibrio cholerae serotype O1 (strain ATCC 39315 / El Tor Inaba N16961) OX=243277 GN=VC_1321 PE=4 SV=1	116056	7	6	13	1.16667
Q9KSA6	GGDEF family protein OS=Vibrio cholerae serotype O1 (strain ATCC 39315 / El Tor Inaba N16961) OX=243277 GN=VC_1353 PE=4 SV=1	109414	7	6	13	1.16667
Q9KQB0	Succinate dehydrogenase hydrophobic membrane anchor subunit OS=Vibrio cholerae serotype O1 (strain ATCC 39315 / El Tor Inaba N16961) OX=243277 GN=VC_2090 PE=4 SV=1	12814	7	6	13	1.16667
Q9KNY5	50S ribosomal protein L4 OS=Vibrio cholerae serotype O1 (strain ATCC 39315 / El Tor Inaba N16961) OX=243277 GN=rplD PE=3 SV=1	21855	128	110	238	1.16364
Q9KN29	Glycerol-3-phosphate transporter OS=Vibrio cholerae serotype O1 (strain ATCC 39315 / El Tor Inaba N16961) OX=243277 GN=VC_A0137 PE=3 SV=1	52299	64	55	119	1.16364
Q07024	Putative mannose-1-phosphate guanylyltransferase OS=Vibrio cholerae serotype O1 (strain ATCC 39315 / El Tor Inaba N16961) OX=243277 GN=rfbA PE=3 SV=2	51883	43	37	80	1.16216
Q9KVI2	Multidrug resistance protein, putative OS=Vibrio cholerae serotype O1 (strain ATCC 39315 / El Tor Inaba N16961) OX=243277 GN=VC_0164 PE=4 SV=1	111739	29	25	54	1.16
Q9KM16	DamX-related protein OS=Vibrio cholerae serotype O1 (strain ATCC 39315 / El Tor Inaba N16961) OX=243277 GN=VC_A0573 PE=4 SV=1	21303	44	38	82	1.15789
Q9KSV8	Uncharacterized protein OS=Vibrio cholerae serotype O1 (strain ATCC 39315 / El Tor Inaba N16961) OX=243277 GN=VC_1148 PE=4 SV=1	31505	59	51	110	1.15686
Q9KPY6	Phosphoribosylformylglycinamidine cyclo-ligase OS=Vibrio cholerae serotype O1 (strain ATCC 39315 / El Tor Inaba N16961) OX=243277 GN=purM PE=1 SV=1	36750	15	13	28	1.15385
Q9KSL4	Succinylglutamate desuccinylase OS=Vibrio cholerae serotype O1 (strain ATCC 39315 / El Tor Inaba N16961) OX=243277 GN=astE PE=1 SV=1	39068	38	33	71	1.15152
H9L4Q5	MSHA pilin protein MshA OS=Vibrio cholerae serotype O1 (strain ATCC 39315 / El Tor Inaba N16961) OX=243277 GN=VC_0409 PE=4 SV=1	18426	23	20	43	1.15
Q9KSY0	Adenylosuccinate lyase OS=Vibrio cholerae serotype O1 (strain ATCC 39315 / El Tor Inaba N16961) OX=243277 GN=VC_1126 PE=3 SV=1	51303	54	47	101	1.14894
P0C6E1	Cytosol aminopeptidase OS=Vibrio cholerae serotype O1 (strain ATCC 39315 / El Tor Inaba N16961) OX=243277 GN=pepA PE=3 SV=1	54583	47	41	88	1.14634
P57051	Sec-independent protein translocase protein TatA OS=Vibrio cholerae serotype O1 (strain ATCC 39315 / El Tor Inaba N16961) OX=243277 GN=tatA PE=3 SV=1	8792	16	14	30	1.14286
Q9KUV0	Uncharacterized protein OS=Vibrio cholerae serotype O1 (strain ATCC 39315 / El Tor Inaba N16961) OX=243277 GN=VC_0414 PE=4 SV=1	134608	8	7	15	1.14286
Q9KSS1	GGDEF family protein OS=Vibrio cholerae serotype O1 (strain ATCC 39315 / El Tor Inaba N16961) OX=243277 GN=VC_1185 PE=4 SV=1	50166	8	7	15	1.14286
Q9KR26	PTS system, fructose-specific IIBC component OS=Vibrio cholerae serotype O1 (strain ATCC 39315 / El Tor Inaba N16961) OX=243277 GN=VC_1821 PE=4 SV=1	47832	8	7	15	1.14286
Q9KLG0	Enoyl-[acyl-carrier-protein] reductase [NADH] 2 OS=Vibrio cholerae serotype O1 (strain ATCC 39315 / El Tor Inaba N16961) OX=243277 GN=fabV2 PE=3 SV=1	44804	8	7	15	1.14286
Q9KV87	Mannose-6-phosphate isomerase OS=Vibrio cholerae serotype O1 (strain ATCC 39315 / El Tor Inaba N16961) OX=243277 GN=VC_0269 PE=3 SV=1	44222	8	7	15	1.14286
Q9KUH0	Oxaloacetate decarboxylase beta chain OS=Vibrio cholerae serotype O1 (strain ATCC 39315 / El Tor Inaba N16961) OX=243277 GN=VC_0551 PE=3 SV=1	39102	8	7	15	1.14286
Q9KR68	Uncharacterized protein OS=Vibrio cholerae serotype O1 (strain ATCC 39315 / El Tor Inaba N16961) OX=243277 GN=VC_1775 PE=4 SV=1	29807	8	7	15	1.14286
Q9KP29	Uncharacterized protein OS=Vibrio cholerae serotype O1 (strain ATCC 39315 / El Tor Inaba N16961) OX=243277 GN=VC_2550 PE=4 SV=1	19802	8	7	15	1.14286
Q9KQD5	Chemotaxis protein CheY OS=Vibrio cholerae serotype O1 (strain ATCC 39315 / El Tor Inaba N16961) OX=243277 GN=VC_2065 PE=4 SV=1	14739	8	7	15	1.14286
Q9KPW8	Acetyl-coenzyme A carboxylase carboxyl transferase subunit alpha OS=Vibrio cholerae serotype O1 (strain ATCC 39315 / El Tor Inaba N16961) OX=243277 GN=accA PE=3 SV=1	35597	74	65	139	1.13846
Q9KU59	Sigma-54 dependent transcriptional regulator OS=Vibrio cholerae serotype O1 (strain ATCC 39315 / El Tor Inaba N16961) OX=243277 GN=VC_0665 PE=4 SV=1	49684	25	22	47	1.13636
Q9KVW2	Zinc-binding alcohol dehydrogenase OS=Vibrio cholerae serotype O1 (strain ATCC 39315 / El Tor Inaba N16961) OX=243277 GN=VC_0026 PE=4 SV=1	34482	25	22	47	1.13636
Q9KRV2	N-acetyl-D-glucosamine kinase OS=Vibrio cholerae serotype O1 (strain ATCC 39315 / El Tor Inaba N16961) OX=243277 GN=nagK PE=3 SV=1	32582	25	22	47	1.13636
Q9KTX4	Nucleoside diphosphate kinase OS=Vibrio cholerae serotype O1 (strain ATCC 39315 / El Tor Inaba N16961) OX=243277 GN=ndk PE=3 SV=1	15915	25	22	47	1.13636
Q9KRK0	50S ribosomal protein L25 OS=Vibrio cholerae serotype O1 (strain ATCC 39315 / El Tor Inaba N16961) OX=243277 GN=rplY PE=3 SV=1	10483	34	30	64	1.13333
Q9KU37	Beta-hexosaminidase OS=Vibrio cholerae serotype O1 (strain ATCC 39315 / El Tor Inaba N16961) OX=243277 GN=nagZ PE=1 SV=1	36442	17	15	32	1.13333
Q9KMZ1	MoxR-related protein OS=Vibrio cholerae serotype O1 (strain ATCC 39315 / El Tor Inaba N16961) OX=243277 GN=VC_A0175 PE=4 SV=1	35445	17	15	32	1.13333
Q9KR11	Tol-Pal system protein TolB OS=Vibrio cholerae serotype O1 (strain ATCC 39315 / El Tor Inaba N16961) OX=243277 GN=tolB PE=3 SV=1	49614	69	61	130	1.13115
Q9KNT4	Phosphoenolpyruvate carboxylase OS=Vibrio cholerae serotype O1 (strain ATCC 39315 / El Tor Inaba N16961) OX=243277 GN=ppc PE=3 SV=2	98255	35	31	66	1.12903
Q9KQP8	Trimethylamine-N-oxide reductase OS=Vibrio cholerae serotype O1 (strain ATCC 39315 / El Tor Inaba N16961) OX=243277 GN=VC_1950 PE=3 SV=1	89383	44	39	83	1.12821
Q9KUT0	50S ribosomal protein L21 OS=Vibrio cholerae serotype O1 (strain ATCC 39315 / El Tor Inaba N16961) OX=243277 GN=rplU PE=3 SV=1	11500	54	48	102	1.125
Q9KQD8	Protein-glutamate methylesterase/protein-glutamine glutaminase 1 OS=Vibrio cholerae serotype O1 (strain ATCC 39315 / El Tor Inaba N16961) OX=243277 GN=cheB1 PE=3 SV=1	40353	45	40	85	1.125
Q9KKJ2	ParA family protein OS=Vibrio cholerae serotype O1 (strain ATCC 39315 / El Tor Inaba N16961) OX=243277 GN=VC_A1115 PE=4 SV=1	46358	18	16	34	1.125
Q9KVD4	Lipid A biosynthesis myristoyltransferase OS=Vibrio cholerae serotype O1 (strain ATCC 39315 / El Tor Inaba N16961) OX=243277 GN=lpxM PE=3 SV=1	37192	9	8	17	1.125
Q9KU75	Lipoprotein NlpI OS=Vibrio cholerae serotype O1 (strain ATCC 39315 / El Tor Inaba N16961) OX=243277 GN=VC_0648 PE=4 SV=1	35129	9	8	17	1.125
Q9KNZ5	50S ribosomal protein L24 OS=Vibrio cholerae serotype O1 (strain ATCC 39315 / El Tor Inaba N16961) OX=243277 GN=rplX PE=3 SV=1	11340	55	49	104	1.12245
Q9KR12	Peptidoglycan-associated protein OS=Vibrio cholerae serotype O1 (strain ATCC 39315 / El Tor Inaba N16961) OX=243277 GN=pal PE=3 SV=1	18479	37	33	70	1.12121
Q9KNZ0	30S ribosomal protein S3 OS=Vibrio cholerae serotype O1 (strain ATCC 39315 / El Tor Inaba N16961) OX=243277 GN=rpsC PE=3 SV=1	25596	382	341	723	1.12023
Q9KNZ3	30S ribosomal protein S17 OS=Vibrio cholerae serotype O1 (strain ATCC 39315 / El Tor Inaba N16961) OX=243277 GN=rpsQ PE=3 SV=1	9633	57	51	108	1.11765
Q9KUG4	S-ribosylhomocysteine lyase OS=Vibrio cholerae serotype O1 (strain ATCC 39315 / El Tor Inaba N16961) OX=243277 GN=luxS PE=3 SV=3	19069	38	34	72	1.11765
Q9KPA1	tRNA-modifying protein YgfZ OS=Vibrio cholerae serotype O1 (strain ATCC 39315 / El Tor Inaba N16961) OX=243277 GN=VC_2472 PE=3 SV=1	36015	19	17	36	1.11765
Q9KNT2	Serine acetyltransferase OS=Vibrio cholerae serotype O1 (strain ATCC 39315 / El Tor Inaba N16961) OX=243277 GN=VC_2649 PE=1 SV=1	29260	19	17	36	1.11765
Q9KP66	Aspartate carbamoyltransferase OS=Vibrio cholerae serotype O1 (strain ATCC 39315 / El Tor Inaba N16961) OX=243277 GN=pyrB PE=3 SV=2	34314	49	44	93	1.11364
Q9KSN7	Phenylalanine--tRNA ligase alpha subunit OS=Vibrio cholerae serotype O1 (strain ATCC 39315 / El Tor Inaba N16961) OX=243277 GN=pheS PE=3 SV=1	37027	70	63	133	1.11111
Q9KNL6	S1 motif domain-containing protein OS=Vibrio cholerae serotype O1 (strain ATCC 39315 / El Tor Inaba N16961) OX=243277 GN=VC_2716 PE=4 SV=1	84771	20	18	38	1.11111
Q9KU33	T-protein OS=Vibrio cholerae serotype O1 (strain ATCC 39315 / El Tor Inaba N16961) OX=243277 GN=VC_0696 PE=4 SV=1	42008	10	9	19	1.11111
Q9KPU1	Riboflavin biosynthesis protein RibD OS=Vibrio cholerae serotype O1 (strain ATCC 39315 / El Tor Inaba N16961) OX=243277 GN=VC_2271 PE=3 SV=1	40079	10	9	19	1.11111
Q9KU20	Ribosomal large subunit pseudouridine synthase D OS=Vibrio cholerae serotype O1 (strain ATCC 39315 / El Tor Inaba N16961) OX=243277 GN=rluD PE=3 SV=1	36719	10	9	19	1.11111
Q9KVU4	Methionyl-tRNA formyltransferase OS=Vibrio cholerae serotype O1 (strain ATCC 39315 / El Tor Inaba N16961) OX=243277 GN=fmt PE=1 SV=1	34179	10	9	19	1.11111
Q9KTC6	Protein QmcA OS=Vibrio cholerae serotype O1 (strain ATCC 39315 / El Tor Inaba N16961) OX=243277 GN=VC_0976 PE=3 SV=1	33310	10	9	19	1.11111
Q9KL87	Oxidoreductase, aldo/keto reductase 2 family OS=Vibrio cholerae serotype O1 (strain ATCC 39315 / El Tor Inaba N16961) OX=243277 GN=VC_A0859 PE=4 SV=1	34708	31	28	59	1.10714
Q9KKT0	Transcriptional regulator, LysR family OS=Vibrio cholerae serotype O1 (strain ATCC 39315 / El Tor Inaba N16961) OX=243277 GN=VC_A1020 PE=3 SV=1	34469	21	19	40	1.10526
Q9KP03	50S ribosomal protein L15 OS=Vibrio cholerae serotype O1 (strain ATCC 39315 / El Tor Inaba N16961) OX=243277 GN=rplO PE=3 SV=1	14937	138	125	263	1.104
Q9KTA8	PTS system, N-acetylglucosamine-specific IIABC component OS=Vibrio cholerae serotype O1 (strain ATCC 39315 / El Tor Inaba N16961) OX=243277 GN=VC_0995 PE=4 SV=1	55069	55	50	105	1.1
P66532	30S ribosomal protein S21 OS=Vibrio cholerae serotype O1 (strain ATCC 39315 / El Tor Inaba N16961) OX=243277 GN=rpsU PE=3 SV=1	8482	44	40	84	1.1
Q9KSS4	Thioredoxin reductase OS=Vibrio cholerae serotype O1 (strain ATCC 39315 / El Tor Inaba N16961) OX=243277 GN=trxB PE=3 SV=1	34324	22	20	42	1.1
Q9KNV6	Phosphoglycolate phosphatase OS=Vibrio cholerae serotype O1 (strain ATCC 39315 / El Tor Inaba N16961) OX=243277 GN=gph PE=3 SV=1	24545	11	10	21	1.1
Q9KNL2	Fe/S biogenesis protein NfuA OS=Vibrio cholerae serotype O1 (strain ATCC 39315 / El Tor Inaba N16961) OX=243277 GN=nfuA PE=3 SV=1	21093	11	10	21	1.1
Q9KRZ9	Ribosome modulation factor OS=Vibrio cholerae serotype O1 (strain ATCC 39315 / El Tor Inaba N16961) OX=243277 GN=rmf PE=3 SV=1	6724	11	10	21	1.1
Q9KSN6	Phenylalanine--tRNA ligase beta subunit OS=Vibrio cholerae serotype O1 (strain ATCC 39315 / El Tor Inaba N16961) OX=243277 GN=pheT PE=3 SV=1	86080	45	41	86	1.09756
Q9KSG3	Aminotransferase OS=Vibrio cholerae serotype O1 (strain ATCC 39315 / El Tor Inaba N16961) OX=243277 GN=VC_1293 PE=3 SV=1	44897	23	21	44	1.09524
Q9KL48	Lactamase_B domain-containing protein OS=Vibrio cholerae serotype O1 (strain ATCC 39315 / El Tor Inaba N16961) OX=243277 GN=VC_A0900 PE=4 SV=1	32945	24	22	46	1.09091
Q9KRU5	Probable ketoamine kinase VC_1539 OS=Vibrio cholerae serotype O1 (strain ATCC 39315 / El Tor Inaba N16961) OX=243277 GN=VC_1539 PE=3 SV=1	33749	12	11	23	1.09091
Q9KV09	Protein HflK OS=Vibrio cholerae serotype O1 (strain ATCC 39315 / El Tor Inaba N16961) OX=243277 GN=hflK PE=3 SV=1	43788	97	89	186	1.08989
Q9KUZ0	30S ribosomal protein S18 OS=Vibrio cholerae serotype O1 (strain ATCC 39315 / El Tor Inaba N16961) OX=243277 GN=rpsR PE=3 SV=1	8822	49	45	94	1.08889
O68844	Translation initiation factor IF-3 OS=Vibrio cholerae serotype O1 (strain ATCC 39315 / El Tor Inaba N16961) OX=243277 GN=infC PE=3 SV=1	20732	74	68	142	1.08824
Q9KMW3	Anaerobic C4-dicarboxylate transporter OS=Vibrio cholerae serotype O1 (strain ATCC 39315 / El Tor Inaba N16961) OX=243277 GN=VC_A0205 PE=3 SV=1	48041	37	34	71	1.08824
Q9KUY9	50S ribosomal protein L9 OS=Vibrio cholerae serotype O1 (strain ATCC 39315 / El Tor Inaba N16961) OX=243277 GN=rplI PE=3 SV=1	15601	99	91	190	1.08791
Q9KTG1	Serine hydroxymethyltransferase 1 OS=Vibrio cholerae serotype O1 (strain ATCC 39315 / El Tor Inaba N16961) OX=243277 GN=glyA1 PE=3 SV=2	45380	127	117	244	1.08547
Q9KNZ8	30S ribosomal protein S8 OS=Vibrio cholerae serotype O1 (strain ATCC 39315 / El Tor Inaba N16961) OX=243277 GN=rpsH PE=3 SV=1	13973	52	48	100	1.08333
Q9KRX6	Phospho-2-dehydro-3-deoxyheptonate aldolase OS=Vibrio cholerae serotype O1 (strain ATCC 39315 / El Tor Inaba N16961) OX=243277 GN=VC_1507 PE=3 SV=1	43643	26	24	50	1.08333
P23247	Aspartate-semialdehyde dehydrogenase 2 OS=Vibrio cholerae serotype O1 (strain ATCC 39315 / El Tor Inaba N16961) OX=243277 GN=asd2 PE=1 SV=2	37352	13	12	25	1.08333
Q9KUG9	Quinone oxidoreductase OS=Vibrio cholerae serotype O1 (strain ATCC 39315 / El Tor Inaba N16961) OX=243277 GN=VC_0552 PE=4 SV=1	35835	13	12	25	1.08333
Q9KTD8	PTS system, glucose-specific IIA component OS=Vibrio cholerae serotype O1 (strain ATCC 39315 / El Tor Inaba N16961) OX=243277 GN=VC_0964 PE=4 SV=1	18012	27	25	52	1.08
Q9KSP7	Elongation factor P-like protein OS=Vibrio cholerae serotype O1 (strain ATCC 39315 / El Tor Inaba N16961) OX=243277 GN=VC_1209 PE=3 SV=2	20885	43	40	83	1.075
Q9KPH9	Carbamoyl-phosphate synthase large chain OS=Vibrio cholerae serotype O1 (strain ATCC 39315 / El Tor Inaba N16961) OX=243277 GN=carB PE=3 SV=1	117838	132	123	255	1.07317
Q9KVV9	Branched-chain-amino-acid aminotransferase OS=Vibrio cholerae serotype O1 (strain ATCC 39315 / El Tor Inaba N16961) OX=243277 GN=ilvE PE=3 SV=1	34961	15	14	29	1.07143
Q9KNZ6	50S ribosomal protein L5 OS=Vibrio cholerae serotype O1 (strain ATCC 39315 / El Tor Inaba N16961) OX=243277 GN=rplE PE=3 SV=1	20146	151	141	292	1.07092
Q9KTN2	Phosphoribosylformylglycinamidine synthase OS=Vibrio cholerae serotype O1 (strain ATCC 39315 / El Tor Inaba N16961) OX=243277 GN=purL PE=3 SV=1	141332	31	29	60	1.06897
Q9KPV4	Uridylate kinase OS=Vibrio cholerae serotype O1 (strain ATCC 39315 / El Tor Inaba N16961) OX=243277 GN=pyrH PE=3 SV=1	26179	31	29	60	1.06897
Q9KV08	Protein HflC OS=Vibrio cholerae serotype O1 (strain ATCC 39315 / El Tor Inaba N16961) OX=243277 GN=hflC PE=3 SV=1	36906	130	122	252	1.06557
Q9KPM0	Purine nucleoside phosphorylase DeoD-type 1 OS=Vibrio cholerae serotype O1 (strain ATCC 39315 / El Tor Inaba N16961) OX=243277 GN=deoD1 PE=1 SV=1	26107	49	46	95	1.06522
Q9KPK6	Autonomous glycyl radical cofactor OS=Vibrio cholerae serotype O1 (strain ATCC 39315 / El Tor Inaba N16961) OX=243277 GN=grcA PE=3 SV=1	13901	33	31	64	1.06452
Q9KTD4	Cysteine synthase OS=Vibrio cholerae serotype O1 (strain ATCC 39315 / El Tor Inaba N16961) OX=243277 GN=VC_0968 PE=3 SV=1	34217	104	98	202	1.06122
Q9KSX6	DNA-binding protein OS=Vibrio cholerae serotype O1 (strain ATCC 39315 / El Tor Inaba N16961) OX=243277 GN=VC_1130 PE=1 SV=1	15152	52	49	101	1.06122
Q9KL04	Maltose/maltodextrin import ATP-binding protein MalK OS=Vibrio cholerae serotype O1 (strain ATCC 39315 / El Tor Inaba N16961) OX=243277 GN=malK PE=3 SV=1	41378	18	17	35	1.05882
Q9KUF6	Protease DegS OS=Vibrio cholerae serotype O1 (strain ATCC 39315 / El Tor Inaba N16961) OX=243277 GN=VC_0565 PE=3 SV=1	37532	18	17	35	1.05882
Q9KL51	6-phosphogluconolactonase OS=Vibrio cholerae serotype O1 (strain ATCC 39315 / El Tor Inaba N16961) OX=243277 GN=pgl PE=1 SV=1	25788	18	17	35	1.05882
Q9KP73	Valine--tRNA ligase OS=Vibrio cholerae serotype O1 (strain ATCC 39315 / El Tor Inaba N16961) OX=243277 GN=valS PE=3 SV=1	108102	127	120	247	1.05833
Q9KP08	DNA-directed RNA polymerase subunit alpha OS=Vibrio cholerae serotype O1 (strain ATCC 39315 / El Tor Inaba N16961) OX=243277 GN=rpoA PE=3 SV=1	36393	151	143	294	1.05594
Q9KUW7	Aminotransferase, class V OS=Vibrio cholerae serotype O1 (strain ATCC 39315 / El Tor Inaba N16961) OX=243277 GN=VC_0392 PE=3 SV=1	40598	19	18	37	1.05556
Q9KPW4	Acyl-[acyl-carrier-protein]--UDP-N-acetylglucosamine O-acyltransferase OS=Vibrio cholerae serotype O1 (strain ATCC 39315 / El Tor Inaba N16961) OX=243277 GN=lpxA PE=3 SV=1	28477	19	18	37	1.05556
Q9KVD6	Ribonuclease PH OS=Vibrio cholerae serotype O1 (strain ATCC 39315 / El Tor Inaba N16961) OX=243277 GN=rph PE=3 SV=2	25615	19	18	37	1.05556
Q9KQW2	Transcription-repair-coupling factor OS=Vibrio cholerae serotype O1 (strain ATCC 39315 / El Tor Inaba N16961) OX=243277 GN=mfd PE=3 SV=1	130281	20	19	39	1.05263
Q9KPH8	Carbamoyl-phosphate synthase small chain OS=Vibrio cholerae serotype O1 (strain ATCC 39315 / El Tor Inaba N16961) OX=243277 GN=carA PE=3 SV=1	40897	20	19	39	1.05263
Q9KNZ7	30S ribosomal protein S14 OS=Vibrio cholerae serotype O1 (strain ATCC 39315 / El Tor Inaba N16961) OX=243277 GN=rpsN PE=3 SV=1	11603	20	19	39	1.05263
Q9KQH3	50S ribosomal protein L32 OS=Vibrio cholerae serotype O1 (strain ATCC 39315 / El Tor Inaba N16961) OX=243277 GN=rpmF PE=3 SV=3	6292	20	19	39	1.05263
Q9KN05	Tryptophanase OS=Vibrio cholerae serotype O1 (strain ATCC 39315 / El Tor Inaba N16961) OX=243277 GN=tnaA PE=3 SV=1	52887	761	723	1484	1.05256
Q9KVI1	HlyD_D23 domain-containing protein OS=Vibrio cholerae serotype O1 (strain ATCC 39315 / El Tor Inaba N16961) OX=243277 GN=VC_0165 PE=3 SV=1	40422	22	21	43	1.04762
Q9KP35	Fructose-1,6-bisphosphatase class 1 OS=Vibrio cholerae serotype O1 (strain ATCC 39315 / El Tor Inaba N16961) OX=243277 GN=fbp PE=3 SV=1	37318	67	64	131	1.04688
Q06963	ADP-L-glycero-D-manno-heptose-6-epimerase OS=Vibrio cholerae serotype O1 (strain ATCC 39315 / El Tor Inaba N16961) OX=243277 GN=hldD PE=3 SV=1	35222	45	43	88	1.04651
Q9KLP1	Iron-containing alcohol dehydrogenase OS=Vibrio cholerae serotype O1 (strain ATCC 39315 / El Tor Inaba N16961) OX=243277 GN=VC_A0702 PE=4 SV=1	41961	68	65	133	1.04615
Q9KVC7	50S ribosomal protein L33 OS=Vibrio cholerae serotype O1 (strain ATCC 39315 / El Tor Inaba N16961) OX=243277 GN=rpmG PE=3 SV=1	6389	23	22	45	1.04545
Q9KN30	Glycerophosphoryl diester phosphodiesterase OS=Vibrio cholerae serotype O1 (strain ATCC 39315 / El Tor Inaba N16961) OX=243277 GN=VC_A0136 PE=4 SV=1	42059	232	222	454	1.04505
Q9KL61	2-amino-3-ketobutyrate coenzyme A ligase OS=Vibrio cholerae serotype O1 (strain ATCC 39315 / El Tor Inaba N16961) OX=243277 GN=kbl PE=3 SV=1	43244	72	69	141	1.04348
Q9KQH7	3-oxoacyl-[acyl-carrier-protein] reductase FabG OS=Vibrio cholerae serotype O1 (strain ATCC 39315 / El Tor Inaba N16961) OX=243277 GN=fabG PE=1 SV=2	25550	78	75	153	1.04
H9L4S9	Cell shape-determining protein MreB OS=Vibrio cholerae serotype O1 (strain ATCC 39315 / El Tor Inaba N16961) OX=243277 GN=mreB PE=3 SV=1	36878	108	104	212	1.03846
Q9KL28	PlsC domain-containing protein OS=Vibrio cholerae serotype O1 (strain ATCC 39315 / El Tor Inaba N16961) OX=243277 GN=VC_A0921 PE=4 SV=1	42362	27	26	53	1.03846
Q9KTE3	Magnesium and cobalt efflux protein CorC OS=Vibrio cholerae serotype O1 (strain ATCC 39315 / El Tor Inaba N16961) OX=243277 GN=corC PE=3 SV=1	32895	29	28	57	1.03571
P0C6E0	Na(+)-translocating NADH-quinone reductase subunit C OS=Vibrio cholerae serotype O1 (strain ATCC 39315 / El Tor Inaba N16961) OX=243277 GN=nqrC PE=1 SV=1	27602	119	115	234	1.03478
H9L4Q1	RfbL protein OS=Vibrio cholerae serotype O1 (strain ATCC 39315 / El Tor Inaba N16961) OX=243277 GN=VC_0249 PE=4 SV=1	52539	30	29	59	1.03448
Q9KNI7	Adenosine deaminase OS=Vibrio cholerae serotype O1 (strain ATCC 39315 / El Tor Inaba N16961) OX=243277 GN=add PE=1 SV=1	36382	30	29	59	1.03448
Q9KPF6	Dihydrolipoyl dehydrogenase OS=Vibrio cholerae serotype O1 (strain ATCC 39315 / El Tor Inaba N16961) OX=243277 GN=lpd PE=3 SV=1	50963	246	238	484	1.03361
Q9KTX5	Peptidase B OS=Vibrio cholerae serotype O1 (strain ATCC 39315 / El Tor Inaba N16961) OX=243277 GN=pepB PE=3 SV=2	46729	92	90	182	1.02222
Q9KV33	50S ribosomal protein L1 OS=Vibrio cholerae serotype O1 (strain ATCC 39315 / El Tor Inaba N16961) OX=243277 GN=rplA PE=3 SV=1	24602	225	221	446	1.0181
Q9KLJ5	Anaerobic glycerol-3-phosphate dehydrogenase, subunit C OS=Vibrio cholerae serotype O1 (strain ATCC 39315 / El Tor Inaba N16961) OX=243277 GN=VC_A0749 PE=4 SV=1	46121	65	64	129	1.01562
Q9KQA8	Citrate synthase OS=Vibrio cholerae serotype O1 (strain ATCC 39315 / El Tor Inaba N16961) OX=243277 GN=VC_2092 PE=3 SV=1	48560	234	231	465	1.01299
Q9KQB4	Dihydrolipoyllysine-residue succinyltransferase component of 2-oxoglutarate dehydrogenase complex OS=Vibrio cholerae serotype O1 (strain ATCC 39315 / El Tor Inaba N16961) OX=243277 GN=VC_2086 PE=3 SV=1	44063	301	300	601	1.00333
Q9KLJ9	Glycerol kinase OS=Vibrio cholerae serotype O1 (strain ATCC 39315 / El Tor Inaba N16961) OX=243277 GN=glpK PE=3 SV=1	55616	664	664	1328	1
Q9KP07	30S ribosomal protein S4 OS=Vibrio cholerae serotype O1 (strain ATCC 39315 / El Tor Inaba N16961) OX=243277 GN=rpsD PE=3 SV=1	23345	185	185	370	1
Q9X4Q8	Na(+)-translocating NADH-quinone reductase subunit F OS=Vibrio cholerae serotype O1 (strain ATCC 39315 / El Tor Inaba N16961) OX=243277 GN=nqrF PE=1 SV=1	45037	104	104	208	1
Q9KTW3	Inosine-5~-monophosphate dehydrogenase OS=Vibrio cholerae serotype O1 (strain ATCC 39315 / El Tor Inaba N16961) OX=243277 GN=guaB PE=1 SV=1	51910	71	71	142	1
Q9KSZ6	Serine--tRNA ligase OS=Vibrio cholerae serotype O1 (strain ATCC 39315 / El Tor Inaba N16961) OX=243277 GN=serS PE=3 SV=1	48540	71	71	142	1
Q9KTF5	Serine-type D-Ala-D-Ala carboxypeptidase OS=Vibrio cholerae serotype O1 (strain ATCC 39315 / El Tor Inaba N16961) OX=243277 GN=VC_0947 PE=1 SV=1	42858	67	67	134	1
Q06951	Phosphomannomutase OS=Vibrio cholerae serotype O1 (strain ATCC 39315 / El Tor Inaba N16961) OX=243277 GN=rfbB PE=3 SV=1	51805	51	51	102	1
Q9KUZ2	30S ribosomal protein S6 OS=Vibrio cholerae serotype O1 (strain ATCC 39315 / El Tor Inaba N16961) OX=243277 GN=rpsF PE=3 SV=1	14240	46	46	92	1
Q9KQH6	Malonyl CoA-acyl carrier protein transacylase OS=Vibrio cholerae serotype O1 (strain ATCC 39315 / El Tor Inaba N16961) OX=243277 GN=VC_2022 PE=1 SV=1	33196	44	44	88	1
Q9KKN1	Sodium/proline symporter OS=Vibrio cholerae serotype O1 (strain ATCC 39315 / El Tor Inaba N16961) OX=243277 GN=VC_A1071 PE=3 SV=1	53194	30	30	60	1
Q9KRY9	Aminopeptidase N OS=Vibrio cholerae serotype O1 (strain ATCC 39315 / El Tor Inaba N16961) OX=243277 GN=VC_1494 PE=3 SV=1	98344	26	26	52	1
Q9KPE0	DNA topoisomerase 4 subunit A OS=Vibrio cholerae serotype O1 (strain ATCC 39315 / El Tor Inaba N16961) OX=243277 GN=parC PE=3 SV=1	84954	23	23	46	1
Q9KQY7	Exodeoxyribonuclease III OS=Vibrio cholerae serotype O1 (strain ATCC 39315 / El Tor Inaba N16961) OX=243277 GN=VC_1860 PE=3 SV=1	31208	22	22	44	1
Q9KUW5	UvrABC system protein A OS=Vibrio cholerae serotype O1 (strain ATCC 39315 / El Tor Inaba N16961) OX=243277 GN=uvrA PE=3 SV=1	104263	21	21	42	1
Q9KV19	Phosphatidylserine decarboxylase proenzyme OS=Vibrio cholerae serotype O1 (strain ATCC 39315 / El Tor Inaba N16961) OX=243277 GN=psd PE=3 SV=1	31631	21	21	42	1
Q9KUG7	Protease, insulinase family/protease, insulinase family OS=Vibrio cholerae serotype O1 (strain ATCC 39315 / El Tor Inaba N16961) OX=243277 GN=VC_0554 PE=3 SV=1	106289	20	20	40	1
Q9KU57	Oxidoreductase Tas, aldo/keto reductase family OS=Vibrio cholerae serotype O1 (strain ATCC 39315 / El Tor Inaba N16961) OX=243277 GN=VC_0667 PE=4 SV=1	39524	19	19	38	1
Q9KQ85	Chorismate synthase OS=Vibrio cholerae serotype O1 (strain ATCC 39315 / El Tor Inaba N16961) OX=243277 GN=aroC PE=3 SV=1	39081	19	19	38	1
Q9KPW2	UDP-3-O-acylglucosamine N-acyltransferase OS=Vibrio cholerae serotype O1 (strain ATCC 39315 / El Tor Inaba N16961) OX=243277 GN=lpxD PE=3 SV=1	36987	19	19	38	1
Q9KV89	D-isomer specific 2-hydroxyacid dehydrogenase family protein OS=Vibrio cholerae serotype O1 (strain ATCC 39315 / El Tor Inaba N16961) OX=243277 GN=VC_0267 PE=4 SV=1	34923	19	19	38	1
Q9KQF3	Superoxide dismutase OS=Vibrio cholerae serotype O1 (strain ATCC 39315 / El Tor Inaba N16961) OX=243277 GN=VC_2045 PE=3 SV=1	21470	19	19	38	1
Q9KNV2	3-dehydroquinate synthase OS=Vibrio cholerae serotype O1 (strain ATCC 39315 / El Tor Inaba N16961) OX=243277 GN=aroB PE=1 SV=2	39024	17	17	34	1
P0C6P9	Thiol peroxidase OS=Vibrio cholerae serotype O1 (strain ATCC 39315 / El Tor Inaba N16961) OX=243277 GN=tpx PE=3 SV=1	17913	17	17	34	1
Q9KUT4	Arginine repressor OS=Vibrio cholerae serotype O1 (strain ATCC 39315 / El Tor Inaba N16961) OX=243277 GN=argR PE=3 SV=2	17065	16	16	32	1
Q9KU12	Recombination-associated protein RdgC OS=Vibrio cholerae serotype O1 (strain ATCC 39315 / El Tor Inaba N16961) OX=243277 GN=rdgC PE=3 SV=1	34244	15	15	30	1
Q9KUW2	Single-stranded DNA-binding protein OS=Vibrio cholerae serotype O1 (strain ATCC 39315 / El Tor Inaba N16961) OX=243277 GN=ssb PE=3 SV=1	19661	15	15	30	1
Q9KVD3	Lipid A biosynthesis lauroyltransferase OS=Vibrio cholerae serotype O1 (strain ATCC 39315 / El Tor Inaba N16961) OX=243277 GN=lpxL PE=3 SV=1	36519	14	14	28	1
Q9KNV1	Shikimate kinase OS=Vibrio cholerae serotype O1 (strain ATCC 39315 / El Tor Inaba N16961) OX=243277 GN=aroK PE=3 SV=1	19606	14	14	28	1
Q9KQQ6	Bifunctional protein FolD OS=Vibrio cholerae serotype O1 (strain ATCC 39315 / El Tor Inaba N16961) OX=243277 GN=folD PE=3 SV=2	30631	13	13	26	1
Q9KPH0	Cell division protein FtsA OS=Vibrio cholerae serotype O1 (strain ATCC 39315 / El Tor Inaba N16961) OX=243277 GN=ftsA PE=3 SV=1	45543	12	12	24	1
Q9KRP1	Galactokinase OS=Vibrio cholerae serotype O1 (strain ATCC 39315 / El Tor Inaba N16961) OX=243277 GN=galK PE=3 SV=2	41907	12	12	24	1
Q9KSM5	Cytidine deaminase OS=Vibrio cholerae serotype O1 (strain ATCC 39315 / El Tor Inaba N16961) OX=243277 GN=cdd PE=1 SV=1	31935	12	12	24	1
Q9KNY2	23S rRNA (guanosine-2~-O-)-methyltransferase RlmB OS=Vibrio cholerae serotype O1 (strain ATCC 39315 / El Tor Inaba N16961) OX=243277 GN=rlmB PE=3 SV=1	26585	12	12	24	1
Q9KVG0	Glutathione reductase OS=Vibrio cholerae serotype O1 (strain ATCC 39315 / El Tor Inaba N16961) OX=243277 GN=VC_0186 PE=3 SV=1	48911	11	11	22	1
Q9KNW5	DUF1338 domain-containing protein OS=Vibrio cholerae serotype O1 (strain ATCC 39315 / El Tor Inaba N16961) OX=243277 GN=VC_2615 PE=4 SV=1	29454	11	11	22	1
H9L4T0	Uncharacterized protein OS=Vibrio cholerae serotype O1 (strain ATCC 39315 / El Tor Inaba N16961) OX=243277 GN=VC_2647 PE=4 SV=1	20416	11	11	22	1
Q9KVI6	RNA-binding protein OS=Vibrio cholerae serotype O1 (strain ATCC 39315 / El Tor Inaba N16961) OX=243277 GN=VC_0159 PE=4 SV=1	16705	11	11	22	1
Q9KPT7	Sigma factor-binding protein Crl OS=Vibrio cholerae serotype O1 (strain ATCC 39315 / El Tor Inaba N16961) OX=243277 GN=crl PE=3 SV=1	14953	11	11	22	1
Q9KLJ3	3-oxoacyl-[acyl-carrier-protein] synthase 3 protein 2 OS=Vibrio cholerae serotype O1 (strain ATCC 39315 / El Tor Inaba N16961) OX=243277 GN=fabH2 PE=1 SV=2	39001	10	10	20	1
Q9KQI9	PNPLA domain-containing protein OS=Vibrio cholerae serotype O1 (strain ATCC 39315 / El Tor Inaba N16961) OX=243277 GN=VC_2009 PE=4 SV=1	44305	9	9	18	1
Q9KPA8	Sigma-E factor regulatory protein RseB OS=Vibrio cholerae serotype O1 (strain ATCC 39315 / El Tor Inaba N16961) OX=243277 GN=VC_2465 PE=3 SV=1	36143	9	9	18	1
Q9KPM2	Phosphoserine phosphatase OS=Vibrio cholerae serotype O1 (strain ATCC 39315 / El Tor Inaba N16961) OX=243277 GN=VC_2345 PE=1 SV=1	36093	9	9	18	1
Q84I33	DNA translocase FtsK OS=Vibrio cholerae serotype O1 (strain ATCC 39315 / El Tor Inaba N16961) OX=243277 GN=ftsK PE=3 SV=2	105822	8	8	16	1
Q9KQU8	Fatty acid metabolism regulator protein OS=Vibrio cholerae serotype O1 (strain ATCC 39315 / El Tor Inaba N16961) OX=243277 GN=fadR PE=1 SV=1	31977	8	8	16	1
Q9KTE8	LPS-assembly lipoprotein LptE OS=Vibrio cholerae serotype O1 (strain ATCC 39315 / El Tor Inaba N16961) OX=243277 GN=lptE PE=3 SV=1	24106	8	8	16	1
Q9KQL1	Outer membrane lipoprotein Slp, putative OS=Vibrio cholerae serotype O1 (strain ATCC 39315 / El Tor Inaba N16961) OX=243277 GN=VC_1987 PE=4 SV=1	22646	8	8	16	1
Q9KPG5	UDP-N-acetylmuramoylalanine--D-glutamate ligase OS=Vibrio cholerae serotype O1 (strain ATCC 39315 / El Tor Inaba N16961) OX=243277 GN=murD PE=3 SV=2	47379	7	7	14	1
Q9KPT6	Esterase FrsA OS=Vibrio cholerae serotype O1 (strain ATCC 39315 / El Tor Inaba N16961) OX=243277 GN=frsA PE=3 SV=1	46708	7	7	14	1
P29485	Toxin coregulated pilus biosynthesis protein P OS=Vibrio cholerae serotype O1 (strain ATCC 39315 / El Tor Inaba N16961) OX=243277 GN=tcpP PE=4 SV=2	25762	7	7	14	1
Q9KSR1	Lipoprotein, putative OS=Vibrio cholerae serotype O1 (strain ATCC 39315 / El Tor Inaba N16961) OX=243277 GN=VC_1195 PE=4 SV=1	23519	7	7	14	1
Q9KR78	Type I site-specific deoxyribonuclease OS=Vibrio cholerae serotype O1 (strain ATCC 39315 / El Tor Inaba N16961) OX=243277 GN=VC_1765 PE=3 SV=1	117416	6	6	12	1
Q9KSF0	Uncharacterized protein OS=Vibrio cholerae serotype O1 (strain ATCC 39315 / El Tor Inaba N16961) OX=243277 GN=VC_1306 PE=4 SV=1	51881	6	6	12	1
Q9KMY6	Peptidase T OS=Vibrio cholerae serotype O1 (strain ATCC 39315 / El Tor Inaba N16961) OX=243277 GN=pepT PE=3 SV=1	44902	6	6	12	1
Q9KUI3	Thiosulfate ABC transporter, periplasmic thiosulfate-binding protein OS=Vibrio cholerae serotype O1 (strain ATCC 39315 / El Tor Inaba N16961) OX=243277 GN=VC_0538 PE=4 SV=1	36898	6	6	12	1
Q9KVT4	Oxygen-dependent coproporphyrinogen-III oxidase OS=Vibrio cholerae serotype O1 (strain ATCC 39315 / El Tor Inaba N16961) OX=243277 GN=hemF PE=3 SV=1	35103	6	6	12	1
Q9KU21	Outer membrane protein assembly factor BamD OS=Vibrio cholerae serotype O1 (strain ATCC 39315 / El Tor Inaba N16961) OX=243277 GN=bamD PE=3 SV=2	27858	6	6	12	1
Q9KLX9	Large-conductance mechanosensitive channel OS=Vibrio cholerae serotype O1 (strain ATCC 39315 / El Tor Inaba N16961) OX=243277 GN=mscL PE=3 SV=1	14528	6	6	12	1
Q9KTN8	Uncharacterized protein OS=Vibrio cholerae serotype O1 (strain ATCC 39315 / El Tor Inaba N16961) OX=243277 GN=VC_0863 PE=4 SV=1	54889	5	5	10	1
Q9KRP0	Galactose-1-phosphate uridylyltransferase OS=Vibrio cholerae serotype O1 (strain ATCC 39315 / El Tor Inaba N16961) OX=243277 GN=VC_1596 PE=3 SV=1	42939	5	5	10	1
Q9KRH8	ABC transporter, periplasmic substrate-binding protein, putative OS=Vibrio cholerae serotype O1 (strain ATCC 39315 / El Tor Inaba N16961) OX=243277 GN=VC_1664 PE=4 SV=1	42390	5	5	10	1
Q9KUQ3	Twitching motility protein PilT OS=Vibrio cholerae serotype O1 (strain ATCC 39315 / El Tor Inaba N16961) OX=243277 GN=VC_0462 PE=3 SV=1	38208	5	5	10	1
Q9KSU3	tRNA U34 carboxymethyltransferase OS=Vibrio cholerae serotype O1 (strain ATCC 39315 / El Tor Inaba N16961) OX=243277 GN=cmoB PE=3 SV=1	37316	5	5	10	1
O31020	Putative carboxypeptidase VC_A0337 OS=Vibrio cholerae serotype O1 (strain ATCC 39315 / El Tor Inaba N16961) OX=243277 GN=VC_A0337 PE=3 SV=2	37251	5	5	10	1
Q9KMC5	Microcin immunity protein MccF OS=Vibrio cholerae serotype O1 (strain ATCC 39315 / El Tor Inaba N16961) OX=243277 GN=VC_A0439 PE=3 SV=1	37250	5	5	10	1
Q9KP88	Transcriptional regulator, LysR family OS=Vibrio cholerae serotype O1 (strain ATCC 39315 / El Tor Inaba N16961) OX=243277 GN=VC_2485 PE=3 SV=1	36378	5	5	10	1
Q9KTF4	Endolytic peptidoglycan transglycosylase RlpA OS=Vibrio cholerae serotype O1 (strain ATCC 39315 / El Tor Inaba N16961) OX=243277 GN=rlpA PE=3 SV=1	29272	5	5	10	1
Q9KP64	Uncharacterized protein OS=Vibrio cholerae serotype O1 (strain ATCC 39315 / El Tor Inaba N16961) OX=243277 GN=VC_2512 PE=3 SV=1	13649	5	5	10	1
Q9KNA6	Major outer membrane lipoprotein Lpp OS=Vibrio cholerae serotype O1 (strain ATCC 39315 / El Tor Inaba N16961) OX=243277 GN=lpp PE=3 SV=1	12815	5	5	10	1
Q9KS12	Multifunctional-autoprocessing repeats-in-toxin OS=Vibrio cholerae serotype O1 (strain ATCC 39315 / El Tor Inaba N16961) OX=243277 GN=rtxA PE=1 SV=2	485059	4	4	8	1
Q9KS57	Methyl-accepting chemotaxis protein OS=Vibrio cholerae serotype O1 (strain ATCC 39315 / El Tor Inaba N16961) OX=243277 GN=VC_1403 PE=4 SV=1	68002	4	4	8	1
Q9KUK2	Phage integrase OS=Vibrio cholerae serotype O1 (strain ATCC 39315 / El Tor Inaba N16961) OX=243277 GN=VC_0516 PE=4 SV=1	47149	4	4	8	1
Q9KQM1	Aspartate aminotransferase, putative OS=Vibrio cholerae serotype O1 (strain ATCC 39315 / El Tor Inaba N16961) OX=243277 GN=VC_1977 PE=4 SV=1	45190	4	4	8	1
Q9KTJ5	Methionine import ATP-binding protein MetN OS=Vibrio cholerae serotype O1 (strain ATCC 39315 / El Tor Inaba N16961) OX=243277 GN=metN PE=3 SV=1	37551	4	4	8	1
Q9KT26	Threonylcarbamoyl-AMP synthase OS=Vibrio cholerae serotype O1 (strain ATCC 39315 / El Tor Inaba N16961) OX=243277 GN=VC_1079 PE=3 SV=1	35515	4	4	8	1
Q9KTP8	NAD kinase OS=Vibrio cholerae serotype O1 (strain ATCC 39315 / El Tor Inaba N16961) OX=243277 GN=nadK PE=3 SV=1	32678	4	4	8	1
Q9KU03	Phosphate-specific transport system accessory protein PhoU OS=Vibrio cholerae serotype O1 (strain ATCC 39315 / El Tor Inaba N16961) OX=243277 GN=VC_0727 PE=3 SV=1	26969	4	4	8	1
Q9KR08	Tol-Pal system protein TolQ OS=Vibrio cholerae serotype O1 (strain ATCC 39315 / El Tor Inaba N16961) OX=243277 GN=tolQ PE=3 SV=1	24944	4	4	8	1
Q9KMP3	Transcriptional regulator, HTH_3 family OS=Vibrio cholerae serotype O1 (strain ATCC 39315 / El Tor Inaba N16961) OX=243277 GN=VC_A0279 PE=4 SV=1	23805	4	4	8	1
Q9KKU6	FAA_hydrolase domain-containing protein OS=Vibrio cholerae serotype O1 (strain ATCC 39315 / El Tor Inaba N16961) OX=243277 GN=VC_A1004 PE=4 SV=1	22818	4	4	8	1
Q9KTX7	2Fe-2S ferredoxin OS=Vibrio cholerae serotype O1 (strain ATCC 39315 / El Tor Inaba N16961) OX=243277 GN=VC_0753 PE=3 SV=1	15682	4	4	8	1
Q9KKR0	Ccm2-related protein OS=Vibrio cholerae serotype O1 (strain ATCC 39315 / El Tor Inaba N16961) OX=243277 GN=VC_A1042 PE=4 SV=1	14397	4	4	8	1
Q9KQV1	Hit family protein OS=Vibrio cholerae serotype O1 (strain ATCC 39315 / El Tor Inaba N16961) OX=243277 GN=VC_1897 PE=4 SV=1	12998	4	4	8	1
Q9KTC1	Selenoprotein W-related protein OS=Vibrio cholerae serotype O1 (strain ATCC 39315 / El Tor Inaba N16961) OX=243277 GN=VC_0982 PE=1 SV=1	11420	4	4	8	1
Q9KUB9	PNPLA domain-containing protein OS=Vibrio cholerae serotype O1 (strain ATCC 39315 / El Tor Inaba N16961) OX=243277 GN=VC_0603 PE=4 SV=1	85563	3	3	6	1
Q9KM72	PTS system, fructose-specific IIBC component OS=Vibrio cholerae serotype O1 (strain ATCC 39315 / El Tor Inaba N16961) OX=243277 GN=VC_A0516 PE=4 SV=1	59606	3	3	6	1
Q9KN64	EAL domain-containing protein OS=Vibrio cholerae serotype O1 (strain ATCC 39315 / El Tor Inaba N16961) OX=243277 GN=VC_A0101 PE=4 SV=1	58731	3	3	6	1
Q9KV91	Uncharacterized protein OS=Vibrio cholerae serotype O1 (strain ATCC 39315 / El Tor Inaba N16961) OX=243277 GN=VC_0265 PE=3 SV=1	46737	3	3	6	1
Q9KTV1	D-amino acid dehydrogenase OS=Vibrio cholerae serotype O1 (strain ATCC 39315 / El Tor Inaba N16961) OX=243277 GN=dadA PE=3 SV=1	46238	3	3	6	1
Q9KL64	Uncharacterized protein OS=Vibrio cholerae serotype O1 (strain ATCC 39315 / El Tor Inaba N16961) OX=243277 GN=VC_A0883 PE=1 SV=1	38979	3	3	6	1
Q9KV40	UDP-N-acetylenolpyruvoylglucosamine reductase OS=Vibrio cholerae serotype O1 (strain ATCC 39315 / El Tor Inaba N16961) OX=243277 GN=murB PE=1 SV=2	38246	3	3	6	1
Q9KTB6	Ferrochelatase OS=Vibrio cholerae serotype O1 (strain ATCC 39315 / El Tor Inaba N16961) OX=243277 GN=hemH PE=3 SV=2	36225	3	3	6	1
Q9KVQ2	Cytochrome c551 peroxidase OS=Vibrio cholerae serotype O1 (strain ATCC 39315 / El Tor Inaba N16961) OX=243277 GN=VC_0089 PE=4 SV=1	36017	3	3	6	1
Q9KNL0	3~(2~),5~-bisphosphate nucleotidase CysQ OS=Vibrio cholerae serotype O1 (strain ATCC 39315 / El Tor Inaba N16961) OX=243277 GN=cysQ PE=3 SV=1	33367	3	3	6	1
Q9KVA3	Lipopolysaccharide/O-antigen transport protein OS=Vibrio cholerae serotype O1 (strain ATCC 39315 / El Tor Inaba N16961) OX=243277 GN=VC_0246 PE=3 SV=1	30764	3	3	6	1
Q9KVC2	Lipopolysaccharide biosynthesis glycosyltransferase, putative OS=Vibrio cholerae serotype O1 (strain ATCC 39315 / El Tor Inaba N16961) OX=243277 GN=VC_0224 PE=4 SV=1	29840	3	3	6	1
Q9KPS6	Uncharacterized protein OS=Vibrio cholerae serotype O1 (strain ATCC 39315 / El Tor Inaba N16961) OX=243277 GN=VC_2286 PE=4 SV=1	29178	3	3	6	1
Q9KUR2	tRNA (guanine-N(7)-)-methyltransferase OS=Vibrio cholerae serotype O1 (strain ATCC 39315 / El Tor Inaba N16961) OX=243277 GN=trmB PE=3 SV=1	27298	3	3	6	1
Q9K2L3	Uncharacterized protein OS=Vibrio cholerae serotype O1 (strain ATCC 39315 / El Tor Inaba N16961) OX=243277 GN=VC_1788 PE=4 SV=1	24296	3	3	6	1
Q9KRJ5	Uncharacterized protein OS=Vibrio cholerae serotype O1 (strain ATCC 39315 / El Tor Inaba N16961) OX=243277 GN=VC_1645 PE=4 SV=1	23564	3	3	6	1
Q9KSJ3	GTP cyclohydrolase-2 OS=Vibrio cholerae serotype O1 (strain ATCC 39315 / El Tor Inaba N16961) OX=243277 GN=ribA PE=3 SV=2	22144	3	3	6	1
Q9KP43	UPF0307 protein VC_2536 OS=Vibrio cholerae serotype O1 (strain ATCC 39315 / El Tor Inaba N16961) OX=243277 GN=VC_2536 PE=3 SV=2	21847	3	3	6	1
Q9KL03	Spermidine N(1)-acetyltransferase OS=Vibrio cholerae serotype O1 (strain ATCC 39315 / El Tor Inaba N16961) OX=243277 GN=speG PE=1 SV=1	20662	3	3	6	1
Q9KUU7	dTTP/UTP pyrophosphatase OS=Vibrio cholerae serotype O1 (strain ATCC 39315 / El Tor Inaba N16961) OX=243277 GN=VC_0418 PE=3 SV=2	20483	3	3	6	1
Q9KV41	N-acetyltransferase domain-containing protein OS=Vibrio cholerae serotype O1 (strain ATCC 39315 / El Tor Inaba N16961) OX=243277 GN=VC_0317 PE=4 SV=1	17381	3	3	6	1
Q9KMA5	Antitoxin HigA-2 OS=Vibrio cholerae serotype O1 (strain ATCC 39315 / El Tor Inaba N16961) OX=243277 GN=higA-2 PE=1 SV=1	11689	3	3	6	1
Q9KTF7	UPF0250 protein VC_0945 OS=Vibrio cholerae serotype O1 (strain ATCC 39315 / El Tor Inaba N16961) OX=243277 GN=VC_0945 PE=3 SV=1	10399	3	3	6	1
Q9KNI8	GGDEF family protein OS=Vibrio cholerae serotype O1 (strain ATCC 39315 / El Tor Inaba N16961) OX=243277 GN=VC_2750 PE=4 SV=1	94994	2	2	4	1
Q9KN20	DctM domain-containing protein OS=Vibrio cholerae serotype O1 (strain ATCC 39315 / El Tor Inaba N16961) OX=243277 GN=VC_A0146 PE=4 SV=1	77771	2	2	4	1
Q9KQF7	Uncharacterized protein OS=Vibrio cholerae serotype O1 (strain ATCC 39315 / El Tor Inaba N16961) OX=243277 GN=VC_2041 PE=4 SV=1	68329	2	2	4	1
Q9KM24	Sensor histidine kinase OS=Vibrio cholerae serotype O1 (strain ATCC 39315 / El Tor Inaba N16961) OX=243277 GN=VC_A0565 PE=1 SV=1	56541	2	2	4	1
Q9KSX5	Na_H_antiporter domain-containing protein OS=Vibrio cholerae serotype O1 (strain ATCC 39315 / El Tor Inaba N16961) OX=243277 GN=VC_1131 PE=4 SV=1	56375	2	2	4	1
Q9KN37	Ribose import ATP-binding protein RbsA OS=Vibrio cholerae serotype O1 (strain ATCC 39315 / El Tor Inaba N16961) OX=243277 GN=rbsA PE=3 SV=1	54373	2	2	4	1
Q9KKN5	Aldehyde dehydrogenase OS=Vibrio cholerae serotype O1 (strain ATCC 39315 / El Tor Inaba N16961) OX=243277 GN=VC_A1067 PE=3 SV=1	53073	2	2	4	1
Q9KR97	Succinate-semialdehyde dehydrogenase OS=Vibrio cholerae serotype O1 (strain ATCC 39315 / El Tor Inaba N16961) OX=243277 GN=VC_1745 PE=3 SV=1	52370	2	2	4	1
Q9KLN7	Phosphoglycerate transport regulatory protein PgtC, putative OS=Vibrio cholerae serotype O1 (strain ATCC 39315 / El Tor Inaba N16961) OX=243277 GN=VC_A0706 PE=4 SV=1	49543	2	2	4	1
Q9KQL4	Ribonuclease D OS=Vibrio cholerae serotype O1 (strain ATCC 39315 / El Tor Inaba N16961) OX=243277 GN=rnd PE=3 SV=1	43221	2	2	4	1
Q9KNT5	Acetylornithine deacetylase OS=Vibrio cholerae serotype O1 (strain ATCC 39315 / El Tor Inaba N16961) OX=243277 GN=argE PE=3 SV=1	41937	2	2	4	1
Q9KPG4	Phospho-N-acetylmuramoyl-pentapeptide-transferase OS=Vibrio cholerae serotype O1 (strain ATCC 39315 / El Tor Inaba N16961) OX=243277 GN=mraY PE=3 SV=1	39793	2	2	4	1
Q9KSX2	Histidinol-phosphate aminotransferase OS=Vibrio cholerae serotype O1 (strain ATCC 39315 / El Tor Inaba N16961) OX=243277 GN=hisC PE=3 SV=1	38363	2	2	4	1
Q9KSH0	Transcriptional regulator, LacI family OS=Vibrio cholerae serotype O1 (strain ATCC 39315 / El Tor Inaba N16961) OX=243277 GN=VC_1286 PE=4 SV=1	38086	2	2	4	1
Q9KM61	CobW C-terminal domain-containing protein OS=Vibrio cholerae serotype O1 (strain ATCC 39315 / El Tor Inaba N16961) OX=243277 GN=VC_A0527 PE=3 SV=1	36304	2	2	4	1
Q9KVB7	Uncharacterized protein OS=Vibrio cholerae serotype O1 (strain ATCC 39315 / El Tor Inaba N16961) OX=243277 GN=VC_0229 PE=4 SV=1	35999	2	2	4	1
Q9KQI3	DNA polymerase III subunit delta~ OS=Vibrio cholerae serotype O1 (strain ATCC 39315 / El Tor Inaba N16961) OX=243277 GN=VC_2015 PE=4 SV=1	35827	2	2	4	1
Q9KV24	Uncharacterized protein OS=Vibrio cholerae serotype O1 (strain ATCC 39315 / El Tor Inaba N16961) OX=243277 GN=VC_0334 PE=4 SV=1	34710	2	2	4	1
Q9KR22	Transcriptional regulator OS=Vibrio cholerae serotype O1 (strain ATCC 39315 / El Tor Inaba N16961) OX=243277 GN=VC_1825 PE=4 SV=1	32595	2	2	4	1
Q9KND1	HDOD domain-containing protein OS=Vibrio cholerae serotype O1 (strain ATCC 39315 / El Tor Inaba N16961) OX=243277 GN=VC_A0034 PE=4 SV=1	32390	2	2	4	1
Q9KVE0	N-acetylmuramic acid 6-phosphate etherase 1 OS=Vibrio cholerae serotype O1 (strain ATCC 39315 / El Tor Inaba N16961) OX=243277 GN=murQ1 PE=3 SV=2	31291	2	2	4	1
Q9KVE2	Uncharacterized protein OS=Vibrio cholerae serotype O1 (strain ATCC 39315 / El Tor Inaba N16961) OX=243277 GN=VC_0204 PE=4 SV=1	30952	2	2	4	1
Q9KPD7	3~,5~-cyclic adenosine monophosphate phosphodiesterase CpdA OS=Vibrio cholerae serotype O1 (strain ATCC 39315 / El Tor Inaba N16961) OX=243277 GN=cpdA PE=3 SV=1	30443	2	2	4	1
Q9KM06	PBPb domain-containing protein OS=Vibrio cholerae serotype O1 (strain ATCC 39315 / El Tor Inaba N16961) OX=243277 GN=VC_A0583 PE=4 SV=1	30010	2	2	4	1
Q9KMU4	Glutamine amidotransferase type-2 domain-containing protein OS=Vibrio cholerae serotype O1 (strain ATCC 39315 / El Tor Inaba N16961) OX=243277 GN=VC_A0225 PE=4 SV=1	29119	2	2	4	1
Q9KS38	Uncharacterized protein OS=Vibrio cholerae serotype O1 (strain ATCC 39315 / El Tor Inaba N16961) OX=243277 GN=VC_1423 PE=4 SV=1	28302	2	2	4	1
Q9KUF8	tRNA (guanine-N(1)-)-methyltransferase OS=Vibrio cholerae serotype O1 (strain ATCC 39315 / El Tor Inaba N16961) OX=243277 GN=trmD PE=3 SV=1	27789	2	2	4	1
Q9KQ11	Flagellar basal-body rod protein FlgF OS=Vibrio cholerae serotype O1 (strain ATCC 39315 / El Tor Inaba N16961) OX=243277 GN=VC_2196 PE=3 SV=1	26736	2	2	4	1
Q9KMF5	Uncharacterized protein OS=Vibrio cholerae serotype O1 (strain ATCC 39315 / El Tor Inaba N16961) OX=243277 GN=VC_A0405 PE=4 SV=1	22697	2	2	4	1
Q9KV17	Oligoribonuclease OS=Vibrio cholerae serotype O1 (strain ATCC 39315 / El Tor Inaba N16961) OX=243277 GN=orn PE=1 SV=1	20916	2	2	4	1
Q9KNQ6	ATP-dependent protease subunit HslV OS=Vibrio cholerae serotype O1 (strain ATCC 39315 / El Tor Inaba N16961) OX=243277 GN=hslV PE=3 SV=3	19885	2	2	4	1
Q9KT79	Cyclic pyranopterin monophosphate synthase OS=Vibrio cholerae serotype O1 (strain ATCC 39315 / El Tor Inaba N16961) OX=243277 GN=moaC PE=3 SV=1	17329	2	2	4	1
Q9KVT7	N5-carboxyaminoimidazole ribonucleotide mutase OS=Vibrio cholerae serotype O1 (strain ATCC 39315 / El Tor Inaba N16961) OX=243277 GN=purE PE=3 SV=1	16635	2	2	4	1
Q9KT74	Inosine monophosphate dehydrogenase-related protein OS=Vibrio cholerae serotype O1 (strain ATCC 39315 / El Tor Inaba N16961) OX=243277 GN=VC_1031 PE=4 SV=1	16100	2	2	4	1
Q9KVR3	Universal stress protein OS=Vibrio cholerae serotype O1 (strain ATCC 39315 / El Tor Inaba N16961) OX=243277 GN=VC_0076 PE=3 SV=1	15697	2	2	4	1
Q9KQE6	Heme exporter protein D OS=Vibrio cholerae serotype O1 (strain ATCC 39315 / El Tor Inaba N16961) OX=243277 GN=VC_2054 PE=3 SV=1	7839	2	2	4	1
Q9KKX7	Uncharacterized protein OS=Vibrio cholerae serotype O1 (strain ATCC 39315 / El Tor Inaba N16961) OX=243277 GN=VC_A0973 PE=4 SV=1	6479	2	2	4	1
Q9KP32	Uncharacterized protein OS=Vibrio cholerae serotype O1 (strain ATCC 39315 / El Tor Inaba N16961) OX=243277 GN=VC_2547 PE=4 SV=1	136398	1	1	2	1
Q9KPC0	Phosphorelay protein LuxU OS=Vibrio cholerae serotype O1 (strain ATCC 39315 / El Tor Inaba N16961) OX=243277 GN=VC_2453 PE=4 SV=1	103505	1	1	2	1
Q9KMU6	Pre-pro-metalloprotease PrtV OS=Vibrio cholerae serotype O1 (strain ATCC 39315 / El Tor Inaba N16961) OX=243277 GN=prtV PE=1 SV=1	101819	1	1	2	1
P45779	Secretin GspD OS=Vibrio cholerae serotype O1 (strain ATCC 39315 / El Tor Inaba N16961) OX=243277 GN=epsD PE=1 SV=2	73424	1	1	2	1
Q9KQN2	PlsC domain-containing protein OS=Vibrio cholerae serotype O1 (strain ATCC 39315 / El Tor Inaba N16961) OX=243277 GN=VC_1966 PE=4 SV=1	68955	1	1	2	1
Q9KND2	Uncharacterized protein OS=Vibrio cholerae serotype O1 (strain ATCC 39315 / El Tor Inaba N16961) OX=243277 GN=VC_A0033 PE=4 SV=1	68807	1	1	2	1
Q9KP89	Long-chain-fatty-acid--CoA ligase, putative OS=Vibrio cholerae serotype O1 (strain ATCC 39315 / El Tor Inaba N16961) OX=243277 GN=VC_2484 PE=4 SV=1	68144	1	1	2	1
Q9KMT2	Histidine kinase OS=Vibrio cholerae serotype O1 (strain ATCC 39315 / El Tor Inaba N16961) OX=243277 GN=VC_A0238 PE=4 SV=1	62963	1	1	2	1
Q9KST2	Anthranilate synthase component 1 OS=Vibrio cholerae serotype O1 (strain ATCC 39315 / El Tor Inaba N16961) OX=243277 GN=trpE PE=3 SV=1	58081	1	1	2	1
Q9KR28	Aldehyde dehydrogenase OS=Vibrio cholerae serotype O1 (strain ATCC 39315 / El Tor Inaba N16961) OX=243277 GN=VC_1819 PE=3 SV=1	55273	1	1	2	1
Q9KNN8	Histidine kinase OS=Vibrio cholerae serotype O1 (strain ATCC 39315 / El Tor Inaba N16961) OX=243277 GN=VC_2693 PE=4 SV=1	52950	1	1	2	1
Q9KNI9	DNA-binding transcriptional regulator NtrC OS=Vibrio cholerae serotype O1 (strain ATCC 39315 / El Tor Inaba N16961) OX=243277 GN=ntrC PE=4 SV=1	52505	1	1	2	1
Q9KTS3	HipA_C domain-containing protein OS=Vibrio cholerae serotype O1 (strain ATCC 39315 / El Tor Inaba N16961) OX=243277 GN=VC_0815 PE=4 SV=1	51545	1	1	2	1
Q9KLY6	Aminotransferase, class III OS=Vibrio cholerae serotype O1 (strain ATCC 39315 / El Tor Inaba N16961) OX=243277 GN=VC_A0605 PE=3 SV=1	51458	1	1	2	1
Q9KRC6	Chromosome partition protein MukF OS=Vibrio cholerae serotype O1 (strain ATCC 39315 / El Tor Inaba N16961) OX=243277 GN=mukF PE=3 SV=1	51177	1	1	2	1
Q9KNM0	Xanthine/uracil permease family protein OS=Vibrio cholerae serotype O1 (strain ATCC 39315 / El Tor Inaba N16961) OX=243277 GN=VC_2712 PE=3 SV=1	50477	1	1	2	1
Q9KVK6	Cyclic di-GMP phosphodiesterase CdgJ OS=Vibrio cholerae serotype O1 (strain ATCC 39315 / El Tor Inaba N16961) OX=243277 GN=cdgJ PE=1 SV=1	50426	1	1	2	1
Q9KPC1	23S rRNA (uracil(1939)-C(5))-methyltransferase RlmD OS=Vibrio cholerae serotype O1 (strain ATCC 39315 / El Tor Inaba N16961) OX=243277 GN=rlmD PE=3 SV=1	48977	1	1	2	1
Q9KMW4	ATP-dependent RNA helicase RhlE OS=Vibrio cholerae serotype O1 (strain ATCC 39315 / El Tor Inaba N16961) OX=243277 GN=rhlE PE=3 SV=1	48970	1	1	2	1
Q9KPS9	Sodium-dependent transporter OS=Vibrio cholerae serotype O1 (strain ATCC 39315 / El Tor Inaba N16961) OX=243277 GN=VC_2283 PE=4 SV=1	48960	1	1	2	1
P45780	Type II secretion system protein F OS=Vibrio cholerae serotype O1 (strain ATCC 39315 / El Tor Inaba N16961) OX=243277 GN=epsF PE=1 SV=1	44902	1	1	2	1
Q9KMW8	DNA (cytosine-5-)-methyltransferase OS=Vibrio cholerae serotype O1 (strain ATCC 39315 / El Tor Inaba N16961) OX=243277 GN=VC_A0198 PE=3 SV=1	44124	1	1	2	1
Q9KPQ7	Probable cysteine desulfurase OS=Vibrio cholerae serotype O1 (strain ATCC 39315 / El Tor Inaba N16961) OX=243277 GN=csd PE=3 SV=1	43411	1	1	2	1
Q9KRK6	Bcr/CflA family efflux transporter OS=Vibrio cholerae serotype O1 (strain ATCC 39315 / El Tor Inaba N16961) OX=243277 GN=VC_1634 PE=3 SV=1	42886	1	1	2	1
Q9KSJ0	Peptidase_M75 domain-containing protein OS=Vibrio cholerae serotype O1 (strain ATCC 39315 / El Tor Inaba N16961) OX=243277 GN=VC_1266 PE=4 SV=1	37297	1	1	2	1
Q9KQ15	Peptidoglycan hydrolase FlgJ OS=Vibrio cholerae serotype O1 (strain ATCC 39315 / El Tor Inaba N16961) OX=243277 GN=flgJ PE=3 SV=2	37248	1	1	2	1
Q9KM30	Omp_AT domain-containing protein OS=Vibrio cholerae serotype O1 (strain ATCC 39315 / El Tor Inaba N16961) OX=243277 GN=VC_A0559 PE=4 SV=1	37119	1	1	2	1
Q9KRS5	Transcriptional regulator, LysR family OS=Vibrio cholerae serotype O1 (strain ATCC 39315 / El Tor Inaba N16961) OX=243277 GN=VC_1561 PE=3 SV=1	35918	1	1	2	1
Q9KSP9	Uncharacterized protein OS=Vibrio cholerae serotype O1 (strain ATCC 39315 / El Tor Inaba N16961) OX=243277 GN=VC_1207 PE=4 SV=1	35858	1	1	2	1
Q9KMZ2	DUF58 domain-containing protein OS=Vibrio cholerae serotype O1 (strain ATCC 39315 / El Tor Inaba N16961) OX=243277 GN=VC_A0174 PE=4 SV=1	35304	1	1	2	1
Q9KS96	Precorrin-2 dehydrogenase OS=Vibrio cholerae serotype O1 (strain ATCC 39315 / El Tor Inaba N16961) OX=243277 GN=VC_1363 PE=4 SV=1	35297	1	1	2	1
Q9KP19	Sulfate adenylyltransferase subunit 2 OS=Vibrio cholerae serotype O1 (strain ATCC 39315 / El Tor Inaba N16961) OX=243277 GN=cysD PE=3 SV=2	35051	1	1	2	1
Q9KLT5	Fructokinase OS=Vibrio cholerae serotype O1 (strain ATCC 39315 / El Tor Inaba N16961) OX=243277 GN=VC_A0656 PE=3 SV=1	34978	1	1	2	1
Q9KTJ3	Trehalose operon repressor OS=Vibrio cholerae serotype O1 (strain ATCC 39315 / El Tor Inaba N16961) OX=243277 GN=VC_0909 PE=4 SV=1	34913	1	1	2	1
Q9KPE9	Tyrosine recombinase XerD OS=Vibrio cholerae serotype O1 (strain ATCC 39315 / El Tor Inaba N16961) OX=243277 GN=xerD PE=3 SV=1	34543	1	1	2	1
P45777	Type II secretion system protein C OS=Vibrio cholerae serotype O1 (strain ATCC 39315 / El Tor Inaba N16961) OX=243277 GN=epsC PE=1 SV=2	33563	1	1	2	1
Q9KKW8	Transcriptional regulator, LysR family OS=Vibrio cholerae serotype O1 (strain ATCC 39315 / El Tor Inaba N16961) OX=243277 GN=VC_A0982 PE=3 SV=1	33067	1	1	2	1
Q9KQB9	High-affinity zinc uptake system protein ZnuA OS=Vibrio cholerae serotype O1 (strain ATCC 39315 / El Tor Inaba N16961) OX=243277 GN=VC_2081 PE=3 SV=1	32893	1	1	2	1
Q9KUR1	Glutaminase OS=Vibrio cholerae serotype O1 (strain ATCC 39315 / El Tor Inaba N16961) OX=243277 GN=glsA PE=3 SV=2	32744	1	1	2	1
Q9KQJ5	rRNA (Guanine-N1-)-methyltransferase OS=Vibrio cholerae serotype O1 (strain ATCC 39315 / El Tor Inaba N16961) OX=243277 GN=VC_2003 PE=4 SV=1	32072	1	1	2	1
Q9KPI4	Uncharacterized HTH-type transcriptional regulator VC_2383 OS=Vibrio cholerae serotype O1 (strain ATCC 39315 / El Tor Inaba N16961) OX=243277 GN=VC_2383 PE=3 SV=1	31191	1	1	2	1
Q9KTJ8	Uncharacterized protein OS=Vibrio cholerae serotype O1 (strain ATCC 39315 / El Tor Inaba N16961) OX=243277 GN=VC_0904 PE=4 SV=1	29413	1	1	2	1
Q9KL36	Hemin ABC transporter, periplasmic hemin-binding protein HutB OS=Vibrio cholerae serotype O1 (strain ATCC 39315 / El Tor Inaba N16961) OX=243277 GN=VC_A0913 PE=4 SV=1	29288	1	1	2	1
Q9KLH7	Transcriptional regulator, TetR family OS=Vibrio cholerae serotype O1 (strain ATCC 39315 / El Tor Inaba N16961) OX=243277 GN=VC_A0767 PE=4 SV=1	28586	1	1	2	1
Q9KPX7	Methyltransf_11 domain-containing protein OS=Vibrio cholerae serotype O1 (strain ATCC 39315 / El Tor Inaba N16961) OX=243277 GN=VC_2235 PE=4 SV=1	28356	1	1	2	1
Q9KV82	Uncharacterized protein OS=Vibrio cholerae serotype O1 (strain ATCC 39315 / El Tor Inaba N16961) OX=243277 GN=VC_0274 PE=4 SV=1	27794	1	1	2	1
Q9KS84	DUF2760 domain-containing protein OS=Vibrio cholerae serotype O1 (strain ATCC 39315 / El Tor Inaba N16961) OX=243277 GN=VC_1375 PE=4 SV=1	26907	1	1	2	1
Q9KSW9	1-(5-phosphoribosyl)-5-[(5-phosphoribosylamino)methylideneamino] imidazole-4-carboxamide isomerase OS=Vibrio cholerae serotype O1 (strain ATCC 39315 / El Tor Inaba N16961) OX=243277 GN=hisA PE=3 SV=1	26323	1	1	2	1
Q9KLG2	ABC transporter, ATP-binding protein OS=Vibrio cholerae serotype O1 (strain ATCC 39315 / El Tor Inaba N16961) OX=243277 GN=VC_A0782 PE=4 SV=1	24468	1	1	2	1
Q9KSA1	Uncharacterized membrane protein VC_1358 OS=Vibrio cholerae serotype O1 (strain ATCC 39315 / El Tor Inaba N16961) OX=243277 GN=VC_1358 PE=3 SV=1	23897	1	1	2	1
Q9KLG1	Arylesterase OS=Vibrio cholerae serotype O1 (strain ATCC 39315 / El Tor Inaba N16961) OX=243277 GN=VC_A0783 PE=4 SV=1	23700	1	1	2	1
Q9KSW7	Histidine biosynthesis bifunctional protein HisIE OS=Vibrio cholerae serotype O1 (strain ATCC 39315 / El Tor Inaba N16961) OX=243277 GN=hisI PE=3 SV=1	23404	1	1	2	1
Q9KLS9	CbbY family protein OS=Vibrio cholerae serotype O1 (strain ATCC 39315 / El Tor Inaba N16961) OX=243277 GN=VC_A0662 PE=4 SV=1	23359	1	1	2	1
Q9KNL1	MutT/nudix family protein OS=Vibrio cholerae serotype O1 (strain ATCC 39315 / El Tor Inaba N16961) OX=243277 GN=VC_2721 PE=3 SV=1	23152	1	1	2	1
Q9KVD2	Nucleoid occlusion factor SlmA OS=Vibrio cholerae serotype O1 (strain ATCC 39315 / El Tor Inaba N16961) OX=243277 GN=slmA PE=1 SV=2	22729	1	1	2	1
Q9KT65	Corrinoid adenosyltransferase OS=Vibrio cholerae serotype O1 (strain ATCC 39315 / El Tor Inaba N16961) OX=243277 GN=VC_1040 PE=3 SV=1	22426	1	1	2	1
Q9KKP3	Putative pseudouridine methyltransferase OS=Vibrio cholerae serotype O1 (strain ATCC 39315 / El Tor Inaba N16961) OX=243277 GN=VC_A1059 PE=1 SV=2	22260	1	1	2	1
Q9KQ82	UPF0115 protein VC_2119 OS=Vibrio cholerae serotype O1 (strain ATCC 39315 / El Tor Inaba N16961) OX=243277 GN=VC_2119 PE=3 SV=1	21466	1	1	2	1
Q9KSY1	Uncharacterized protein OS=Vibrio cholerae serotype O1 (strain ATCC 39315 / El Tor Inaba N16961) OX=243277 GN=VC_1125 PE=4 SV=1	20625	1	1	2	1
Q9KL41	Heme oxygenase HutZ OS=Vibrio cholerae serotype O1 (strain ATCC 39315 / El Tor Inaba N16961) OX=243277 GN=hutZ PE=1 SV=1	20287	1	1	2	1
Q9KLK9	Uncharacterized protein OS=Vibrio cholerae serotype O1 (strain ATCC 39315 / El Tor Inaba N16961) OX=243277 GN=VC_A0734 PE=4 SV=1	19864	1	1	2	1
Q9KLR3	Diheme cytochrome c NapB OS=Vibrio cholerae serotype O1 (strain ATCC 39315 / El Tor Inaba N16961) OX=243277 GN=VC_A0679 PE=3 SV=1	19082	1	1	2	1
Q9KN16	Peptide deformylase 2 OS=Vibrio cholerae serotype O1 (strain ATCC 39315 / El Tor Inaba N16961) OX=243277 GN=def2 PE=1 SV=1	18660	1	1	2	1
Q9KUE4	Stringent starvation protein B OS=Vibrio cholerae serotype O1 (strain ATCC 39315 / El Tor Inaba N16961) OX=243277 GN=VC_0577 PE=4 SV=1	17676	1	1	2	1
Q9KML5	Uncharacterized protein OS=Vibrio cholerae serotype O1 (strain ATCC 39315 / El Tor Inaba N16961) OX=243277 GN=VC_A0322 PE=4 SV=1	17622	1	1	2	1
Q9KU32	PilZ domain-containing protein OS=Vibrio cholerae serotype O1 (strain ATCC 39315 / El Tor Inaba N16961) OX=243277 GN=VC_0697 PE=4 SV=1	16328	1	1	2	1
Q9KMM0	MutT/nudix family protein OS=Vibrio cholerae serotype O1 (strain ATCC 39315 / El Tor Inaba N16961) OX=243277 GN=VC_A0313 PE=3 SV=1	14563	1	1	2	1
Q9KS18	Uncharacterized protein OS=Vibrio cholerae serotype O1 (strain ATCC 39315 / El Tor Inaba N16961) OX=243277 GN=VC_1443 PE=4 SV=1	14219	1	1	2	1
Q9K3D4	RelB protein OS=Vibrio cholerae serotype O1 (strain ATCC 39315 / El Tor Inaba N16961) OX=243277 GN=VC_A0349 PE=3 SV=1	13935	1	1	2	1
Q9KMP5	Glycine cleavage system H protein OS=Vibrio cholerae serotype O1 (strain ATCC 39315 / El Tor Inaba N16961) OX=243277 GN=gcvH PE=3 SV=1	13923	1	1	2	1
P52695	Transcriptional activator HlyU OS=Vibrio cholerae serotype O1 (strain ATCC 39315 / El Tor Inaba N16961) OX=243277 GN=hlyU PE=1 SV=1	12285	1	1	2	1
P0C6P8	UPF0125 protein VC_0850 OS=Vibrio cholerae serotype O1 (strain ATCC 39315 / El Tor Inaba N16961) OX=243277 GN=VC_0850 PE=3 SV=1	11606	1	1	2	1
Q9KKY4	Uncharacterized protein OS=Vibrio cholerae serotype O1 (strain ATCC 39315 / El Tor Inaba N16961) OX=243277 GN=VC_A0966 PE=4 SV=1	11273	1	1	2	1
Q9KP95	Cell division protein ZapA OS=Vibrio cholerae serotype O1 (strain ATCC 39315 / El Tor Inaba N16961) OX=243277 GN=VC_2478 PE=3 SV=1	11176	1	1	2	1
Q9KVI3	Ubiquinone biosynthesis accessory factor UbiK OS=Vibrio cholerae serotype O1 (strain ATCC 39315 / El Tor Inaba N16961) OX=243277 GN=ubiK PE=3 SV=1	9594	1	1	2	1
Q9KV06	Protein SlyX homolog OS=Vibrio cholerae serotype O1 (strain ATCC 39315 / El Tor Inaba N16961) OX=243277 GN=slyX PE=3 SV=1	8271	1	1	2	1
Q9KNI6	Uncharacterized protein OS=Vibrio cholerae serotype O1 (strain ATCC 39315 / El Tor Inaba N16961) OX=243277 GN=VC_2753 PE=4 SV=1	5101	1	1	2	1
Q9KR67	N-acetylneuraminate lyase, putative OS=Vibrio cholerae serotype O1 (strain ATCC 39315 / El Tor Inaba N16961) OX=243277 GN=VC_1776 PE=3 SV=1	32201	68	69	137	0.985507
Q9KSD3	Autoinducer 2-binding periplasmic protein LuxP OS=Vibrio cholerae serotype O1 (strain ATCC 39315 / El Tor Inaba N16961) OX=243277 GN=VC_1325 PE=4 SV=1	34762	61	62	123	0.983871
Q9KNY3	30S ribosomal protein S10 OS=Vibrio cholerae serotype O1 (strain ATCC 39315 / El Tor Inaba N16961) OX=243277 GN=rpsJ PE=3 SV=1	11700	61	62	123	0.983871
Q9KNW2	Acetylornithine aminotransferase OS=Vibrio cholerae serotype O1 (strain ATCC 39315 / El Tor Inaba N16961) OX=243277 GN=argD PE=3 SV=1	43549	49	50	99	0.98
Q9KS20	Cytochrome c oxidase, subunit CcoO OS=Vibrio cholerae serotype O1 (strain ATCC 39315 / El Tor Inaba N16961) OX=243277 GN=VC_1441 PE=4 SV=1	23615	44	45	89	0.977778
Q9KSF9	Asparagine--tRNA ligase OS=Vibrio cholerae serotype O1 (strain ATCC 39315 / El Tor Inaba N16961) OX=243277 GN=asnS PE=3 SV=2	52422	86	88	174	0.977273
Q9KPB5	Pyridoxine 5~-phosphate synthase OS=Vibrio cholerae serotype O1 (strain ATCC 39315 / El Tor Inaba N16961) OX=243277 GN=pdxJ PE=3 SV=1	26438	42	43	85	0.976744
Q9KUZ6	Elongation factor Tu-B OS=Vibrio cholerae serotype O1 (strain ATCC 39315 / El Tor Inaba N16961) OX=243277 GN=tufB PE=3 SV=1	43099	699	718	1417	0.973538
Q9KVX5	Beta sliding clamp OS=Vibrio cholerae serotype O1 (strain ATCC 39315 / El Tor Inaba N16961) OX=243277 GN=dnaN PE=3 SV=1	40617	36	37	73	0.972973
Q9KQN8	Cell division inhibitor MinD OS=Vibrio cholerae serotype O1 (strain ATCC 39315 / El Tor Inaba N16961) OX=243277 GN=VC_1960 PE=3 SV=1	30080	34	35	69	0.971429
Q9KTX1	4-hydroxy-3-methylbut-2-en-1-yl diphosphate synthase (flavodoxin) OS=Vibrio cholerae serotype O1 (strain ATCC 39315 / El Tor Inaba N16961) OX=243277 GN=ispG PE=3 SV=2	40619	33	34	67	0.970588
Q9KV99	Acyl protein synthase/acyl-CoA reductase RfbN OS=Vibrio cholerae serotype O1 (strain ATCC 39315 / El Tor Inaba N16961) OX=243277 GN=VC_0251 PE=4 SV=1	91765	121	125	246	0.968
Q9KU84	Phosphoglucosamine mutase OS=Vibrio cholerae serotype O1 (strain ATCC 39315 / El Tor Inaba N16961) OX=243277 GN=glmM PE=3 SV=1	47818	30	31	61	0.967742
O34242	Chaperone protein DnaJ OS=Vibrio cholerae serotype O1 (strain ATCC 39315 / El Tor Inaba N16961) OX=243277 GN=dnaJ PE=3 SV=2	40796	30	31	61	0.967742
H9L4R9	Outer membrane protein OmpA OS=Vibrio cholerae serotype O1 (strain ATCC 39315 / El Tor Inaba N16961) OX=243277 GN=VC_2213 PE=3 SV=1	34264	173	179	352	0.96648
Q9KNY7	50S ribosomal protein L2 OS=Vibrio cholerae serotype O1 (strain ATCC 39315 / El Tor Inaba N16961) OX=243277 GN=rplB PE=3 SV=1	29807	506	524	1030	0.965649
Q9KT07	Acetate kinase 1 OS=Vibrio cholerae serotype O1 (strain ATCC 39315 / El Tor Inaba N16961) OX=243277 GN=ackA1 PE=3 SV=1	42816	56	58	114	0.965517
Q9KUE8	Ubiquinol-cytochrome c reductase iron-sulfur subunit OS=Vibrio cholerae serotype O1 (strain ATCC 39315 / El Tor Inaba N16961) OX=243277 GN=VC_0573 PE=3 SV=1	21479	26	27	53	0.962963
P0C6Q6	Outer membrane protein U OS=Vibrio cholerae serotype O1 (strain ATCC 39315 / El Tor Inaba N16961) OX=243277 GN=ompU PE=1 SV=1	36622	1526	1585	3111	0.962776
Q9KPU3	3,4-dihydroxy-2-butanone 4-phosphate synthase OS=Vibrio cholerae serotype O1 (strain ATCC 39315 / El Tor Inaba N16961) OX=243277 GN=ribB PE=3 SV=1	40385	50	52	102	0.961538
Q9KPK5	Threonine synthase OS=Vibrio cholerae serotype O1 (strain ATCC 39315 / El Tor Inaba N16961) OX=243277 GN=VC_2362 PE=3 SV=1	46200	25	26	51	0.961538
Q9KMT5	Acetate kinase 2 OS=Vibrio cholerae serotype O1 (strain ATCC 39315 / El Tor Inaba N16961) OX=243277 GN=ackA2 PE=3 SV=1	42800	25	26	51	0.961538
Q9KS00	3-hydroxydecanoyl-[acyl-carrier-protein] dehydratase OS=Vibrio cholerae serotype O1 (strain ATCC 39315 / El Tor Inaba N16961) OX=243277 GN=fabA PE=3 SV=1	19030	25	26	51	0.961538
Q9KPV2	30S ribosomal protein S2 OS=Vibrio cholerae serotype O1 (strain ATCC 39315 / El Tor Inaba N16961) OX=243277 GN=rpsB PE=3 SV=1	26792	270	281	551	0.960854
Q9KRB5	Glucose-1-phosphate adenylyltransferase 1 OS=Vibrio cholerae serotype O1 (strain ATCC 39315 / El Tor Inaba N16961) OX=243277 GN=glgC1 PE=3 SV=1	45468	96	100	196	0.96
Q9KVM9	Cytochrome c4 OS=Vibrio cholerae serotype O1 (strain ATCC 39315 / El Tor Inaba N16961) OX=243277 GN=VC_0112 PE=4 SV=1	24060	23	24	47	0.958333
Q9KNY6	50S ribosomal protein L23 OS=Vibrio cholerae serotype O1 (strain ATCC 39315 / El Tor Inaba N16961) OX=243277 GN=rplW PE=3 SV=1	11206	61	64	125	0.953125
Q9KVV3	FixG-related protein OS=Vibrio cholerae serotype O1 (strain ATCC 39315 / El Tor Inaba N16961) OX=243277 GN=VC_0036 PE=4 SV=1	56179	39	41	80	0.95122
Q9KUT3	Malate dehydrogenase OS=Vibrio cholerae serotype O1 (strain ATCC 39315 / El Tor Inaba N16961) OX=243277 GN=mdh PE=3 SV=2	31995	161	170	331	0.947059
Q9KP05	30S ribosomal protein S13 OS=Vibrio cholerae serotype O1 (strain ATCC 39315 / El Tor Inaba N16961) OX=243277 GN=rpsM PE=3 SV=1	13263	49	52	101	0.942308
Q9KU38	Anhydro-N-acetylmuramic acid kinase OS=Vibrio cholerae serotype O1 (strain ATCC 39315 / El Tor Inaba N16961) OX=243277 GN=anmK PE=3 SV=1	40092	16	17	33	0.941176
Q9KNF8	Probable transcriptional regulatory protein VC_A0006 OS=Vibrio cholerae serotype O1 (strain ATCC 39315 / El Tor Inaba N16961) OX=243277 GN=VC_A0006 PE=3 SV=1	26337	47	50	97	0.94
Q9KP62	UDP-N-acetylglucosamine 1-carboxyvinyltransferase OS=Vibrio cholerae serotype O1 (strain ATCC 39315 / El Tor Inaba N16961) OX=243277 GN=murA PE=1 SV=1	44658	15	16	31	0.9375
Q9KTY2	Cysteine desulfurase IscS OS=Vibrio cholerae serotype O1 (strain ATCC 39315 / El Tor Inaba N16961) OX=243277 GN=iscS PE=3 SV=1	44781	59	63	122	0.936508
Q06952	GDP-mannose 4,6-dehydratase OS=Vibrio cholerae serotype O1 (strain ATCC 39315 / El Tor Inaba N16961) OX=243277 GN=gmd PE=3 SV=1	42026	73	78	151	0.935897
Q9KS46	Metal-dependent carboxypeptidase OS=Vibrio cholerae serotype O1 (strain ATCC 39315 / El Tor Inaba N16961) OX=243277 GN=VC_1414 PE=3 SV=1	59172	29	31	60	0.935484
Q9KND9	UPF0319 protein VC_A0026 OS=Vibrio cholerae serotype O1 (strain ATCC 39315 / El Tor Inaba N16961) OX=243277 GN=VC_A0026 PE=3 SV=1	23618	14	15	29	0.933333
Q9KUT5	Immunogenic protein OS=Vibrio cholerae serotype O1 (strain ATCC 39315 / El Tor Inaba N16961) OX=243277 GN=VC_0430 PE=4 SV=1	35233	159	171	330	0.929825
Q9KTV3	Sodium/alanine symporter OS=Vibrio cholerae serotype O1 (strain ATCC 39315 / El Tor Inaba N16961) OX=243277 GN=VC_0784 PE=3 SV=1	55405	13	14	27	0.928571
Q9KLK2	UPF0265 protein VC_A0741 OS=Vibrio cholerae serotype O1 (strain ATCC 39315 / El Tor Inaba N16961) OX=243277 GN=VC_A0741 PE=3 SV=1	12654	13	14	27	0.928571
Q9KR74	Site-specific DNA-methyltransferase (adenine-specific) OS=Vibrio cholerae serotype O1 (strain ATCC 39315 / El Tor Inaba N16961) OX=243277 GN=VC_1769 PE=3 SV=1	90696	25	27	52	0.925926
Q9KM26	NAD(P) transhydrogenase subunit alpha OS=Vibrio cholerae serotype O1 (strain ATCC 39315 / El Tor Inaba N16961) OX=243277 GN=VC_A0563 PE=3 SV=1	53931	49	53	102	0.924528
Q9KR64	Sialic acid-binding periplasmic protein SiaP OS=Vibrio cholerae serotype O1 (strain ATCC 39315 / El Tor Inaba N16961) OX=243277 GN=siaP PE=1 SV=1	35959	131	142	273	0.922535
Q9KVK8	Uncharacterized protein OS=Vibrio cholerae serotype O1 (strain ATCC 39315 / El Tor Inaba N16961) OX=243277 GN=VC_0134 PE=4 SV=1	30844	35	38	73	0.921053
Q9KLW8	Transaldolase OS=Vibrio cholerae serotype O1 (strain ATCC 39315 / El Tor Inaba N16961) OX=243277 GN=tal PE=3 SV=1	34614	176	192	368	0.916667
Q9KL10	Transcriptional regulator, DeoR family OS=Vibrio cholerae serotype O1 (strain ATCC 39315 / El Tor Inaba N16961) OX=243277 GN=VC_A0940 PE=4 SV=1	28043	22	24	46	0.916667
Q9KNZ4	50S ribosomal protein L14 OS=Vibrio cholerae serotype O1 (strain ATCC 39315 / El Tor Inaba N16961) OX=243277 GN=rplN PE=3 SV=1	13572	84	92	176	0.913043
Q9KP92	2-oxoglutarate reductase OS=Vibrio cholerae serotype O1 (strain ATCC 39315 / El Tor Inaba N16961) OX=243277 GN=VC_2481 PE=3 SV=1	44213	51	56	107	0.910714
Q9KS36	Putrescine-binding periplasmic protein OS=Vibrio cholerae serotype O1 (strain ATCC 39315 / El Tor Inaba N16961) OX=243277 GN=VC_1425 PE=3 SV=1	40755	30	33	63	0.909091
Q9KSU7	Phosphoserine aminotransferase OS=Vibrio cholerae serotype O1 (strain ATCC 39315 / El Tor Inaba N16961) OX=243277 GN=serC PE=3 SV=2	40192	30	33	63	0.909091
Q9KTZ4	Isocitrase OS=Vibrio cholerae serotype O1 (strain ATCC 39315 / El Tor Inaba N16961) OX=243277 GN=VC_0736 PE=4 SV=1	47950	20	22	42	0.909091
Q9KUQ0	Tyrosine--tRNA ligase 1 OS=Vibrio cholerae serotype O1 (strain ATCC 39315 / El Tor Inaba N16961) OX=243277 GN=tyrS1 PE=3 SV=2	47090	20	22	42	0.909091
Q9KQU9	Uncharacterized protein OS=Vibrio cholerae serotype O1 (strain ATCC 39315 / El Tor Inaba N16961) OX=243277 GN=VC_1899 PE=1 SV=1	43559	10	11	21	0.909091
Q9KM60	Ribosome biogenesis GTPase A OS=Vibrio cholerae serotype O1 (strain ATCC 39315 / El Tor Inaba N16961) OX=243277 GN=VC_A0528 PE=3 SV=1	35891	10	11	21	0.909091
Q9KVA5	Perosamine synthase OS=Vibrio cholerae serotype O1 (strain ATCC 39315 / El Tor Inaba N16961) OX=243277 GN=VC_0244 PE=3 SV=1	41070	69	76	145	0.907895
Q9KPS1	Na(+)-translocating NADH-quinone reductase subunit A OS=Vibrio cholerae serotype O1 (strain ATCC 39315 / El Tor Inaba N16961) OX=243277 GN=nqrA PE=1 SV=2	48593	155	171	326	0.906433
Q9KV04	Peptidyl-prolyl cis-trans isomerase OS=Vibrio cholerae serotype O1 (strain ATCC 39315 / El Tor Inaba N16961) OX=243277 GN=VC_0354 PE=3 SV=1	28105	87	96	183	0.90625
Q9KPV1	Methionine aminopeptidase OS=Vibrio cholerae serotype O1 (strain ATCC 39315 / El Tor Inaba N16961) OX=243277 GN=map PE=3 SV=1	31294	29	32	61	0.90625
Q9KV62	Biotin carboxylase OS=Vibrio cholerae serotype O1 (strain ATCC 39315 / El Tor Inaba N16961) OX=243277 GN=VC_0295 PE=4 SV=1	49426	124	137	261	0.905109
Q9KVA4	RfbG protein OS=Vibrio cholerae serotype O1 (strain ATCC 39315 / El Tor Inaba N16961) OX=243277 GN=VC_0245 PE=4 SV=1	53125	28	31	59	0.903226
Q9KQG2	Aspartate-semialdehyde dehydrogenase 1 OS=Vibrio cholerae serotype O1 (strain ATCC 39315 / El Tor Inaba N16961) OX=243277 GN=asd1 PE=1 SV=1	40472	46	51	97	0.901961
Q9KKW6	L-lactate dehydrogenase OS=Vibrio cholerae serotype O1 (strain ATCC 39315 / El Tor Inaba N16961) OX=243277 GN=lldD PE=3 SV=1	41264	36	40	76	0.9
Q9KSS7	Ribosomal large subunit pseudouridine synthase B OS=Vibrio cholerae serotype O1 (strain ATCC 39315 / El Tor Inaba N16961) OX=243277 GN=rluB PE=3 SV=1	36634	36	40	76	0.9
Q9KUW4	UTP--glucose-1-phosphate uridylyltransferase OS=Vibrio cholerae serotype O1 (strain ATCC 39315 / El Tor Inaba N16961) OX=243277 GN=VC_0395 PE=3 SV=1	32444	36	40	76	0.9
Q9KLV4	Oxygen-insensitive NAD(P)H nitroreductase OS=Vibrio cholerae serotype O1 (strain ATCC 39315 / El Tor Inaba N16961) OX=243277 GN=VC_A0637 PE=3 SV=1	24063	27	30	57	0.9
Q9KQV4	Uncharacterized protein OS=Vibrio cholerae serotype O1 (strain ATCC 39315 / El Tor Inaba N16961) OX=243277 GN=VC_1894 PE=4 SV=1	21684	18	20	38	0.9
Q9KQU4	Leucine-responsive regulatory protein OS=Vibrio cholerae serotype O1 (strain ATCC 39315 / El Tor Inaba N16961) OX=243277 GN=VC_1904 PE=4 SV=1	18778	18	20	38	0.9
Q9KUG3	Hemolysin, putative OS=Vibrio cholerae serotype O1 (strain ATCC 39315 / El Tor Inaba N16961) OX=243277 GN=VC_0558 PE=3 SV=1	47378	9	10	19	0.9
Q9KRL3	Carboxynorspermidine synthase OS=Vibrio cholerae serotype O1 (strain ATCC 39315 / El Tor Inaba N16961) OX=243277 GN=VC_1624 PE=1 SV=1	45918	9	10	19	0.9
Q9KUJ6	7,8-dihydroneopterin aldolase OS=Vibrio cholerae serotype O1 (strain ATCC 39315 / El Tor Inaba N16961) OX=243277 GN=VC_0524 PE=1 SV=1	14569	9	10	19	0.9
Q9KS03	Uncharacterized protein OS=Vibrio cholerae serotype O1 (strain ATCC 39315 / El Tor Inaba N16961) OX=243277 GN=VC_1480 PE=4 SV=1	12646	9	10	19	0.9
Q9KKR3	Amino acid ABC transporter, periplasmic amino acid-binding protein OS=Vibrio cholerae serotype O1 (strain ATCC 39315 / El Tor Inaba N16961) OX=243277 GN=VC_A1039 PE=4 SV=1	30827	26	29	55	0.896552
Q9KNH4	ATP synthase gamma chain OS=Vibrio cholerae serotype O1 (strain ATCC 39315 / El Tor Inaba N16961) OX=243277 GN=atpG PE=3 SV=1	31842	77	86	163	0.895349
Q9KTC9	Uncharacterized protein OS=Vibrio cholerae serotype O1 (strain ATCC 39315 / El Tor Inaba N16961) OX=243277 GN=VC_0973 PE=4 SV=1	30361	17	19	36	0.894737
Q9KNQ0	Malate oxidoreductase, putative OS=Vibrio cholerae serotype O1 (strain ATCC 39315 / El Tor Inaba N16961) OX=243277 GN=VC_2681 PE=3 SV=1	46083	75	84	159	0.892857
Q9KUN7	Fructose-bisphosphate aldolase OS=Vibrio cholerae serotype O1 (strain ATCC 39315 / El Tor Inaba N16961) OX=243277 GN=VC_0478 PE=3 SV=1	38894	157	176	333	0.892045
Q9KQB6	Succinate--CoA ligase [ADP-forming] subunit alpha OS=Vibrio cholerae serotype O1 (strain ATCC 39315 / El Tor Inaba N16961) OX=243277 GN=sucD PE=3 SV=1	29922	179	201	380	0.890547
Q9KLH0	UDP-glucose 4-epimerase OS=Vibrio cholerae serotype O1 (strain ATCC 39315 / El Tor Inaba N16961) OX=243277 GN=VC_A0774 PE=3 SV=1	36948	48	54	102	0.888889
Q9KKJ3	ParB family protein OS=Vibrio cholerae serotype O1 (strain ATCC 39315 / El Tor Inaba N16961) OX=243277 GN=VC_A1114 PE=3 SV=1	35901	24	27	51	0.888889
Q9KRD1	UPF0313 protein VC_1711 OS=Vibrio cholerae serotype O1 (strain ATCC 39315 / El Tor Inaba N16961) OX=243277 GN=VC_1711 PE=3 SV=1	88159	8	9	17	0.888889
Q9KL52	Glucose-6-phosphate 1-dehydrogenase OS=Vibrio cholerae serotype O1 (strain ATCC 39315 / El Tor Inaba N16961) OX=243277 GN=zwf PE=3 SV=1	57330	8	9	17	0.888889
Q9KNW4	N-succinylglutamate 5-semialdehyde dehydrogenase OS=Vibrio cholerae serotype O1 (strain ATCC 39315 / El Tor Inaba N16961) OX=243277 GN=astD PE=3 SV=1	52161	8	9	17	0.888889
Q9KTI9	HlyD_D23 domain-containing protein OS=Vibrio cholerae serotype O1 (strain ATCC 39315 / El Tor Inaba N16961) OX=243277 GN=VC_0913 PE=3 SV=1	38736	8	9	17	0.888889
Q9KRM9	HlyD_D23 domain-containing protein OS=Vibrio cholerae serotype O1 (strain ATCC 39315 / El Tor Inaba N16961) OX=243277 GN=VC_1607 PE=4 SV=1	35750	8	9	17	0.888889
Q9KRY0	Uncharacterized protein OS=Vibrio cholerae serotype O1 (strain ATCC 39315 / El Tor Inaba N16961) OX=243277 GN=VC_1503 PE=3 SV=1	33291	8	9	17	0.888889
Q9KTY1	Iron-sulfur cluster assembly scaffold protein IscU OS=Vibrio cholerae serotype O1 (strain ATCC 39315 / El Tor Inaba N16961) OX=243277 GN=VC_0749 PE=3 SV=1	13653	8	9	17	0.888889
Q9KVY1	50S ribosomal protein L34 OS=Vibrio cholerae serotype O1 (strain ATCC 39315 / El Tor Inaba N16961) OX=243277 GN=rpmH PE=3 SV=1	5250	8	9	17	0.888889
Q9KTA3	Acetyl-coenzyme A carboxylase carboxyl transferase subunit beta OS=Vibrio cholerae serotype O1 (strain ATCC 39315 / El Tor Inaba N16961) OX=243277 GN=accD PE=3 SV=1	33783	69	78	147	0.884615
Q9KQS8	Lon protease OS=Vibrio cholerae serotype O1 (strain ATCC 39315 / El Tor Inaba N16961) OX=243277 GN=lon PE=2 SV=1	87932	91	103	194	0.883495
Q9KU18	Chaperone protein ClpB OS=Vibrio cholerae serotype O1 (strain ATCC 39315 / El Tor Inaba N16961) OX=243277 GN=clpB PE=3 SV=1	95768	82	93	175	0.88172
Q9KS33	Spermidine/putrescine import ATP-binding protein PotA OS=Vibrio cholerae serotype O1 (strain ATCC 39315 / El Tor Inaba N16961) OX=243277 GN=potA PE=3 SV=1	42671	44	50	94	0.88
Q9KPR8	Lipoprotein, putative OS=Vibrio cholerae serotype O1 (strain ATCC 39315 / El Tor Inaba N16961) OX=243277 GN=VC_2298 PE=4 SV=1	22446	22	25	47	0.88
Q9KR85	Transporter, AcrB/D/F family OS=Vibrio cholerae serotype O1 (strain ATCC 39315 / El Tor Inaba N16961) OX=243277 GN=VC_1757 PE=4 SV=1	110761	29	33	62	0.878788
Q9KNS8	Protein-export protein SecB OS=Vibrio cholerae serotype O1 (strain ATCC 39315 / El Tor Inaba N16961) OX=243277 GN=secB PE=3 SV=1	17024	36	41	77	0.878049
P0C6Q3	Phosphoglycerate kinase OS=Vibrio cholerae serotype O1 (strain ATCC 39315 / El Tor Inaba N16961) OX=243277 GN=pgk PE=3 SV=1	40953	134	153	287	0.875817
Q9KU92	Tyrosine--tRNA ligase 2 OS=Vibrio cholerae serotype O1 (strain ATCC 39315 / El Tor Inaba N16961) OX=243277 GN=tyrS2 PE=3 SV=1	44047	49	56	105	0.875
Q9KPL2	UPF0246 protein VC_2355 OS=Vibrio cholerae serotype O1 (strain ATCC 39315 / El Tor Inaba N16961) OX=243277 GN=VC_2355 PE=3 SV=1	28842	21	24	45	0.875
Q9KNT0	Glycerol-3-phosphate dehydrogenase [NAD(P)+] OS=Vibrio cholerae serotype O1 (strain ATCC 39315 / El Tor Inaba N16961) OX=243277 GN=gpsA PE=3 SV=1	37086	14	16	30	0.875
Q9KU93	Uncharacterized protein OS=Vibrio cholerae serotype O1 (strain ATCC 39315 / El Tor Inaba N16961) OX=243277 GN=VC_0630 PE=4 SV=1	48948	7	8	15	0.875
Q9KT68	Iron-sulfur cluster carrier protein OS=Vibrio cholerae serotype O1 (strain ATCC 39315 / El Tor Inaba N16961) OX=243277 GN=VC_1037 PE=3 SV=1	40691	7	8	15	0.875
Q9KUD3	ABC transporter, ATP-binding protein OS=Vibrio cholerae serotype O1 (strain ATCC 39315 / El Tor Inaba N16961) OX=243277 GN=VC_0589 PE=4 SV=1	34108	7	8	15	0.875
Q9KPY3	Glutamine amidotransferase type-2 domain-containing protein OS=Vibrio cholerae serotype O1 (strain ATCC 39315 / El Tor Inaba N16961) OX=243277 GN=VC_2229 PE=4 SV=1	31803	7	8	15	0.875
Q9KR86	Periplasmic linker protein, putative OS=Vibrio cholerae serotype O1 (strain ATCC 39315 / El Tor Inaba N16961) OX=243277 GN=VC_1756 PE=3 SV=1	39871	48	55	103	0.872727
Q9KNF1	Alpha-1,4 glucan phosphorylase OS=Vibrio cholerae serotype O1 (strain ATCC 39315 / El Tor Inaba N16961) OX=243277 GN=VC_A0013 PE=3 SV=1	92507	68	78	146	0.871795
Q9KPL8	Thymidine phosphorylase OS=Vibrio cholerae serotype O1 (strain ATCC 39315 / El Tor Inaba N16961) OX=243277 GN=deoA PE=3 SV=2	47812	34	39	73	0.871795
Q9KPC5	Enolase OS=Vibrio cholerae serotype O1 (strain ATCC 39315 / El Tor Inaba N16961) OX=243277 GN=eno PE=3 SV=1	45778	350	402	752	0.870647
P45383	Protein RecA OS=Vibrio cholerae serotype O1 (strain ATCC 39315 / El Tor Inaba N16961) OX=243277 GN=recA PE=3 SV=1	38226	80	92	172	0.869565
Q9KUY6	Alanine racemase OS=Vibrio cholerae serotype O1 (strain ATCC 39315 / El Tor Inaba N16961) OX=243277 GN=alr1 PE=1 SV=2	39324	20	23	43	0.869565
Q9KSK1	Ribonucleoside-diphosphate reductase OS=Vibrio cholerae serotype O1 (strain ATCC 39315 / El Tor Inaba N16961) OX=243277 GN=VC_1255 PE=3 SV=1	45055	26	30	56	0.866667
Q9KT36	Glyceraldehyde-3-phosphate dehydrogenase OS=Vibrio cholerae serotype O1 (strain ATCC 39315 / El Tor Inaba N16961) OX=243277 GN=VC_1069 PE=3 SV=1	36464	26	30	56	0.866667
Q9KU77	30S ribosomal protein S15 OS=Vibrio cholerae serotype O1 (strain ATCC 39315 / El Tor Inaba N16961) OX=243277 GN=rpsO PE=3 SV=1	10119	26	30	56	0.866667
Q9KNF3	HTH-type transcriptional regulator MalT OS=Vibrio cholerae serotype O1 (strain ATCC 39315 / El Tor Inaba N16961) OX=243277 GN=malT PE=3 SV=2	103524	13	15	28	0.866667
Q9KSL9	Nicotinate-nucleotide--dimethylbenzimidazole phosphoribosyltransferase OS=Vibrio cholerae serotype O1 (strain ATCC 39315 / El Tor Inaba N16961) OX=243277 GN=cobT PE=3 SV=2	36061	13	15	28	0.866667
Q9KP53	Arabinose 5-phosphate isomerase OS=Vibrio cholerae serotype O1 (strain ATCC 39315 / El Tor Inaba N16961) OX=243277 GN=VC_2523 PE=3 SV=1	34842	13	15	28	0.866667
Q9KVB2	Uncharacterized protein OS=Vibrio cholerae serotype O1 (strain ATCC 39315 / El Tor Inaba N16961) OX=243277 GN=VC_0234 PE=4 SV=1	30251	13	15	28	0.866667
Q9KPV3	Elongation factor Ts OS=Vibrio cholerae serotype O1 (strain ATCC 39315 / El Tor Inaba N16961) OX=243277 GN=tsf PE=3 SV=1	29828	298	345	643	0.863768
Q9KMW6	Uncharacterized protein OS=Vibrio cholerae serotype O1 (strain ATCC 39315 / El Tor Inaba N16961) OX=243277 GN=VC_A0200 PE=4 SV=1	42016	19	22	41	0.863636
Q9KP34	Inorganic pyrophosphatase OS=Vibrio cholerae serotype O1 (strain ATCC 39315 / El Tor Inaba N16961) OX=243277 GN=ppa PE=3 SV=1	19588	25	29	54	0.862069
Q9KU23	Sigma-54 modulation protein, putative OS=Vibrio cholerae serotype O1 (strain ATCC 39315 / El Tor Inaba N16961) OX=243277 GN=VC_0706 PE=4 SV=1	12355	31	36	67	0.861111
Q9KUF5	Periplasmic serine endoprotease DegP-like OS=Vibrio cholerae serotype O1 (strain ATCC 39315 / El Tor Inaba N16961) OX=243277 GN=VC_0566 PE=3 SV=1	48337	110	128	238	0.859375
Q9KPL9	Phosphopentomutase OS=Vibrio cholerae serotype O1 (strain ATCC 39315 / El Tor Inaba N16961) OX=243277 GN=deoB PE=3 SV=1	44125	42	49	91	0.857143
Q9KPJ4	Glutamate synthase, large subunit OS=Vibrio cholerae serotype O1 (strain ATCC 39315 / El Tor Inaba N16961) OX=243277 GN=VC_2373 PE=3 SV=1	168826	24	28	52	0.857143
Q9KUC1	ATP-dependent helicase HrpB OS=Vibrio cholerae serotype O1 (strain ATCC 39315 / El Tor Inaba N16961) OX=243277 GN=VC_0601 PE=4 SV=1	91352	6	7	13	0.857143
Q9KR14	Quinolinate synthase A OS=Vibrio cholerae serotype O1 (strain ATCC 39315 / El Tor Inaba N16961) OX=243277 GN=nadA PE=3 SV=1	38584	6	7	13	0.857143
P0C6C2	D-erythrose-4-phosphate dehydrogenase OS=Vibrio cholerae serotype O1 (strain ATCC 39315 / El Tor Inaba N16961) OX=243277 GN=epd PE=3 SV=1	37749	6	7	13	0.857143
Q9KT28	Uncharacterized protein OS=Vibrio cholerae serotype O1 (strain ATCC 39315 / El Tor Inaba N16961) OX=243277 GN=VC_1077 PE=4 SV=1	17657	6	7	13	0.857143
Q9KV50	Transcription termination factor Rho OS=Vibrio cholerae serotype O1 (strain ATCC 39315 / El Tor Inaba N16961) OX=243277 GN=rho PE=3 SV=1	46656	119	139	258	0.856115
Q9KPL7	Deoxyribose-phosphate aldolase OS=Vibrio cholerae serotype O1 (strain ATCC 39315 / El Tor Inaba N16961) OX=243277 GN=deoC PE=3 SV=1	27941	104	122	226	0.852459
Q9KVD7	Uncharacterized protein OS=Vibrio cholerae serotype O1 (strain ATCC 39315 / El Tor Inaba N16961) OX=243277 GN=VC_0209 PE=4 SV=1	33183	23	27	50	0.851852
Q9KMP4	Serine hydroxymethyltransferase 2 OS=Vibrio cholerae serotype O1 (strain ATCC 39315 / El Tor Inaba N16961) OX=243277 GN=glyA2 PE=3 SV=1	46881	40	47	87	0.851064
Q9KQ47	4-hydroxy-tetrahydrodipicolinate synthase OS=Vibrio cholerae serotype O1 (strain ATCC 39315 / El Tor Inaba N16961) OX=243277 GN=dapA PE=3 SV=1	31354	44	52	96	0.846154
Q9KV26	Uroporphyrinogen decarboxylase OS=Vibrio cholerae serotype O1 (strain ATCC 39315 / El Tor Inaba N16961) OX=243277 GN=hemE PE=3 SV=2	39023	22	26	48	0.846154
Q9KQA4	Negative modulator of initiation of replication OS=Vibrio cholerae serotype O1 (strain ATCC 39315 / El Tor Inaba N16961) OX=243277 GN=seqA PE=3 SV=1	19681	22	26	48	0.846154
Q9KNR6	10 kDa chaperonin 1 OS=Vibrio cholerae serotype O1 (strain ATCC 39315 / El Tor Inaba N16961) OX=243277 GN=groS1 PE=3 SV=1	10289	43	51	94	0.843137
Q9KS22	Cbb3-type cytochrome c oxidase subunit OS=Vibrio cholerae serotype O1 (strain ATCC 39315 / El Tor Inaba N16961) OX=243277 GN=VC_1439 PE=3 SV=1	35831	83	99	182	0.838384
Q9KQU3	Alanine dehydrogenase OS=Vibrio cholerae serotype O1 (strain ATCC 39315 / El Tor Inaba N16961) OX=243277 GN=VC_1905 PE=3 SV=1	39814	269	321	590	0.838006
Q9KL05	Maltodextrin-binding protein OS=Vibrio cholerae serotype O1 (strain ATCC 39315 / El Tor Inaba N16961) OX=243277 GN=VC_A0945 PE=3 SV=1	43779	125	150	275	0.833333
Q9KT11	Oligopeptide ABC transporter, ATP-binding protein OS=Vibrio cholerae serotype O1 (strain ATCC 39315 / El Tor Inaba N16961) OX=243277 GN=VC_1094 PE=4 SV=1	36115	25	30	55	0.833333
Q9KUW9	Methionine synthase OS=Vibrio cholerae serotype O1 (strain ATCC 39315 / El Tor Inaba N16961) OX=243277 GN=metH PE=3 SV=1	135707	10	12	22	0.833333
Q9KUI4	Cysteine synthase OS=Vibrio cholerae serotype O1 (strain ATCC 39315 / El Tor Inaba N16961) OX=243277 GN=VC_0537 PE=3 SV=1	31628	10	12	22	0.833333
Q9KRF8	Peptide ABC transporter, ATP-binding protein OS=Vibrio cholerae serotype O1 (strain ATCC 39315 / El Tor Inaba N16961) OX=243277 GN=VC_1684 PE=4 SV=1	29340	10	12	22	0.833333
Q9KVH8	Cytochrome c5 OS=Vibrio cholerae serotype O1 (strain ATCC 39315 / El Tor Inaba N16961) OX=243277 GN=VC_0168 PE=4 SV=1	13904	10	12	22	0.833333
Q9X6N4	UDP-N-acetylmuramoyl-L-alanyl-D-glutamate--2,6-diaminopimelate ligase OS=Vibrio cholerae serotype O1 (strain ATCC 39315 / El Tor Inaba N16961) OX=243277 GN=murE PE=3 SV=3	53636	5	6	11	0.833333
Q9KL70	Hydrolase, putative OS=Vibrio cholerae serotype O1 (strain ATCC 39315 / El Tor Inaba N16961) OX=243277 GN=VC_A0877 PE=3 SV=1	38914	5	6	11	0.833333
Q9KT82	Putative gluconeogenesis factor OS=Vibrio cholerae serotype O1 (strain ATCC 39315 / El Tor Inaba N16961) OX=243277 GN=VC_1023 PE=3 SV=1	32553	5	6	11	0.833333
Q9KQX2	3-deoxy-manno-octulosonate cytidylyltransferase OS=Vibrio cholerae serotype O1 (strain ATCC 39315 / El Tor Inaba N16961) OX=243277 GN=kdsB PE=1 SV=1	27704	5	6	11	0.833333
Q9KP22	Uncharacterized protein OS=Vibrio cholerae serotype O1 (strain ATCC 39315 / El Tor Inaba N16961) OX=243277 GN=VC_2557 PE=4 SV=1	21646	5	6	11	0.833333
Q9KUA1	Histidine kinase OS=Vibrio cholerae serotype O1 (strain ATCC 39315 / El Tor Inaba N16961) OX=243277 GN=VC_0622 PE=4 SV=1	133051	19	23	42	0.826087
Q9KNV7	Tryptophan--tRNA ligase OS=Vibrio cholerae serotype O1 (strain ATCC 39315 / El Tor Inaba N16961) OX=243277 GN=trpS PE=1 SV=2	37409	28	34	62	0.823529
Q9KUE5	Stringent starvation protein A OS=Vibrio cholerae serotype O1 (strain ATCC 39315 / El Tor Inaba N16961) OX=243277 GN=VC_0576 PE=3 SV=1	24255	23	28	51	0.821429
Q9KNA4	ATP-dependent RNA helicase, DEAD box family OS=Vibrio cholerae serotype O1 (strain ATCC 39315 / El Tor Inaba N16961) OX=243277 GN=VC_A0061 PE=3 SV=1	50458	9	11	20	0.818182
Q9KVD1	Coenzyme A biosynthesis bifunctional protein CoaBC OS=Vibrio cholerae serotype O1 (strain ATCC 39315 / El Tor Inaba N16961) OX=243277 GN=coaBC PE=3 SV=1	42618	9	11	20	0.818182
Q9KNH6	ATP synthase epsilon chain OS=Vibrio cholerae serotype O1 (strain ATCC 39315 / El Tor Inaba N16961) OX=243277 GN=atpC PE=3 SV=1	15237	9	11	20	0.818182
Q9KN00	Cold shock-like protein CspA OS=Vibrio cholerae serotype O1 (strain ATCC 39315 / El Tor Inaba N16961) OX=243277 GN=cspA PE=3 SV=1	7624	9	11	20	0.818182
Q9KQB5	Succinate--CoA ligase [ADP-forming] subunit beta OS=Vibrio cholerae serotype O1 (strain ATCC 39315 / El Tor Inaba N16961) OX=243277 GN=sucC PE=3 SV=1	41372	218	267	485	0.816479
Q9KQJ8	Glyceraldehyde-3-phosphate dehydrogenase OS=Vibrio cholerae serotype O1 (strain ATCC 39315 / El Tor Inaba N16961) OX=243277 GN=VC_2000 PE=3 SV=1	35261	339	416	755	0.814904
Q9KV83	DNA-binding protein HU-alpha OS=Vibrio cholerae serotype O1 (strain ATCC 39315 / El Tor Inaba N16961) OX=243277 GN=hupA PE=3 SV=1	9485	39	48	87	0.8125
Q9KV51	Thioredoxin OS=Vibrio cholerae serotype O1 (strain ATCC 39315 / El Tor Inaba N16961) OX=243277 GN=VC_0306 PE=3 SV=1	11637	26	32	58	0.8125
Q9KT41	Lipoprotein-related protein OS=Vibrio cholerae serotype O1 (strain ATCC 39315 / El Tor Inaba N16961) OX=243277 GN=VC_1064 PE=4 SV=1	15766	13	16	29	0.8125
P0C6Q1	Glutamate--tRNA ligase OS=Vibrio cholerae serotype O1 (strain ATCC 39315 / El Tor Inaba N16961) OX=243277 GN=gltX PE=3 SV=1	53345	51	63	114	0.809524
Q9KVY5	tRNA modification GTPase MnmE OS=Vibrio cholerae serotype O1 (strain ATCC 39315 / El Tor Inaba N16961) OX=243277 GN=mnmE PE=3 SV=2	49431	17	21	38	0.809524
Q9KQH5	3-oxoacyl-[acyl-carrier-protein] synthase 3 protein 1 OS=Vibrio cholerae serotype O1 (strain ATCC 39315 / El Tor Inaba N16961) OX=243277 GN=fabH1 PE=1 SV=1	33727	17	21	38	0.809524
Q9KNX8	Adenylosuccinate synthetase OS=Vibrio cholerae serotype O1 (strain ATCC 39315 / El Tor Inaba N16961) OX=243277 GN=purA PE=3 SV=3	46789	59	73	132	0.808219
Q9KVM4	HemY protein OS=Vibrio cholerae serotype O1 (strain ATCC 39315 / El Tor Inaba N16961) OX=243277 GN=VC_0117 PE=4 SV=1	44942	21	26	47	0.807692
Q9KQP7	Cytochrome c-type protein OS=Vibrio cholerae serotype O1 (strain ATCC 39315 / El Tor Inaba N16961) OX=243277 GN=VC_1951 PE=3 SV=1	40789	32	40	72	0.8
P09545	Hemolysin OS=Vibrio cholerae serotype O1 (strain ATCC 39315 / El Tor Inaba N16961) OX=243277 GN=hlyA PE=1 SV=2	81912	24	30	54	0.8
Q9KNS1	Elongation factor P OS=Vibrio cholerae serotype O1 (strain ATCC 39315 / El Tor Inaba N16961) OX=243277 GN=efp PE=3 SV=1	20563	20	25	45	0.8
Q9KP11	Peptidyl-prolyl cis-trans isomerase OS=Vibrio cholerae serotype O1 (strain ATCC 39315 / El Tor Inaba N16961) OX=243277 GN=VC_2568 PE=3 SV=1	22226	16	20	36	0.8
Q9KQA1	Flavodoxin OS=Vibrio cholerae serotype O1 (strain ATCC 39315 / El Tor Inaba N16961) OX=243277 GN=VC_2099 PE=3 SV=1	19769	16	20	36	0.8
Q9KP93	Ribose-5-phosphate isomerase A OS=Vibrio cholerae serotype O1 (strain ATCC 39315 / El Tor Inaba N16961) OX=243277 GN=rpiA PE=3 SV=1	23043	12	15	27	0.8
Q9KVD5	Orotate phosphoribosyltransferase OS=Vibrio cholerae serotype O1 (strain ATCC 39315 / El Tor Inaba N16961) OX=243277 GN=pyrE PE=1 SV=2	23387	8	10	18	0.8
Q9KQX4	UPF0229 protein VC_1873 OS=Vibrio cholerae serotype O1 (strain ATCC 39315 / El Tor Inaba N16961) OX=243277 GN=VC_1873 PE=3 SV=1	48938	4	5	9	0.8
Q9KTL6	Uncharacterized protein OS=Vibrio cholerae serotype O1 (strain ATCC 39315 / El Tor Inaba N16961) OX=243277 GN=VC_0886 PE=4 SV=1	38757	4	5	9	0.8
Q9KVB0	ADP-heptose--LPS heptosyltransferase II OS=Vibrio cholerae serotype O1 (strain ATCC 39315 / El Tor Inaba N16961) OX=243277 GN=VC_0236 PE=4 SV=1	38559	4	5	9	0.8
Q9KSQ2	Formimidoylglutamase OS=Vibrio cholerae serotype O1 (strain ATCC 39315 / El Tor Inaba N16961) OX=243277 GN=hutG PE=1 SV=1	37306	4	5	9	0.8
Q9KKQ2	Uncharacterized protein OS=Vibrio cholerae serotype O1 (strain ATCC 39315 / El Tor Inaba N16961) OX=243277 GN=VC_A1050 PE=4 SV=1	34902	4	5	9	0.8
Q9KTK6	Transcriptional regulator, LysR family OS=Vibrio cholerae serotype O1 (strain ATCC 39315 / El Tor Inaba N16961) OX=243277 GN=VC_0896 PE=3 SV=1	34503	4	5	9	0.8
Q9KQK1	Uncharacterized protein OS=Vibrio cholerae serotype O1 (strain ATCC 39315 / El Tor Inaba N16961) OX=243277 GN=VC_1997 PE=4 SV=1	31131	4	5	9	0.8
Q9KNC3	Cyclic di-GMP binding protein VCA0042 OS=Vibrio cholerae serotype O1 (strain ATCC 39315 / El Tor Inaba N16961) OX=243277 GN=VC_A0042 PE=1 SV=1	28363	4	5	9	0.8
Q9KU11	Phosphate regulon transcriptional regulatory protein PhoB OS=Vibrio cholerae serotype O1 (strain ATCC 39315 / El Tor Inaba N16961) OX=243277 GN=VC_0719 PE=4 SV=1	26176	4	5	9	0.8
Q9KPC9	SH3b domain-containing protein OS=Vibrio cholerae serotype O1 (strain ATCC 39315 / El Tor Inaba N16961) OX=243277 GN=VC_2443 PE=4 SV=1	22787	4	5	9	0.8
Q9KN02	YkuD domain-containing protein OS=Vibrio cholerae serotype O1 (strain ATCC 39315 / El Tor Inaba N16961) OX=243277 GN=VC_A0164 PE=3 SV=1	22200	4	5	9	0.8
Q9KNX6	FKBP-type peptidyl-prolyl cis-trans isomerase SlyD OS=Vibrio cholerae serotype O1 (strain ATCC 39315 / El Tor Inaba N16961) OX=243277 GN=slyD PE=1 SV=1	21235	4	5	9	0.8
Q9KSK7	Glycine cleavage system transcriptional repressor OS=Vibrio cholerae serotype O1 (strain ATCC 39315 / El Tor Inaba N16961) OX=243277 GN=VC_1249 PE=4 SV=1	18308	4	5	9	0.8
Q9KVK4	DPS family protein OS=Vibrio cholerae serotype O1 (strain ATCC 39315 / El Tor Inaba N16961) OX=243277 GN=VC_0139 PE=1 SV=1	17862	4	5	9	0.8
Q9KNP2	ATP-dependent 6-phosphofructokinase OS=Vibrio cholerae serotype O1 (strain ATCC 39315 / El Tor Inaba N16961) OX=243277 GN=pfkA PE=3 SV=2	34648	63	79	142	0.797468
Q9K2Y1	Outer membrane protein TolC OS=Vibrio cholerae serotype O1 (strain ATCC 39315 / El Tor Inaba N16961) OX=243277 GN=tolC PE=1 SV=1	47722	101	127	228	0.795276
Q9KVX6	Chromosomal replication initiator protein DnaA OS=Vibrio cholerae serotype O1 (strain ATCC 39315 / El Tor Inaba N16961) OX=243277 GN=dnaA PE=3 SV=2	52853	23	29	52	0.793103
Q9KQ22	Ribose-phosphate pyrophosphokinase OS=Vibrio cholerae serotype O1 (strain ATCC 39315 / El Tor Inaba N16961) OX=243277 GN=prs PE=3 SV=1	33993	79	100	179	0.79
Q9KS77	ATP-dependent helicase HrpA OS=Vibrio cholerae serotype O1 (strain ATCC 39315 / El Tor Inaba N16961) OX=243277 GN=VC_1382 PE=4 SV=1	149462	15	19	34	0.789474
Q9KV35	Transcription termination/antitermination protein NusG OS=Vibrio cholerae serotype O1 (strain ATCC 39315 / El Tor Inaba N16961) OX=243277 GN=nusG PE=3 SV=3	20637	15	19	34	0.789474
Q9KPH1	Cell division protein FtsZ OS=Vibrio cholerae serotype O1 (strain ATCC 39315 / El Tor Inaba N16961) OX=243277 GN=ftsZ PE=3 SV=1	41502	41	52	93	0.788462
Q9KRA3	Enoyl-[acyl-carrier-protein] reductase [NADH] 1 OS=Vibrio cholerae serotype O1 (strain ATCC 39315 / El Tor Inaba N16961) OX=243277 GN=fabV PE=1 SV=2	44029	78	99	177	0.787879
Q9KQS7	ATP-dependent Clp protease ATP-binding subunit ClpX OS=Vibrio cholerae serotype O1 (strain ATCC 39315 / El Tor Inaba N16961) OX=243277 GN=clpX PE=3 SV=1	46461	26	33	59	0.787879
Q9KMX4	D-lactate dehydrogenase OS=Vibrio cholerae serotype O1 (strain ATCC 39315 / El Tor Inaba N16961) OX=243277 GN=VC_A0192 PE=3 SV=1	36769	11	14	25	0.785714
Q9KNH2	ATP synthase subunit delta OS=Vibrio cholerae serotype O1 (strain ATCC 39315 / El Tor Inaba N16961) OX=243277 GN=atpH PE=3 SV=1	19546	11	14	25	0.785714
Q9KU97	Glutamate-1-semialdehyde 2,1-aminomutase OS=Vibrio cholerae serotype O1 (strain ATCC 39315 / El Tor Inaba N16961) OX=243277 GN=hemL PE=3 SV=1	46152	54	69	123	0.782609
Q9KNQ4	Transcriptional repressor, LacI family OS=Vibrio cholerae serotype O1 (strain ATCC 39315 / El Tor Inaba N16961) OX=243277 GN=VC_2677 PE=4 SV=1	36995	36	46	82	0.782609
Q9KTD6	Phosphocarrier protein HPr OS=Vibrio cholerae serotype O1 (strain ATCC 39315 / El Tor Inaba N16961) OX=243277 GN=ptsH PE=3 SV=1	9104	18	23	41	0.782609
Q9KVW7	Glycine--tRNA ligase alpha subunit OS=Vibrio cholerae serotype O1 (strain ATCC 39315 / El Tor Inaba N16961) OX=243277 GN=glyQ PE=3 SV=2	35015	28	36	64	0.777778
Q9KTY8	Sec translocon accessory complex subunit YajC OS=Vibrio cholerae serotype O1 (strain ATCC 39315 / El Tor Inaba N16961) OX=243277 GN=yajC PE=3 SV=1	11909	14	18	32	0.777778
Q9KSR6	Phosphoribosylaminoimidazole-succinocarboxamide synthase OS=Vibrio cholerae serotype O1 (strain ATCC 39315 / El Tor Inaba N16961) OX=243277 GN=purC PE=3 SV=2	41577	7	9	16	0.777778
Q9KUQ5	Pyrroline-5-carboxylate reductase OS=Vibrio cholerae serotype O1 (strain ATCC 39315 / El Tor Inaba N16961) OX=243277 GN=proC PE=3 SV=1	28739	7	9	16	0.777778
Q9KKQ0	Probable membrane transporter protein OS=Vibrio cholerae serotype O1 (strain ATCC 39315 / El Tor Inaba N16961) OX=243277 GN=VC_A1052 PE=3 SV=1	25741	7	9	16	0.777778
Q9KS02	Macrodomain Ter protein OS=Vibrio cholerae serotype O1 (strain ATCC 39315 / El Tor Inaba N16961) OX=243277 GN=matP PE=3 SV=2	17559	7	9	16	0.777778
Q9KNB2	Purine nucleoside phosphorylase DeoD-type 2 OS=Vibrio cholerae serotype O1 (strain ATCC 39315 / El Tor Inaba N16961) OX=243277 GN=deoD2 PE=3 SV=2	25623	24	31	55	0.774194
Q9KVA2	Lipopolysaccharide/O-antigen transport protein OS=Vibrio cholerae serotype O1 (strain ATCC 39315 / El Tor Inaba N16961) OX=243277 GN=VC_0247 PE=4 SV=1	29940	30	39	69	0.769231
Q9KT18	Response regulator OS=Vibrio cholerae serotype O1 (strain ATCC 39315 / El Tor Inaba N16961) OX=243277 GN=VC_1087 PE=4 SV=1	50643	10	13	23	0.769231
Q9KUB5	Iron(III) ABC transporter, periplasmic iron-compound-binding protein OS=Vibrio cholerae serotype O1 (strain ATCC 39315 / El Tor Inaba N16961) OX=243277 GN=VC_0608 PE=4 SV=1	39344	10	13	23	0.769231
P0A479	50S ribosomal protein L20 OS=Vibrio cholerae serotype O1 (strain ATCC 39315 / El Tor Inaba N16961) OX=243277 GN=rplT PE=3 SV=1	13358	23	30	53	0.766667
P66367	30S ribosomal protein S11 OS=Vibrio cholerae serotype O1 (strain ATCC 39315 / El Tor Inaba N16961) OX=243277 GN=rpsK PE=3 SV=1	13881	36	47	83	0.765957
P17266	Outer membrane protein W OS=Vibrio cholerae serotype O1 (strain ATCC 39315 / El Tor Inaba N16961) OX=243277 GN=ompW PE=3 SV=2	23301	13	17	30	0.764706
Q9KUY4	Glucose-6-phosphate isomerase OS=Vibrio cholerae serotype O1 (strain ATCC 39315 / El Tor Inaba N16961) OX=243277 GN=pgi PE=1 SV=1	60652	45	59	104	0.762712
Q9KUG1	Signal recognition particle protein OS=Vibrio cholerae serotype O1 (strain ATCC 39315 / El Tor Inaba N16961) OX=243277 GN=ffh PE=3 SV=1	50341	25	33	58	0.757576
Q9KNR1	Triosephosphate isomerase OS=Vibrio cholerae serotype O1 (strain ATCC 39315 / El Tor Inaba N16961) OX=243277 GN=tpiA PE=3 SV=2	26984	28	37	65	0.756757
Q9KNW6	Cyclic AMP receptor protein OS=Vibrio cholerae serotype O1 (strain ATCC 39315 / El Tor Inaba N16961) OX=243277 GN=VC_2614 PE=4 SV=1	23620	60	80	140	0.75
Q9KVA0	Iron-containing alcohol dehydrogenase family protein RfbM OS=Vibrio cholerae serotype O1 (strain ATCC 39315 / El Tor Inaba N16961) OX=243277 GN=VC_0250 PE=4 SV=1	41203	42	56	98	0.75
Q9KLS6	Probable anaerobic C4-dicarboxylate transporter DcuC OS=Vibrio cholerae serotype O1 (strain ATCC 39315 / El Tor Inaba N16961) OX=243277 GN=dcuC PE=3 SV=1	48057	12	16	28	0.75
Q9KVQ6	Ubiquinone/menaquinone biosynthesis C-methyltransferase UbiE OS=Vibrio cholerae serotype O1 (strain ATCC 39315 / El Tor Inaba N16961) OX=243277 GN=ubiE PE=3 SV=1	29199	12	16	28	0.75
Q9KPH7	4-hydroxy-tetrahydrodipicolinate reductase OS=Vibrio cholerae serotype O1 (strain ATCC 39315 / El Tor Inaba N16961) OX=243277 GN=dapB PE=3 SV=1	28601	12	16	28	0.75
Q9KSN4	Integration host factor subunit alpha OS=Vibrio cholerae serotype O1 (strain ATCC 39315 / El Tor Inaba N16961) OX=243277 GN=ihfA PE=3 SV=1	11113	12	16	28	0.75
Q9KLE4	Sulfatase domain-containing protein OS=Vibrio cholerae serotype O1 (strain ATCC 39315 / El Tor Inaba N16961) OX=243277 GN=VC_A0802 PE=4 SV=1	73988	6	8	14	0.75
Q9KV43	CDP-diacylglycerol--serine O-phosphatidyltransferase OS=Vibrio cholerae serotype O1 (strain ATCC 39315 / El Tor Inaba N16961) OX=243277 GN=VC_0315 PE=3 SV=1	51432	6	8	14	0.75
Q9KUX0	Na+/H+ antiporter, putative OS=Vibrio cholerae serotype O1 (strain ATCC 39315 / El Tor Inaba N16961) OX=243277 GN=VC_0389 PE=4 SV=1	49119	6	8	14	0.75
Q9KR10	TolA protein OS=Vibrio cholerae serotype O1 (strain ATCC 39315 / El Tor Inaba N16961) OX=243277 GN=VC_1837 PE=1 SV=1	40000	6	8	14	0.75
Q9KLQ5	Fe(3+) ions import ATP-binding protein FbpC OS=Vibrio cholerae serotype O1 (strain ATCC 39315 / El Tor Inaba N16961) OX=243277 GN=fbpC PE=3 SV=1	39550	6	8	14	0.75
Q9KUS1	4-hydroxythreonine-4-phosphate dehydrogenase OS=Vibrio cholerae serotype O1 (strain ATCC 39315 / El Tor Inaba N16961) OX=243277 GN=pdxA PE=3 SV=1	35583	6	8	14	0.75
Q9KTK0	NADPH-dependent 7-cyano-7-deazaguanine reductase OS=Vibrio cholerae serotype O1 (strain ATCC 39315 / El Tor Inaba N16961) OX=243277 GN=queF PE=1 SV=2	31949	6	8	14	0.75
Q9KM40	PhnA protein OS=Vibrio cholerae serotype O1 (strain ATCC 39315 / El Tor Inaba N16961) OX=243277 GN=VC_A0549 PE=3 SV=1	21354	6	8	14	0.75
Q9KT57	Putative NAD(P)H nitroreductase OS=Vibrio cholerae serotype O1 (strain ATCC 39315 / El Tor Inaba N16961) OX=243277 GN=VC_1048 PE=3 SV=1	19728	6	8	14	0.75
Q9KQD0	Phosphohistidine phosphatase OS=Vibrio cholerae serotype O1 (strain ATCC 39315 / El Tor Inaba N16961) OX=243277 GN=VC_2070 PE=4 SV=1	17733	6	8	14	0.75
Q9KUY1	CheX domain-containing protein OS=Vibrio cholerae serotype O1 (strain ATCC 39315 / El Tor Inaba N16961) OX=243277 GN=VC_0377 PE=4 SV=1	16710	6	8	14	0.75
Q9KNS7	Rhodanese domain-containing protein OS=Vibrio cholerae serotype O1 (strain ATCC 39315 / El Tor Inaba N16961) OX=243277 GN=VC_2654 PE=4 SV=1	15821	6	8	14	0.75
O68845	50S ribosomal protein L35 OS=Vibrio cholerae serotype O1 (strain ATCC 39315 / El Tor Inaba N16961) OX=243277 GN=rpmI PE=3 SV=1	7284	6	8	14	0.75
Q9KR75	Methylase_S domain-containing protein OS=Vibrio cholerae serotype O1 (strain ATCC 39315 / El Tor Inaba N16961) OX=243277 GN=VC_1768 PE=3 SV=1	52705	3	4	7	0.75
Q9KLK5	Uncharacterized protein OS=Vibrio cholerae serotype O1 (strain ATCC 39315 / El Tor Inaba N16961) OX=243277 GN=VC_A0738 PE=4 SV=1	44644	3	4	7	0.75
Q9KU24	Bifunctional chorismate mutase/prephenate dehydratase OS=Vibrio cholerae serotype O1 (strain ATCC 39315 / El Tor Inaba N16961) OX=243277 GN=VC_0705 PE=4 SV=1	44103	3	4	7	0.75
Q9KNW3	Arginine/ornithine succinyltransferase, putative OS=Vibrio cholerae serotype O1 (strain ATCC 39315 / El Tor Inaba N16961) OX=243277 GN=VC_2617 PE=4 SV=1	39003	3	4	7	0.75
Q9KU71	Protease, putative OS=Vibrio cholerae serotype O1 (strain ATCC 39315 / El Tor Inaba N16961) OX=243277 GN=VC_0652 PE=4 SV=1	37466	3	4	7	0.75
Q9KPC2	MazG protein OS=Vibrio cholerae serotype O1 (strain ATCC 39315 / El Tor Inaba N16961) OX=243277 GN=VC_2450 PE=4 SV=1	32067	3	4	7	0.75
Q9KLX1	Thiosulfate sulfurtransferase SseA, putative OS=Vibrio cholerae serotype O1 (strain ATCC 39315 / El Tor Inaba N16961) OX=243277 GN=VC_A0620 PE=4 SV=1	31167	3	4	7	0.75
Q9KUQ4	Pyridoxal phosphate homeostasis protein OS=Vibrio cholerae serotype O1 (strain ATCC 39315 / El Tor Inaba N16961) OX=243277 GN=VC_0461 PE=3 SV=1	26404	3	4	7	0.75
Q9KV70	Gluconokinase OS=Vibrio cholerae serotype O1 (strain ATCC 39315 / El Tor Inaba N16961) OX=243277 GN=VC_0287 PE=3 SV=1	19169	3	4	7	0.75
Q9KLE6	CreA protein OS=Vibrio cholerae serotype O1 (strain ATCC 39315 / El Tor Inaba N16961) OX=243277 GN=VC_A0800 PE=4 SV=1	17550	3	4	7	0.75
Q9KTF0	Ribosomal silencing factor RsfS OS=Vibrio cholerae serotype O1 (strain ATCC 39315 / El Tor Inaba N16961) OX=243277 GN=rsfS PE=3 SV=1	11662	3	4	7	0.75
Q9KUR4	Probable Fe(2+)-trafficking protein OS=Vibrio cholerae serotype O1 (strain ATCC 39315 / El Tor Inaba N16961) OX=243277 GN=VC_0451 PE=3 SV=1	10640	3	4	7	0.75
Q9KT71	Uridine phosphorylase OS=Vibrio cholerae serotype O1 (strain ATCC 39315 / El Tor Inaba N16961) OX=243277 GN=VC_1034 PE=1 SV=1	27645	82	110	192	0.745455
Q9KPJ9	Aerobic respiration control protein FexA OS=Vibrio cholerae serotype O1 (strain ATCC 39315 / El Tor Inaba N16961) OX=243277 GN=VC_2368 PE=4 SV=1	27102	32	43	75	0.744186
Q9KQH9	3-oxoacyl-[acyl-carrier-protein] synthase 2 OS=Vibrio cholerae serotype O1 (strain ATCC 39315 / El Tor Inaba N16961) OX=243277 GN=fabF PE=1 SV=3	43181	29	39	68	0.74359
Q9KL24	Dihydroorotase OS=Vibrio cholerae serotype O1 (strain ATCC 39315 / El Tor Inaba N16961) OX=243277 GN=pyrC PE=1 SV=2	37438	20	27	47	0.740741
Q9KQZ3	Porin, putative OS=Vibrio cholerae serotype O1 (strain ATCC 39315 / El Tor Inaba N16961) OX=243277 GN=VC_1854 PE=4 SV=1	40116	59	80	139	0.7375
Q9KUU3	TldD protein OS=Vibrio cholerae serotype O1 (strain ATCC 39315 / El Tor Inaba N16961) OX=243277 GN=VC_0422 PE=3 SV=1	51172	14	19	33	0.736842
Q9KQ25	Peptide chain release factor 1 OS=Vibrio cholerae serotype O1 (strain ATCC 39315 / El Tor Inaba N16961) OX=243277 GN=prfA PE=3 SV=1	40196	22	30	52	0.733333
Q9KVM1	Porphobilinogen deaminase OS=Vibrio cholerae serotype O1 (strain ATCC 39315 / El Tor Inaba N16961) OX=243277 GN=hemC PE=1 SV=2	33828	11	15	26	0.733333
Q9KP78	HD-GYP domain-containing protein OS=Vibrio cholerae serotype O1 (strain ATCC 39315 / El Tor Inaba N16961) OX=243277 GN=VC_2497 PE=4 SV=1	47305	8	11	19	0.727273
Q9KNU4	Transcriptional regulator, LysR family OS=Vibrio cholerae serotype O1 (strain ATCC 39315 / El Tor Inaba N16961) OX=243277 GN=VC_2636 PE=3 SV=1	33214	8	11	19	0.727273
Q9KRC1	HTH-type transcriptional repressor PurR OS=Vibrio cholerae serotype O1 (strain ATCC 39315 / El Tor Inaba N16961) OX=243277 GN=purR PE=3 SV=1	37977	21	29	50	0.724138
Q9KV31	50S ribosomal protein L7/L12 OS=Vibrio cholerae serotype O1 (strain ATCC 39315 / El Tor Inaba N16961) OX=243277 GN=rplL PE=3 SV=1	12244	21	29	50	0.724138
Q9KPR1	Outer membrane protein OmpK OS=Vibrio cholerae serotype O1 (strain ATCC 39315 / El Tor Inaba N16961) OX=243277 GN=VC_2305 PE=3 SV=1	33399	57	79	136	0.721519
Q9KTB7	Adenylate kinase OS=Vibrio cholerae serotype O1 (strain ATCC 39315 / El Tor Inaba N16961) OX=243277 GN=adk PE=1 SV=1	23262	62	86	148	0.72093
Q56652	Maltoporin OS=Vibrio cholerae serotype O1 (strain ATCC 39315 / El Tor Inaba N16961) OX=243277 GN=lamB PE=2 SV=1	44509	120	167	287	0.718563
Q9KPV5	Ribosome-recycling factor OS=Vibrio cholerae serotype O1 (strain ATCC 39315 / El Tor Inaba N16961) OX=243277 GN=frr PE=3 SV=1	20625	33	46	79	0.717391
Q9KV32	50S ribosomal protein L10 OS=Vibrio cholerae serotype O1 (strain ATCC 39315 / El Tor Inaba N16961) OX=243277 GN=rplJ PE=3 SV=1	17317	48	67	115	0.716418
P50529	Soluble pyridine nucleotide transhydrogenase OS=Vibrio cholerae serotype O1 (strain ATCC 39315 / El Tor Inaba N16961) OX=243277 GN=sthA PE=3 SV=2	50910	15	21	36	0.714286
Q9KQY4	Amino acid ABC transporter, periplasmic amino acid-binding protein OS=Vibrio cholerae serotype O1 (strain ATCC 39315 / El Tor Inaba N16961) OX=243277 GN=VC_1863 PE=3 SV=1	28694	10	14	24	0.714286
Q9KPX3	Nitrogen regulatory protein P-II OS=Vibrio cholerae serotype O1 (strain ATCC 39315 / El Tor Inaba N16961) OX=243277 GN=VC_2239 PE=3 SV=1	12722	10	14	24	0.714286
Q9KQJ1	Transcriptional regulator, ROK family OS=Vibrio cholerae serotype O1 (strain ATCC 39315 / El Tor Inaba N16961) OX=243277 GN=VC_2007 PE=1 SV=1	44265	5	7	12	0.714286
Q9KUF3	Cell division protein ZapE OS=Vibrio cholerae serotype O1 (strain ATCC 39315 / El Tor Inaba N16961) OX=243277 GN=zapE PE=3 SV=1	42469	5	7	12	0.714286
Q9KQ92	Erythronate-4-phosphate dehydrogenase OS=Vibrio cholerae serotype O1 (strain ATCC 39315 / El Tor Inaba N16961) OX=243277 GN=pdxB PE=1 SV=2	41839	5	7	12	0.714286
Q9KSS8	YrdC-like domain-containing protein OS=Vibrio cholerae serotype O1 (strain ATCC 39315 / El Tor Inaba N16961) OX=243277 GN=VC_1178 PE=4 SV=1	23144	5	7	12	0.714286
Q9KQS6	ATP-dependent Clp protease proteolytic subunit OS=Vibrio cholerae serotype O1 (strain ATCC 39315 / El Tor Inaba N16961) OX=243277 GN=clpP PE=3 SV=1	22116	5	7	12	0.714286
Q9KVU3	Peptide deformylase 1 OS=Vibrio cholerae serotype O1 (strain ATCC 39315 / El Tor Inaba N16961) OX=243277 GN=def1 PE=1 SV=1	19135	5	7	12	0.714286
Q9KU89	Transcription elongation factor GreA OS=Vibrio cholerae serotype O1 (strain ATCC 39315 / El Tor Inaba N16961) OX=243277 GN=greA PE=3 SV=2	17441	5	7	12	0.714286
Q9KMY2	Cold shock DNA-binding domain protein OS=Vibrio cholerae serotype O1 (strain ATCC 39315 / El Tor Inaba N16961) OX=243277 GN=VC_A0184 PE=4 SV=1	7527	5	7	12	0.714286
Q9KQB2	Succinate dehydrogenase iron-sulfur subunit OS=Vibrio cholerae serotype O1 (strain ATCC 39315 / El Tor Inaba N16961) OX=243277 GN=VC_2088 PE=3 SV=1	26374	117	164	281	0.713415
Q9KNH1	ATP synthase subunit b OS=Vibrio cholerae serotype O1 (strain ATCC 39315 / El Tor Inaba N16961) OX=243277 GN=atpF PE=3 SV=1	17649	37	52	89	0.711538
Q9KNU5	Penicillin-binding protein 1A OS=Vibrio cholerae serotype O1 (strain ATCC 39315 / El Tor Inaba N16961) OX=243277 GN=mrcA PE=3 SV=2	91930	22	31	53	0.709677
Q9KT88	Ion-translocating oxidoreductase complex subunit C OS=Vibrio cholerae serotype O1 (strain ATCC 39315 / El Tor Inaba N16961) OX=243277 GN=rnfC PE=3 SV=2	83448	12	17	29	0.705882
Q9KP70	RNA polymerase-associated protein RapA OS=Vibrio cholerae serotype O1 (strain ATCC 39315 / El Tor Inaba N16961) OX=243277 GN=rapA PE=3 SV=1	109372	19	27	46	0.703704
Q9KTJ7	Probable D-methionine-binding lipoprotein MetQ OS=Vibrio cholerae serotype O1 (strain ATCC 39315 / El Tor Inaba N16961) OX=243277 GN=metQ PE=3 SV=2	29049	40	57	97	0.701754
Q9KTD2	Cell division protein ZipA OS=Vibrio cholerae serotype O1 (strain ATCC 39315 / El Tor Inaba N16961) OX=243277 GN=zipA PE=3 SV=1	32766	21	30	51	0.7
Q9KSM8	Formate-dependent phosphoribosylglycinamide formyltransferase OS=Vibrio cholerae serotype O1 (strain ATCC 39315 / El Tor Inaba N16961) OX=243277 GN=purT PE=3 SV=2	42331	14	20	34	0.7
Q9KR13	Cell division coordinator CpoB OS=Vibrio cholerae serotype O1 (strain ATCC 39315 / El Tor Inaba N16961) OX=243277 GN=cpoB PE=3 SV=1	28112	14	20	34	0.7
Q9KVR1	Ferritin OS=Vibrio cholerae serotype O1 (strain ATCC 39315 / El Tor Inaba N16961) OX=243277 GN=VC_0078 PE=1 SV=1	20654	14	20	34	0.7
Q9KSV9	Iron-containing alcohol dehydrogenase OS=Vibrio cholerae serotype O1 (strain ATCC 39315 / El Tor Inaba N16961) OX=243277 GN=VC_1147 PE=4 SV=1	45313	7	10	17	0.7
Q9KTU8	Uncharacterized protein OS=Vibrio cholerae serotype O1 (strain ATCC 39315 / El Tor Inaba N16961) OX=243277 GN=VC_0789 PE=4 SV=1	10272	16	23	39	0.695652
Q9KNP3	Fructose-1,6-bisphosphatase OS=Vibrio cholerae serotype O1 (strain ATCC 39315 / El Tor Inaba N16961) OX=243277 GN=VC_2688 PE=3 SV=1	36044	9	13	22	0.692308
Q9KT59	3-ketoacyl-CoA thiolase OS=Vibrio cholerae serotype O1 (strain ATCC 39315 / El Tor Inaba N16961) OX=243277 GN=fadI PE=3 SV=2	46324	20	29	49	0.689655
Q9KPW0	Outer membrane protein assembly factor BamA OS=Vibrio cholerae serotype O1 (strain ATCC 39315 / El Tor Inaba N16961) OX=243277 GN=bamA PE=3 SV=1	89875	11	16	27	0.6875
Q9KKS3	Maltose operon periplasmic protein, putative OS=Vibrio cholerae serotype O1 (strain ATCC 39315 / El Tor Inaba N16961) OX=243277 GN=VC_A1027 PE=4 SV=1	30597	11	16	27	0.6875
Q9KP02	50S ribosomal protein L30 OS=Vibrio cholerae serotype O1 (strain ATCC 39315 / El Tor Inaba N16961) OX=243277 GN=rpmD PE=3 SV=1	6580	11	16	27	0.6875
Q9KUS0	Chaperone SurA OS=Vibrio cholerae serotype O1 (strain ATCC 39315 / El Tor Inaba N16961) OX=243277 GN=surA PE=3 SV=1	48458	15	22	37	0.681818
Q9KNY4	50S ribosomal protein L3 OS=Vibrio cholerae serotype O1 (strain ATCC 39315 / El Tor Inaba N16961) OX=243277 GN=rplC PE=3 SV=1	22345	107	157	264	0.681529
Q9KUE6	Ubiquinol--cytochrome c reductase, cytochrome c1 OS=Vibrio cholerae serotype O1 (strain ATCC 39315 / El Tor Inaba N16961) OX=243277 GN=VC_0575 PE=4 SV=1	27672	53	78	131	0.679487
Q9KP44	PmbA protein OS=Vibrio cholerae serotype O1 (strain ATCC 39315 / El Tor Inaba N16961) OX=243277 GN=VC_2535 PE=3 SV=1	48140	19	28	47	0.678571
Q9KN35	Autoinducer 2-binding periplasmic protein LuxP OS=Vibrio cholerae serotype O1 (strain ATCC 39315 / El Tor Inaba N16961) OX=243277 GN=VC_A0130 PE=4 SV=1	30860	21	31	52	0.677419
Q9KVN6	Delta-aminolevulinic acid dehydratase OS=Vibrio cholerae serotype O1 (strain ATCC 39315 / El Tor Inaba N16961) OX=243277 GN=VC_0105 PE=3 SV=1	38513	27	40	67	0.675
Q9KTD0	Porin, putative OS=Vibrio cholerae serotype O1 (strain ATCC 39315 / El Tor Inaba N16961) OX=243277 GN=VC_0972 PE=4 SV=1	37931	66	98	164	0.673469
Q9KTK3	AMP nucleosidase OS=Vibrio cholerae serotype O1 (strain ATCC 39315 / El Tor Inaba N16961) OX=243277 GN=VC_0899 PE=1 SV=1	51017	30	45	75	0.666667
Q9KKX5	Endopeptidase La OS=Vibrio cholerae serotype O1 (strain ATCC 39315 / El Tor Inaba N16961) OX=243277 GN=VC_A0975 PE=3 SV=1	88487	18	27	45	0.666667
Q9KTB0	N-acetylglucosamine repressor OS=Vibrio cholerae serotype O1 (strain ATCC 39315 / El Tor Inaba N16961) OX=243277 GN=VC_0993 PE=3 SV=1	43857	18	27	45	0.666667
Q9KPY9	Pseudouridine synthase OS=Vibrio cholerae serotype O1 (strain ATCC 39315 / El Tor Inaba N16961) OX=243277 GN=VC_2223 PE=3 SV=1	38135	12	18	30	0.666667
Q9KSQ8	FAD-binding PCMH-type domain-containing protein OS=Vibrio cholerae serotype O1 (strain ATCC 39315 / El Tor Inaba N16961) OX=243277 GN=VC_1198 PE=4 SV=1	113716	8	12	20	0.666667
Q9KQV6	UPF0227 protein VC_1892 OS=Vibrio cholerae serotype O1 (strain ATCC 39315 / El Tor Inaba N16961) OX=243277 GN=VC_1892 PE=3 SV=1	20745	8	12	20	0.666667
Q9KSU8	Uncharacterized protein OS=Vibrio cholerae serotype O1 (strain ATCC 39315 / El Tor Inaba N16961) OX=243277 GN=VC_1158 PE=4 SV=1	45992	6	9	15	0.666667
Q9KUN5	Uncharacterized protein OS=Vibrio cholerae serotype O1 (strain ATCC 39315 / El Tor Inaba N16961) OX=243277 GN=VC_0480 PE=3 SV=1	30989	6	9	15	0.666667
Q9KNU3	Peroxiredoxin family protein/glutaredoxin OS=Vibrio cholerae serotype O1 (strain ATCC 39315 / El Tor Inaba N16961) OX=243277 GN=VC_2637 PE=4 SV=1	27329	6	9	15	0.666667
Q9KRL5	Outer membrane protein, putative OS=Vibrio cholerae serotype O1 (strain ATCC 39315 / El Tor Inaba N16961) OX=243277 GN=VC_1622 PE=4 SV=1	23452	6	9	15	0.666667
Q9KR43	HTH cro/C1-type domain-containing protein OS=Vibrio cholerae serotype O1 (strain ATCC 39315 / El Tor Inaba N16961) OX=243277 GN=VC_1803 PE=4 SV=1	17469	6	9	15	0.666667
Q9KPJ8	Aerobic respiration control sensor protein OS=Vibrio cholerae serotype O1 (strain ATCC 39315 / El Tor Inaba N16961) OX=243277 GN=VC_2369 PE=4 SV=1	88592	4	6	10	0.666667
Q9KP98	UbiH protein OS=Vibrio cholerae serotype O1 (strain ATCC 39315 / El Tor Inaba N16961) OX=243277 GN=VC_2475 PE=3 SV=1	43911	4	6	10	0.666667
Q9KQK3	Asparaginase OS=Vibrio cholerae serotype O1 (strain ATCC 39315 / El Tor Inaba N16961) OX=243277 GN=VC_1995 PE=1 SV=1	36684	4	6	10	0.666667
Q9KVB6	Uncharacterized protein OS=Vibrio cholerae serotype O1 (strain ATCC 39315 / El Tor Inaba N16961) OX=243277 GN=VC_0230 PE=4 SV=1	28257	4	6	10	0.666667
Q9KUD7	Hypoxanthine phosphoribosyltransferase OS=Vibrio cholerae serotype O1 (strain ATCC 39315 / El Tor Inaba N16961) OX=243277 GN=VC_0585 PE=1 SV=1	20096	4	6	10	0.666667
Q9KNQ9	Regulator of ribonuclease activity A OS=Vibrio cholerae serotype O1 (strain ATCC 39315 / El Tor Inaba N16961) OX=243277 GN=rraA PE=3 SV=1	18433	4	6	10	0.666667
Q9KNM3	DNA-directed RNA polymerase subunit omega OS=Vibrio cholerae serotype O1 (strain ATCC 39315 / El Tor Inaba N16961) OX=243277 GN=rpoZ PE=3 SV=1	10048	4	6	10	0.666667
Q9KPP6	RecBCD enzyme subunit RecB OS=Vibrio cholerae serotype O1 (strain ATCC 39315 / El Tor Inaba N16961) OX=243277 GN=recB PE=3 SV=1	135777	2	3	5	0.666667
Q9KVP3	Methyl-accepting chemotaxis protein OS=Vibrio cholerae serotype O1 (strain ATCC 39315 / El Tor Inaba N16961) OX=243277 GN=VC_0098 PE=4 SV=1	71824	2	3	5	0.666667
Q9KSP2	UvrABC system protein C OS=Vibrio cholerae serotype O1 (strain ATCC 39315 / El Tor Inaba N16961) OX=243277 GN=uvrC PE=3 SV=1	69066	2	3	5	0.666667
Q9KPI2	AAA domain-containing protein OS=Vibrio cholerae serotype O1 (strain ATCC 39315 / El Tor Inaba N16961) OX=243277 GN=VC_2386 PE=4 SV=1	62643	2	3	5	0.666667
Q9KR33	Cryptochrome DASH OS=Vibrio cholerae serotype O1 (strain ATCC 39315 / El Tor Inaba N16961) OX=243277 GN=cry1 PE=1 SV=1	52702	2	3	5	0.666667
Q9KQM2	Isochorismate synthase MenF OS=Vibrio cholerae serotype O1 (strain ATCC 39315 / El Tor Inaba N16961) OX=243277 GN=menF PE=3 SV=1	48640	2	3	5	0.666667
Q9KVU5	Ribosomal RNA small subunit methyltransferase B OS=Vibrio cholerae serotype O1 (strain ATCC 39315 / El Tor Inaba N16961) OX=243277 GN=rsmB PE=3 SV=1	48310	2	3	5	0.666667
Q9KQ24	Glutamyl-tRNA reductase OS=Vibrio cholerae serotype O1 (strain ATCC 39315 / El Tor Inaba N16961) OX=243277 GN=hemA PE=3 SV=1	45716	2	3	5	0.666667
Q9KRU1	Uncharacterized protein OS=Vibrio cholerae serotype O1 (strain ATCC 39315 / El Tor Inaba N16961) OX=243277 GN=VC_1543 PE=4 SV=1	45144	2	3	5	0.666667
Q9X4Q9	Flagellar motor switch protein FliG OS=Vibrio cholerae serotype O1 (strain ATCC 39315 / El Tor Inaba N16961) OX=243277 GN=fliG PE=3 SV=1	38133	2	3	5	0.666667
Q9KRG3	Psp operon transcriptional activator OS=Vibrio cholerae serotype O1 (strain ATCC 39315 / El Tor Inaba N16961) OX=243277 GN=VC_1679 PE=4 SV=1	38132	2	3	5	0.666667
Q9KNX0	AB hydrolase-1 domain-containing protein OS=Vibrio cholerae serotype O1 (strain ATCC 39315 / El Tor Inaba N16961) OX=243277 GN=VC_2610 PE=3 SV=1	37133	2	3	5	0.666667
Q9KLB6	Transcriptional regulator, LysR family OS=Vibrio cholerae serotype O1 (strain ATCC 39315 / El Tor Inaba N16961) OX=243277 GN=VC_A0830 PE=3 SV=1	36939	2	3	5	0.666667
Q9KV05	WD_REPEATS_REGION domain-containing protein OS=Vibrio cholerae serotype O1 (strain ATCC 39315 / El Tor Inaba N16961) OX=243277 GN=VC_0353 PE=4 SV=1	36366	2	3	5	0.666667
Q9KLX0	Transcriptional regulator, SorC family OS=Vibrio cholerae serotype O1 (strain ATCC 39315 / El Tor Inaba N16961) OX=243277 GN=VC_A0621 PE=3 SV=1	36056	2	3	5	0.666667
Q9KU44	4-hydroxy-3-methylbut-2-enyl diphosphate reductase OS=Vibrio cholerae serotype O1 (strain ATCC 39315 / El Tor Inaba N16961) OX=243277 GN=ispH PE=3 SV=2	35134	2	3	5	0.666667
Q9KS29	tRNA-cytidine(32) 2-sulfurtransferase OS=Vibrio cholerae serotype O1 (strain ATCC 39315 / El Tor Inaba N16961) OX=243277 GN=ttcA PE=3 SV=1	35098	2	3	5	0.666667
Q9KNP6	Methylenetetrahydrofolate reductase OS=Vibrio cholerae serotype O1 (strain ATCC 39315 / El Tor Inaba N16961) OX=243277 GN=VC_2685 PE=3 SV=1	33935	2	3	5	0.666667
Q9KRC4	DUF218 domain-containing protein OS=Vibrio cholerae serotype O1 (strain ATCC 39315 / El Tor Inaba N16961) OX=243277 GN=VC_1718 PE=4 SV=1	31431	2	3	5	0.666667
Q9KSA0	Amino acid ABC transporter, ATP-binding protein OS=Vibrio cholerae serotype O1 (strain ATCC 39315 / El Tor Inaba N16961) OX=243277 GN=VC_1359 PE=3 SV=1	28830	2	3	5	0.666667
Q9KVJ5	Cell division ATP-binding protein FtsE OS=Vibrio cholerae serotype O1 (strain ATCC 39315 / El Tor Inaba N16961) OX=243277 GN=ftsE PE=3 SV=1	25958	2	3	5	0.666667
Q9KM04	Glutathione S-transferase, putative OS=Vibrio cholerae serotype O1 (strain ATCC 39315 / El Tor Inaba N16961) OX=243277 GN=VC_A0585 PE=4 SV=1	23419	2	3	5	0.666667
Q9KNM4	Guanylate kinase OS=Vibrio cholerae serotype O1 (strain ATCC 39315 / El Tor Inaba N16961) OX=243277 GN=gmk PE=3 SV=2	23318	2	3	5	0.666667
Q9KT52	Adenine phosphoribosyltransferase OS=Vibrio cholerae serotype O1 (strain ATCC 39315 / El Tor Inaba N16961) OX=243277 GN=apt PE=3 SV=1	19680	2	3	5	0.666667
Q9KQ74	Flagellar protein FliL OS=Vibrio cholerae serotype O1 (strain ATCC 39315 / El Tor Inaba N16961) OX=243277 GN=VC_2127 PE=3 SV=1	17791	2	3	5	0.666667
Q9KSK9	Uncharacterized protein OS=Vibrio cholerae serotype O1 (strain ATCC 39315 / El Tor Inaba N16961) OX=243277 GN=VC_1247 PE=4 SV=1	15234	2	3	5	0.666667
Q9KNS2	Fumarate reductase subunit D OS=Vibrio cholerae serotype O1 (strain ATCC 39315 / El Tor Inaba N16961) OX=243277 GN=frdD PE=3 SV=1	14278	2	3	5	0.666667
Q9KQK2	Uncharacterized protein OS=Vibrio cholerae serotype O1 (strain ATCC 39315 / El Tor Inaba N16961) OX=243277 GN=VC_1996 PE=4 SV=1	10719	2	3	5	0.666667
Q9KL81	Uncharacterized protein OS=Vibrio cholerae serotype O1 (strain ATCC 39315 / El Tor Inaba N16961) OX=243277 GN=VC_A0866 PE=4 SV=1	9208	2	3	5	0.666667
Q9KUH2	Probable oxaloacetate decarboxylase gamma chain 1 OS=Vibrio cholerae serotype O1 (strain ATCC 39315 / El Tor Inaba N16961) OX=243277 GN=oadG1 PE=3 SV=2	9164	2	3	5	0.666667
Q9KSW4	Cold shock-like protein CspD OS=Vibrio cholerae serotype O1 (strain ATCC 39315 / El Tor Inaba N16961) OX=243277 GN=cspD PE=3 SV=1	8323	2	3	5	0.666667
Q9KNS4	Fumarate reductase iron-sulfur subunit OS=Vibrio cholerae serotype O1 (strain ATCC 39315 / El Tor Inaba N16961) OX=243277 GN=VC_2657 PE=3 SV=1	27971	33	50	83	0.66
Q9KL50	6-phosphogluconate dehydrogenase, decarboxylating OS=Vibrio cholerae serotype O1 (strain ATCC 39315 / El Tor Inaba N16961) OX=243277 GN=VC_A0898 PE=3 SV=1	52558	25	38	63	0.657895
Q9KVM3	Uroporphyrin-III C-methyltransferase, putative OS=Vibrio cholerae serotype O1 (strain ATCC 39315 / El Tor Inaba N16961) OX=243277 GN=VC_0118 PE=4 SV=1	43997	29	45	74	0.644444
Q9KM23	Transcriptional regulator OS=Vibrio cholerae serotype O1 (strain ATCC 39315 / El Tor Inaba N16961) OX=243277 GN=VC_A0566 PE=4 SV=1	28043	9	14	23	0.642857
Q9KTY6	Protein-export membrane protein SecF OS=Vibrio cholerae serotype O1 (strain ATCC 39315 / El Tor Inaba N16961) OX=243277 GN=secF PE=3 SV=1	34307	7	11	18	0.636364
Q9KNL8	Transcriptional regulator OmpR OS=Vibrio cholerae serotype O1 (strain ATCC 39315 / El Tor Inaba N16961) OX=243277 GN=VC_2714 PE=4 SV=1	27254	12	19	31	0.631579
Q9KQE1	Purine-binding chemotaxis protein CheW OS=Vibrio cholerae serotype O1 (strain ATCC 39315 / El Tor Inaba N16961) OX=243277 GN=VC_2059 PE=4 SV=1	19598	12	19	31	0.631579
Q9KQV8	NADH dehydrogenase OS=Vibrio cholerae serotype O1 (strain ATCC 39315 / El Tor Inaba N16961) OX=243277 GN=VC_1890 PE=4 SV=1	47499	15	24	39	0.625
Q9KU15	NADPH-flavin oxidoreductase OS=Vibrio cholerae serotype O1 (strain ATCC 39315 / El Tor Inaba N16961) OX=243277 GN=VC_0715 PE=3 SV=1	26484	5	8	13	0.625
Q9KLZ7	MutT/nudix family protein OS=Vibrio cholerae serotype O1 (strain ATCC 39315 / El Tor Inaba N16961) OX=243277 GN=VC_A0592 PE=4 SV=1	21628	5	8	13	0.625
Q9KSA9	Glutathione-dependent peroxiredoxin OS=Vibrio cholerae serotype O1 (strain ATCC 39315 / El Tor Inaba N16961) OX=243277 GN=VC_1350 PE=3 SV=1	16804	5	8	13	0.625
Q9KRC8	Chromosome partition protein MukB OS=Vibrio cholerae serotype O1 (strain ATCC 39315 / El Tor Inaba N16961) OX=243277 GN=mukB PE=3 SV=1	169856	26	42	68	0.619048
Q9KPS2	Na(+)-translocating NADH-quinone reductase subunit B OS=Vibrio cholerae serotype O1 (strain ATCC 39315 / El Tor Inaba N16961) OX=243277 GN=nqrB PE=1 SV=2	45327	8	13	21	0.615385
Q9KUP7	Glutathione synthetase OS=Vibrio cholerae serotype O1 (strain ATCC 39315 / El Tor Inaba N16961) OX=243277 GN=gshB PE=3 SV=1	35385	11	18	29	0.611111
Q9KUN2	Uncharacterized protein OS=Vibrio cholerae serotype O1 (strain ATCC 39315 / El Tor Inaba N16961) OX=243277 GN=VC_0483 PE=4 SV=1	26583	11	18	29	0.611111
Q9KQH8	Acyl carrier protein OS=Vibrio cholerae serotype O1 (strain ATCC 39315 / El Tor Inaba N16961) OX=243277 GN=acpP PE=3 SV=3	8657	11	18	29	0.611111
Q9KNI0	3-ketoacyl-CoA thiolase OS=Vibrio cholerae serotype O1 (strain ATCC 39315 / El Tor Inaba N16961) OX=243277 GN=fadA PE=3 SV=1	40816	9	15	24	0.6
Q9KV72	2-dehydro-3-deoxy-phosphogluconate aldolase OS=Vibrio cholerae serotype O1 (strain ATCC 39315 / El Tor Inaba N16961) OX=243277 GN=VC_0285 PE=3 SV=1	21390	9	15	24	0.6
Q9KV10	GTPase HflX OS=Vibrio cholerae serotype O1 (strain ATCC 39315 / El Tor Inaba N16961) OX=243277 GN=hflX PE=3 SV=1	48762	6	10	16	0.6
Q9KV81	Phosphoribosylamine--glycine ligase OS=Vibrio cholerae serotype O1 (strain ATCC 39315 / El Tor Inaba N16961) OX=243277 GN=purD PE=3 SV=1	45280	6	10	16	0.6
Q9KV54	Histidine kinase OS=Vibrio cholerae serotype O1 (strain ATCC 39315 / El Tor Inaba N16961) OX=243277 GN=VC_0303 PE=3 SV=1	127081	3	5	8	0.6
Q9KLL7	Molybdenum ABC transporter, periplasmic molybdenum-binding protein OS=Vibrio cholerae serotype O1 (strain ATCC 39315 / El Tor Inaba N16961) OX=243277 GN=VC_A0726 PE=1 SV=1	27295	3	5	8	0.6
Q9KPX2	Probable phenolic acid decarboxylase OS=Vibrio cholerae serotype O1 (strain ATCC 39315 / El Tor Inaba N16961) OX=243277 GN=padC PE=3 SV=1	19920	3	5	8	0.6
Q9KQ32	Cys-tRNA(Pro)/Cys-tRNA(Cys) deacylase OS=Vibrio cholerae serotype O1 (strain ATCC 39315 / El Tor Inaba N16961) OX=243277 GN=VC_2172 PE=3 SV=1	17306	3	5	8	0.6
Q9KN65	Phage shock protein E OS=Vibrio cholerae serotype O1 (strain ATCC 39315 / El Tor Inaba N16961) OX=243277 GN=VC_A0100 PE=4 SV=1	13764	3	5	8	0.6
Q9KVL7	Diaminopimelate decarboxylase OS=Vibrio cholerae serotype O1 (strain ATCC 39315 / El Tor Inaba N16961) OX=243277 GN=lysA PE=1 SV=1	46248	16	27	43	0.592593
Q9KVM5	Coproporphyrinogen-III oxidase OS=Vibrio cholerae serotype O1 (strain ATCC 39315 / El Tor Inaba N16961) OX=243277 GN=VC_0116 PE=3 SV=1	55562	7	12	19	0.583333
Q9KRH1	Cystathionine beta-lyase OS=Vibrio cholerae serotype O1 (strain ATCC 39315 / El Tor Inaba N16961) OX=243277 GN=VC_1671 PE=3 SV=1	43857	7	12	19	0.583333
Q9KMZ9	Uncharacterized protein OS=Vibrio cholerae serotype O1 (strain ATCC 39315 / El Tor Inaba N16961) OX=243277 GN=VC_A0167 PE=4 SV=1	29032	7	12	19	0.583333
P32557	Thiol:disulfide interchange protein DsbA OS=Vibrio cholerae serotype O1 (strain ATCC 39315 / El Tor Inaba N16961) OX=243277 GN=dsbA PE=1 SV=2	22552	15	26	41	0.576923
Q9KUQ2	Twitching motility protein PilT OS=Vibrio cholerae serotype O1 (strain ATCC 39315 / El Tor Inaba N16961) OX=243277 GN=VC_0463 PE=3 SV=1	41281	8	14	22	0.571429
Q9KSV2	Uncharacterized protein OS=Vibrio cholerae serotype O1 (strain ATCC 39315 / El Tor Inaba N16961) OX=243277 GN=VC_1154 PE=4 SV=1	20121	8	14	22	0.571429
Q9KNC8	Uncharacterized protein OS=Vibrio cholerae serotype O1 (strain ATCC 39315 / El Tor Inaba N16961) OX=243277 GN=VC_A0037 PE=4 SV=1	16420	8	14	22	0.571429
Q9KS24	Cation transport ATPase, E1-E2 family OS=Vibrio cholerae serotype O1 (strain ATCC 39315 / El Tor Inaba N16961) OX=243277 GN=VC_1437 PE=3 SV=1	86113	4	7	11	0.571429
Q9KT24	Response regulator OS=Vibrio cholerae serotype O1 (strain ATCC 39315 / El Tor Inaba N16961) OX=243277 GN=VC_1081 PE=4 SV=1	42923	4	7	11	0.571429
Q9KUD0	3-methyl-2-oxobutanoate hydroxymethyltransferase OS=Vibrio cholerae serotype O1 (strain ATCC 39315 / El Tor Inaba N16961) OX=243277 GN=panB PE=3 SV=1	28640	4	7	11	0.571429
Q9KP80	3-isopropylmalate dehydratase small subunit OS=Vibrio cholerae serotype O1 (strain ATCC 39315 / El Tor Inaba N16961) OX=243277 GN=leuD PE=3 SV=1	22532	4	7	11	0.571429
Q9KQT5	Probable lipopolysaccharide assembly protein A OS=Vibrio cholerae serotype O1 (strain ATCC 39315 / El Tor Inaba N16961) OX=243277 GN=lapA PE=3 SV=1	10106	4	7	11	0.571429
Q9KQJ2	Chemotaxis protein CheV OS=Vibrio cholerae serotype O1 (strain ATCC 39315 / El Tor Inaba N16961) OX=243277 GN=VC_2006 PE=4 SV=1	35432	9	16	25	0.5625
Q9KV53	Guanosine-5~-triphosphate,3~-diphosphate pyrophosphatase OS=Vibrio cholerae serotype O1 (strain ATCC 39315 / El Tor Inaba N16961) OX=243277 GN=gppA PE=3 SV=1	54792	5	9	14	0.555556
Q9KUR8	Co-chaperone protein DjlA OS=Vibrio cholerae serotype O1 (strain ATCC 39315 / El Tor Inaba N16961) OX=243277 GN=djlA PE=3 SV=1	31875	5	9	14	0.555556
H9L4Q7	Lipopolysaccharide export system ATP-binding protein LptB OS=Vibrio cholerae serotype O1 (strain ATCC 39315 / El Tor Inaba N16961) OX=243277 GN=VC_2528 PE=3 SV=1	26933	5	9	14	0.555556
Q9KV03	Uncharacterized protein OS=Vibrio cholerae serotype O1 (strain ATCC 39315 / El Tor Inaba N16961) OX=243277 GN=VC_0355 PE=4 SV=1	26857	5	9	14	0.555556
Q9KMC1	Outer membrane lipoprotein Blc OS=Vibrio cholerae serotype O1 (strain ATCC 39315 / El Tor Inaba N16961) OX=243277 GN=VC_A0443 PE=3 SV=1	19646	5	9	14	0.555556
Q9KRH9	Heat shock protein HslJ OS=Vibrio cholerae serotype O1 (strain ATCC 39315 / El Tor Inaba N16961) OX=243277 GN=VC_1663 PE=4 SV=1	16364	7	13	20	0.538462
Q9KKS9	Uncharacterized protein OS=Vibrio cholerae serotype O1 (strain ATCC 39315 / El Tor Inaba N16961) OX=243277 GN=VC_A1021 PE=3 SV=1	13738	7	13	20	0.538462
Q9KTX0	Histidine--tRNA ligase OS=Vibrio cholerae serotype O1 (strain ATCC 39315 / El Tor Inaba N16961) OX=243277 GN=hisS PE=3 SV=1	46899	15	28	43	0.535714
Q9KQ20	Ribosome-binding ATPase YchF OS=Vibrio cholerae serotype O1 (strain ATCC 39315 / El Tor Inaba N16961) OX=243277 GN=ychF PE=3 SV=1	41709	15	28	43	0.535714
Q9KPU4	6,7-dimethyl-8-ribityllumazine synthase OS=Vibrio cholerae serotype O1 (strain ATCC 39315 / El Tor Inaba N16961) OX=243277 GN=ribH PE=3 SV=2	16423	9	17	26	0.529412
Q9KQX6	UPF0304 protein VC_1871 OS=Vibrio cholerae serotype O1 (strain ATCC 39315 / El Tor Inaba N16961) OX=243277 GN=VC_1871 PE=3 SV=2	19899	10	19	29	0.526316
Q9KUR9	LPS-assembly protein LptD OS=Vibrio cholerae serotype O1 (strain ATCC 39315 / El Tor Inaba N16961) OX=243277 GN=lptD PE=3 SV=2	88457	11	21	32	0.52381
P06111	Outer membrane protein OmpV OS=Vibrio cholerae serotype O1 (strain ATCC 39315 / El Tor Inaba N16961) OX=243277 GN=ompV PE=1 SV=1	28094	8	16	24	0.5
Q9KPG3	UDP-N-acetylmuramoyl-tripeptide--D-alanyl-D-alanine ligase OS=Vibrio cholerae serotype O1 (strain ATCC 39315 / El Tor Inaba N16961) OX=243277 GN=murF PE=3 SV=1	47901	7	14	21	0.5
Q9KUY7	Replicative DNA helicase OS=Vibrio cholerae serotype O1 (strain ATCC 39315 / El Tor Inaba N16961) OX=243277 GN=VC_0371 PE=3 SV=1	52017	6	12	18	0.5
Q9KT67	Uridine kinase OS=Vibrio cholerae serotype O1 (strain ATCC 39315 / El Tor Inaba N16961) OX=243277 GN=udk PE=3 SV=2	24212	5	10	15	0.5
Q9KPU2	Riboflavin synthase, alpha subunit OS=Vibrio cholerae serotype O1 (strain ATCC 39315 / El Tor Inaba N16961) OX=243277 GN=VC_2270 PE=4 SV=1	23545	4	8	12	0.5
Q9KKZ0	GGDEF family protein OS=Vibrio cholerae serotype O1 (strain ATCC 39315 / El Tor Inaba N16961) OX=243277 GN=VC_A0960 PE=4 SV=1	52320	3	6	9	0.5
Q9KUS8	GTPase Obg/CgtA OS=Vibrio cholerae serotype O1 (strain ATCC 39315 / El Tor Inaba N16961) OX=243277 GN=cgtA PE=1 SV=2	43019	3	6	9	0.5
Q9KSB5	Peptidase, M20A family OS=Vibrio cholerae serotype O1 (strain ATCC 39315 / El Tor Inaba N16961) OX=243277 GN=VC_1343 PE=3 SV=1	39302	3	6	9	0.5
Q9KT04	Uncharacterized protein OS=Vibrio cholerae serotype O1 (strain ATCC 39315 / El Tor Inaba N16961) OX=243277 GN=VC_1101 PE=1 SV=1	33262	3	6	9	0.5
Q9KQI4	Uncharacterized protein OS=Vibrio cholerae serotype O1 (strain ATCC 39315 / El Tor Inaba N16961) OX=243277 GN=VC_2014 PE=3 SV=1	28565	3	6	9	0.5
Q9KPK9	Hemerythrin domain-containing protein OS=Vibrio cholerae serotype O1 (strain ATCC 39315 / El Tor Inaba N16961) OX=243277 GN=VC_2358 PE=4 SV=1	25394	3	6	9	0.5
Q9KSP3	Transcriptional regulator, LuxR family OS=Vibrio cholerae serotype O1 (strain ATCC 39315 / El Tor Inaba N16961) OX=243277 GN=VC_1213 PE=4 SV=1	23736	3	6	9	0.5
Q9KNG5	Ribosomal RNA small subunit methyltransferase G OS=Vibrio cholerae serotype O1 (strain ATCC 39315 / El Tor Inaba N16961) OX=243277 GN=rsmG PE=3 SV=1	23563	3	6	9	0.5
Q9KS23	Uncharacterized protein OS=Vibrio cholerae serotype O1 (strain ATCC 39315 / El Tor Inaba N16961) OX=243277 GN=VC_1438 PE=4 SV=1	17931	3	6	9	0.5
Q9KU88	CRM domain-containing protein OS=Vibrio cholerae serotype O1 (strain ATCC 39315 / El Tor Inaba N16961) OX=243277 GN=VC_0635 PE=4 SV=1	11031	3	6	9	0.5
Q9KL53	Chemotactic transducer-related protein OS=Vibrio cholerae serotype O1 (strain ATCC 39315 / El Tor Inaba N16961) OX=243277 GN=VC_A0895 PE=4 SV=1	112319	2	4	6	0.5
Q9KPL1	Sodium/alanine symporter OS=Vibrio cholerae serotype O1 (strain ATCC 39315 / El Tor Inaba N16961) OX=243277 GN=VC_2356 PE=3 SV=1	51308	2	4	6	0.5
Q9KPM4	DNA repair protein RadA OS=Vibrio cholerae serotype O1 (strain ATCC 39315 / El Tor Inaba N16961) OX=243277 GN=radA PE=3 SV=1	49380	2	4	6	0.5
Q9KLX4	Molybdopterin molybdenumtransferase OS=Vibrio cholerae serotype O1 (strain ATCC 39315 / El Tor Inaba N16961) OX=243277 GN=VC_A0617 PE=3 SV=1	47310	2	4	6	0.5
Q9KQT6	Lipopolysaccharide assembly protein B OS=Vibrio cholerae serotype O1 (strain ATCC 39315 / El Tor Inaba N16961) OX=243277 GN=lapB PE=3 SV=1	44525	2	4	6	0.5
Q9KM08	Peptidase_M48 domain-containing protein OS=Vibrio cholerae serotype O1 (strain ATCC 39315 / El Tor Inaba N16961) OX=243277 GN=VC_A0581 PE=3 SV=1	28169	2	4	6	0.5
Q9KTY4	tRNA (cytidine/uridine-2~-O-)-methyltransferase TrmJ OS=Vibrio cholerae serotype O1 (strain ATCC 39315 / El Tor Inaba N16961) OX=243277 GN=trmJ PE=3 SV=1	27089	2	4	6	0.5
Q9KRK5	Ribosomal small subunit pseudouridine synthase A OS=Vibrio cholerae serotype O1 (strain ATCC 39315 / El Tor Inaba N16961) OX=243277 GN=rsuA PE=3 SV=1	26345	2	4	6	0.5
Q9KQT7	Orotidine 5~-phosphate decarboxylase OS=Vibrio cholerae serotype O1 (strain ATCC 39315 / El Tor Inaba N16961) OX=243277 GN=pyrF PE=1 SV=1	24987	2	4	6	0.5
Q9KPA7	Anti-sigma-E factor RseA OS=Vibrio cholerae serotype O1 (strain ATCC 39315 / El Tor Inaba N16961) OX=243277 GN=VC_2466 PE=3 SV=1	23480	2	4	6	0.5
Q9KRX1	Formate dehydrogenase, iron-sulfur subunit OS=Vibrio cholerae serotype O1 (strain ATCC 39315 / El Tor Inaba N16961) OX=243277 GN=VC_1512 PE=4 SV=1	21895	2	4	6	0.5
Q9KP12	LysM domain-containing protein OS=Vibrio cholerae serotype O1 (strain ATCC 39315 / El Tor Inaba N16961) OX=243277 GN=VC_2567 PE=4 SV=1	21880	2	4	6	0.5
Q9KPP0	Uncharacterized protein OS=Vibrio cholerae serotype O1 (strain ATCC 39315 / El Tor Inaba N16961) OX=243277 GN=VC_2326 PE=4 SV=1	11121	2	4	6	0.5
Q9KQ03	Anti-sigma-28 factor OS=Vibrio cholerae serotype O1 (strain ATCC 39315 / El Tor Inaba N16961) OX=243277 GN=VC_2204 PE=3 SV=1	11095	2	4	6	0.5
Q9KRG9	Transporter, AcrB/D/F family OS=Vibrio cholerae serotype O1 (strain ATCC 39315 / El Tor Inaba N16961) OX=243277 GN=VC_1673 PE=4 SV=1	114939	1	2	3	0.5
Q9KM67	Nuclease SbcCD subunit C OS=Vibrio cholerae serotype O1 (strain ATCC 39315 / El Tor Inaba N16961) OX=243277 GN=sbcC PE=3 SV=1	114522	1	2	3	0.5
Q9KQU7	Na(+)/H(+) antiporter NhaB OS=Vibrio cholerae serotype O1 (strain ATCC 39315 / El Tor Inaba N16961) OX=243277 GN=nhaB PE=1 SV=1	57624	1	2	3	0.5
Q9KQY2	Uncharacterized protein OS=Vibrio cholerae serotype O1 (strain ATCC 39315 / El Tor Inaba N16961) OX=243277 GN=VC_1865 PE=4 SV=1	55910	1	2	3	0.5
P0C6D7	Aldehyde dehydrogenase OS=Vibrio cholerae serotype O1 (strain ATCC 39315 / El Tor Inaba N16961) OX=243277 GN=aldA PE=3 SV=1	55850	1	2	3	0.5
Q9KN53	FHA domain-containing protein OS=Vibrio cholerae serotype O1 (strain ATCC 39315 / El Tor Inaba N16961) OX=243277 GN=VC_A0112 PE=4 SV=1	54881	1	2	3	0.5
Q9KR76	DUF262 domain-containing protein OS=Vibrio cholerae serotype O1 (strain ATCC 39315 / El Tor Inaba N16961) OX=243277 GN=VC_1767 PE=4 SV=1	53698	1	2	3	0.5
Q9KSF3	Aminodeoxychorismate synthase OS=Vibrio cholerae serotype O1 (strain ATCC 39315 / El Tor Inaba N16961) OX=243277 GN=VC_1303 PE=3 SV=1	51348	1	2	3	0.5
Q9KKR8	Extracellular solute-binding protein, putative OS=Vibrio cholerae serotype O1 (strain ATCC 39315 / El Tor Inaba N16961) OX=243277 GN=VC_A1033 PE=3 SV=1	50709	1	2	3	0.5
Q9KSD9	Histidine kinase OS=Vibrio cholerae serotype O1 (strain ATCC 39315 / El Tor Inaba N16961) OX=243277 GN=VC_1319 PE=4 SV=1	50179	1	2	3	0.5
Q9KPV8	1-deoxy-D-xylulose 5-phosphate reductoisomerase OS=Vibrio cholerae serotype O1 (strain ATCC 39315 / El Tor Inaba N16961) OX=243277 GN=dxr PE=3 SV=1	43656	1	2	3	0.5
Q9KR20	Mannose-6-phosphate isomerase OS=Vibrio cholerae serotype O1 (strain ATCC 39315 / El Tor Inaba N16961) OX=243277 GN=VC_1827 PE=3 SV=1	43248	1	2	3	0.5
Q9KSP0	GGDEF family protein OS=Vibrio cholerae serotype O1 (strain ATCC 39315 / El Tor Inaba N16961) OX=243277 GN=VC_1216 PE=3 SV=1	42557	1	2	3	0.5
Q9KPQ4	Membrane-bound lytic murein transglycosylase A OS=Vibrio cholerae serotype O1 (strain ATCC 39315 / El Tor Inaba N16961) OX=243277 GN=mltA PE=3 SV=1	40433	1	2	3	0.5
Q9KQ42	Permease PerM, putative OS=Vibrio cholerae serotype O1 (strain ATCC 39315 / El Tor Inaba N16961) OX=243277 GN=VC_2162 PE=3 SV=1	39091	1	2	3	0.5
Q9KS71	Lipoate-protein ligase A OS=Vibrio cholerae serotype O1 (strain ATCC 39315 / El Tor Inaba N16961) OX=243277 GN=lplA PE=3 SV=1	38772	1	2	3	0.5
Q9KQE0	CheW-like domain-containing protein OS=Vibrio cholerae serotype O1 (strain ATCC 39315 / El Tor Inaba N16961) OX=243277 GN=VC_2060 PE=4 SV=1	37973	1	2	3	0.5
Q9KRG7	Multidrug resistance protein, putative OS=Vibrio cholerae serotype O1 (strain ATCC 39315 / El Tor Inaba N16961) OX=243277 GN=VC_1675 PE=3 SV=1	37715	1	2	3	0.5
Q9KT00	tRNA-dihydrouridine(16) synthase OS=Vibrio cholerae serotype O1 (strain ATCC 39315 / El Tor Inaba N16961) OX=243277 GN=dusC PE=3 SV=1	36388	1	2	3	0.5
Q9KLV2	AcrA/AcrE family protein OS=Vibrio cholerae serotype O1 (strain ATCC 39315 / El Tor Inaba N16961) OX=243277 GN=VC_A0639 PE=3 SV=1	36278	1	2	3	0.5
Q9KMZ4	VWFA domain-containing protein OS=Vibrio cholerae serotype O1 (strain ATCC 39315 / El Tor Inaba N16961) OX=243277 GN=VC_A0172 PE=4 SV=1	35731	1	2	3	0.5
Q9KL59	Transcriptional regulator, LysR family OS=Vibrio cholerae serotype O1 (strain ATCC 39315 / El Tor Inaba N16961) OX=243277 GN=VC_A0889 PE=3 SV=1	34442	1	2	3	0.5
Q9KUI7	Lipoprotein NlpD OS=Vibrio cholerae serotype O1 (strain ATCC 39315 / El Tor Inaba N16961) OX=243277 GN=VC_0533 PE=4 SV=1	33486	1	2	3	0.5
Q9KQA6	Uncharacterized protein OS=Vibrio cholerae serotype O1 (strain ATCC 39315 / El Tor Inaba N16961) OX=243277 GN=VC_2094 PE=4 SV=1	30001	1	2	3	0.5
Q9KTH4	Uncharacterized protein OS=Vibrio cholerae serotype O1 (strain ATCC 39315 / El Tor Inaba N16961) OX=243277 GN=VC_0928 PE=4 SV=1	29725	1	2	3	0.5
Q9KPF3	Pyruvate dehydrogenase complex repressor OS=Vibrio cholerae serotype O1 (strain ATCC 39315 / El Tor Inaba N16961) OX=243277 GN=VC_2415 PE=4 SV=1	29366	1	2	3	0.5
Q9KNA9	Transcriptional regulator, MerR family OS=Vibrio cholerae serotype O1 (strain ATCC 39315 / El Tor Inaba N16961) OX=243277 GN=VC_A0056 PE=4 SV=1	29284	1	2	3	0.5
Q9KPX9	DNA polymerase III subunit epsilon OS=Vibrio cholerae serotype O1 (strain ATCC 39315 / El Tor Inaba N16961) OX=243277 GN=dnaQ PE=4 SV=1	27619	1	2	3	0.5
Q9KRC7	Chromosome partition protein MukE OS=Vibrio cholerae serotype O1 (strain ATCC 39315 / El Tor Inaba N16961) OX=243277 GN=mukE PE=3 SV=3	26426	1	2	3	0.5
Q9KM05	Glutathione S-transferase, putative OS=Vibrio cholerae serotype O1 (strain ATCC 39315 / El Tor Inaba N16961) OX=243277 GN=VC_A0584 PE=3 SV=1	25090	1	2	3	0.5
Q9KVJ2	Transcriptional regulator, TetR family OS=Vibrio cholerae serotype O1 (strain ATCC 39315 / El Tor Inaba N16961) OX=243277 GN=VC_0152 PE=4 SV=1	24429	1	2	3	0.5
Q9KUJ7	Glycerol-3-phosphate acyltransferase OS=Vibrio cholerae serotype O1 (strain ATCC 39315 / El Tor Inaba N16961) OX=243277 GN=plsY PE=3 SV=1	22461	1	2	3	0.5
Q9KSL0	Uncharacterized protein OS=Vibrio cholerae serotype O1 (strain ATCC 39315 / El Tor Inaba N16961) OX=243277 GN=VC_1246 PE=4 SV=1	21592	1	2	3	0.5
Q9KLE0	Uncharacterized protein OS=Vibrio cholerae serotype O1 (strain ATCC 39315 / El Tor Inaba N16961) OX=243277 GN=VC_A0806 PE=4 SV=1	18453	1	2	3	0.5
Q9KMP0	Uncharacterized protein OS=Vibrio cholerae serotype O1 (strain ATCC 39315 / El Tor Inaba N16961) OX=243277 GN=VC_A0284 PE=4 SV=1	18419	1	2	3	0.5
Q9KTE5	Uncharacterized protein OS=Vibrio cholerae serotype O1 (strain ATCC 39315 / El Tor Inaba N16961) OX=243277 GN=VC_0957 PE=4 SV=1	17404	1	2	3	0.5
Q9KRG6	Phage shock protein C OS=Vibrio cholerae serotype O1 (strain ATCC 39315 / El Tor Inaba N16961) OX=243277 GN=VC_1676 PE=4 SV=1	15614	1	2	3	0.5
Q9KNB7	Uncharacterized protein OS=Vibrio cholerae serotype O1 (strain ATCC 39315 / El Tor Inaba N16961) OX=243277 GN=VC_A0048 PE=4 SV=1	15114	1	2	3	0.5
Q9KVK1	Uncharacterized protein OS=Vibrio cholerae serotype O1 (strain ATCC 39315 / El Tor Inaba N16961) OX=243277 GN=VC_0142 PE=4 SV=1	14738	1	2	3	0.5
Q9KUS3	Protein ApaG OS=Vibrio cholerae serotype O1 (strain ATCC 39315 / El Tor Inaba N16961) OX=243277 GN=apaG PE=1 SV=1	14267	1	2	3	0.5
Q9KTG0	Uncharacterized protein OS=Vibrio cholerae serotype O1 (strain ATCC 39315 / El Tor Inaba N16961) OX=243277 GN=VC_0942 PE=4 SV=1	12956	1	2	3	0.5
Q9KP61	BolA/YrbA family protein OS=Vibrio cholerae serotype O1 (strain ATCC 39315 / El Tor Inaba N16961) OX=243277 GN=VC_2515 PE=3 SV=1	9661	1	2	3	0.5
Q9KRI1	Uncharacterized protein OS=Vibrio cholerae serotype O1 (strain ATCC 39315 / El Tor Inaba N16961) OX=243277 GN=VC_1661 PE=4 SV=1	8564	1	2	3	0.5
H9L4Q4	Acetyltransferase RfbO, CysE/LacA/LpxA/NodL family OS=Vibrio cholerae serotype O1 (strain ATCC 39315 / El Tor Inaba N16961) OX=243277 GN=VC_0252 PE=4 SV=1	20004	18	37	55	0.486486
Q9KT46	Oxidoreductase, short-chain dehydrogenase/reductase family OS=Vibrio cholerae serotype O1 (strain ATCC 39315 / El Tor Inaba N16961) OX=243277 GN=VC_1059 PE=4 SV=1	26718	13	27	40	0.481481
Q9KNQ2	50S ribosomal protein L31 OS=Vibrio cholerae serotype O1 (strain ATCC 39315 / El Tor Inaba N16961) OX=243277 GN=rpmE PE=3 SV=1	7965	12	25	37	0.48
Q9KSV6	Uncharacterized protein OS=Vibrio cholerae serotype O1 (strain ATCC 39315 / El Tor Inaba N16961) OX=243277 GN=VC_1150 PE=4 SV=1	22801	9	19	28	0.473684
Q9KUH3	Translational regulator CsrA OS=Vibrio cholerae serotype O1 (strain ATCC 39315 / El Tor Inaba N16961) OX=243277 GN=csrA PE=3 SV=1	7051	16	35	51	0.457143
Q9KUI6	DNA mismatch repair protein MutS OS=Vibrio cholerae serotype O1 (strain ATCC 39315 / El Tor Inaba N16961) OX=243277 GN=mutS PE=3 SV=1	96266	5	11	16	0.454545
Q9KRL4	Carboxynorspermidine/carboxyspermidine decarboxylase OS=Vibrio cholerae serotype O1 (strain ATCC 39315 / El Tor Inaba N16961) OX=243277 GN=nspC PE=3 SV=1	43072	5	11	16	0.454545
Q9KPI8	5~-methylthioadenosine/S-adenosylhomocysteine nucleosidase OS=Vibrio cholerae serotype O1 (strain ATCC 39315 / El Tor Inaba N16961) OX=243277 GN=mtnN PE=1 SV=1	24510	5	11	16	0.454545
Q9KPW1	Chaperone protein Skp OS=Vibrio cholerae serotype O1 (strain ATCC 39315 / El Tor Inaba N16961) OX=243277 GN=skp PE=3 SV=1	18940	5	11	16	0.454545
Q9KTL2	Geranyltranstransferase OS=Vibrio cholerae serotype O1 (strain ATCC 39315 / El Tor Inaba N16961) OX=243277 GN=VC_0890 PE=1 SV=1	32239	4	9	13	0.444444
Q9KUP6	Ribosomal RNA small subunit methyltransferase E OS=Vibrio cholerae serotype O1 (strain ATCC 39315 / El Tor Inaba N16961) OX=243277 GN=VC_0469 PE=3 SV=1	26965	4	9	13	0.444444
Q9KUC6	RNA polymerase-binding transcription factor DksA OS=Vibrio cholerae serotype O1 (strain ATCC 39315 / El Tor Inaba N16961) OX=243277 GN=dksA PE=3 SV=1	17170	4	9	13	0.444444
P65128	Translation initiation factor IF-1 OS=Vibrio cholerae serotype O1 (strain ATCC 39315 / El Tor Inaba N16961) OX=243277 GN=infA PE=3 SV=1	8217	4	9	13	0.444444
O30862	Protein GrpE OS=Vibrio cholerae serotype O1 (strain ATCC 39315 / El Tor Inaba N16961) OX=243277 GN=grpE PE=3 SV=2	22645	10	23	33	0.434783
Q9KVF2	Gamma-glutamyltranspeptidase OS=Vibrio cholerae serotype O1 (strain ATCC 39315 / El Tor Inaba N16961) OX=243277 GN=VC_0194 PE=4 SV=1	63037	3	7	10	0.428571
Q9KN24	C4-dicarboxylate transport transcriptional regulatory protein OS=Vibrio cholerae serotype O1 (strain ATCC 39315 / El Tor Inaba N16961) OX=243277 GN=VC_A0142 PE=4 SV=1	49956	3	7	10	0.428571
Q9KTW9	TPR_21 domain-containing protein OS=Vibrio cholerae serotype O1 (strain ATCC 39315 / El Tor Inaba N16961) OX=243277 GN=VC_0761 PE=3 SV=1	22294	3	7	10	0.428571
Q9KRX5	UPF0234 protein VC_1508 OS=Vibrio cholerae serotype O1 (strain ATCC 39315 / El Tor Inaba N16961) OX=243277 GN=VC_1508 PE=3 SV=1	18249	3	7	10	0.428571
Q9KPT5	Xanthine-guanine phosphoribosyltransferase OS=Vibrio cholerae serotype O1 (strain ATCC 39315 / El Tor Inaba N16961) OX=243277 GN=gpt PE=3 SV=1	17655	3	7	10	0.428571
Q9KU82	Ribosome maturation factor RimP OS=Vibrio cholerae serotype O1 (strain ATCC 39315 / El Tor Inaba N16961) OX=243277 GN=rimP PE=3 SV=1	16667	3	7	10	0.428571
Q9KM15	N-acetyltransferase domain-containing protein OS=Vibrio cholerae serotype O1 (strain ATCC 39315 / El Tor Inaba N16961) OX=243277 GN=VC_A0574 PE=4 SV=1	98120	5	12	17	0.416667
Q9KPT9	Gamma-glutamyl phosphate reductase OS=Vibrio cholerae serotype O1 (strain ATCC 39315 / El Tor Inaba N16961) OX=243277 GN=proA PE=3 SV=2	44476	5	12	17	0.416667
Q9KTZ3	Acetoin utilization protein AcuB, putative OS=Vibrio cholerae serotype O1 (strain ATCC 39315 / El Tor Inaba N16961) OX=243277 GN=VC_0737 PE=1 SV=1	18692	9	22	31	0.409091
Q9KRL6	Agglutination protein OS=Vibrio cholerae serotype O1 (strain ATCC 39315 / El Tor Inaba N16961) OX=243277 GN=VC_1621 PE=3 SV=1	49346	24	59	83	0.40678
Q9KKM4	Pyridoxine/pyridoxamine 5~-phosphate oxidase OS=Vibrio cholerae serotype O1 (strain ATCC 39315 / El Tor Inaba N16961) OX=243277 GN=pdxH PE=3 SV=1	24347	4	10	14	0.4
Q9KU96	Iron-sulfur cluster insertion protein ErpA OS=Vibrio cholerae serotype O1 (strain ATCC 39315 / El Tor Inaba N16961) OX=243277 GN=erpA PE=3 SV=1	12010	4	10	14	0.4
Q9KRY2	Uncharacterized protein OS=Vibrio cholerae serotype O1 (strain ATCC 39315 / El Tor Inaba N16961) OX=243277 GN=VC_1501 PE=4 SV=1	96097	2	5	7	0.4
Q9KT19	Response regulator OS=Vibrio cholerae serotype O1 (strain ATCC 39315 / El Tor Inaba N16961) OX=243277 GN=VC_1086 PE=4 SV=1	61386	2	5	7	0.4
Q9KT84	Regulatory protein LuxO OS=Vibrio cholerae serotype O1 (strain ATCC 39315 / El Tor Inaba N16961) OX=243277 GN=luxO PE=1 SV=1	50807	2	5	7	0.4
Q9KP99	VisC protein OS=Vibrio cholerae serotype O1 (strain ATCC 39315 / El Tor Inaba N16961) OX=243277 GN=VC_2474 PE=3 SV=1	45142	2	5	7	0.4
Q9KU85	Dihydropteroate synthase OS=Vibrio cholerae serotype O1 (strain ATCC 39315 / El Tor Inaba N16961) OX=243277 GN=VC_0638 PE=3 SV=1	30425	2	5	7	0.4
Q9F855	Ribosomal large subunit pseudouridine synthase E OS=Vibrio cholerae serotype O1 (strain ATCC 39315 / El Tor Inaba N16961) OX=243277 GN=rluE PE=3 SV=2	26990	2	5	7	0.4
Q9KU87	Ribosomal RNA large subunit methyltransferase E OS=Vibrio cholerae serotype O1 (strain ATCC 39315 / El Tor Inaba N16961) OX=243277 GN=rlmE PE=3 SV=1	23182	2	5	7	0.4
Q9KPS0	DNA-binding transcriptional regulator BolA OS=Vibrio cholerae serotype O1 (strain ATCC 39315 / El Tor Inaba N16961) OX=243277 GN=bolA PE=3 SV=1	12089	2	5	7	0.4
Q9KLK3	UPF0502 protein VC_A0740 OS=Vibrio cholerae serotype O1 (strain ATCC 39315 / El Tor Inaba N16961) OX=243277 GN=VC_A0740 PE=3 SV=1	24192	7	18	25	0.388889
Q9KN34	Ribokinase OS=Vibrio cholerae serotype O1 (strain ATCC 39315 / El Tor Inaba N16961) OX=243277 GN=rbsK PE=3 SV=1	32062	3	8	11	0.375
Q9KVX8	Amino acid ABC transporter, periplasmic amino acid-binding portion OS=Vibrio cholerae serotype O1 (strain ATCC 39315 / El Tor Inaba N16961) OX=243277 GN=VC_0010 PE=3 SV=1	27286	3	8	11	0.375
Q9KPY2	Phosphoheptose isomerase OS=Vibrio cholerae serotype O1 (strain ATCC 39315 / El Tor Inaba N16961) OX=243277 GN=gmhA PE=1 SV=1	20633	5	14	19	0.357143
Q9KRW1	PBP_domain domain-containing protein OS=Vibrio cholerae serotype O1 (strain ATCC 39315 / El Tor Inaba N16961) OX=243277 GN=VC_1523 PE=4 SV=1	30242	7	21	28	0.333333
Q9KL32	Transcriptional regulator, TetR family OS=Vibrio cholerae serotype O1 (strain ATCC 39315 / El Tor Inaba N16961) OX=243277 GN=VC_A0917 PE=4 SV=1	18737	5	15	20	0.333333
Q9KT51	DNA polymerase III subunit gamma/tau OS=Vibrio cholerae serotype O1 (strain ATCC 39315 / El Tor Inaba N16961) OX=243277 GN=dnaX PE=3 SV=1	75979	3	9	12	0.333333
Q9KLD9	ABC transporter, periplasmic substrate-binding protein OS=Vibrio cholerae serotype O1 (strain ATCC 39315 / El Tor Inaba N16961) OX=243277 GN=VC_A0807 PE=1 SV=1	30375	3	9	12	0.333333
Q9KQT4	Integration host factor subunit beta OS=Vibrio cholerae serotype O1 (strain ATCC 39315 / El Tor Inaba N16961) OX=243277 GN=ihfB PE=3 SV=1	10539	2	6	8	0.333333
Q9KPA2	FAD assembly factor SdhE OS=Vibrio cholerae serotype O1 (strain ATCC 39315 / El Tor Inaba N16961) OX=243277 GN=sdhE PE=1 SV=1	9848	2	6	8	0.333333
Q9KNE5	Toxin VasX OS=Vibrio cholerae serotype O1 (strain ATCC 39315 / El Tor Inaba N16961) OX=243277 GN=vasX PE=3 SV=1	120967	1	3	4	0.333333
Q9KRD3	Zinc protease, insulinase family OS=Vibrio cholerae serotype O1 (strain ATCC 39315 / El Tor Inaba N16961) OX=243277 GN=VC_1709 PE=3 SV=1	104074	1	3	4	0.333333
Q9KSP5	Uncharacterized protein OS=Vibrio cholerae serotype O1 (strain ATCC 39315 / El Tor Inaba N16961) OX=243277 GN=VC_1211 PE=4 SV=1	78947	1	3	4	0.333333
Q9KQZ2	ATP-dependent DNA helicase DinG OS=Vibrio cholerae serotype O1 (strain ATCC 39315 / El Tor Inaba N16961) OX=243277 GN=dinG PE=3 SV=1	78440	1	3	4	0.333333
Q9KQ73	Flagellar hook-length control protein FliK, putative OS=Vibrio cholerae serotype O1 (strain ATCC 39315 / El Tor Inaba N16961) OX=243277 GN=VC_2128 PE=3 SV=1	69822	1	3	4	0.333333
Q9KN85	GGDEF family protein OS=Vibrio cholerae serotype O1 (strain ATCC 39315 / El Tor Inaba N16961) OX=243277 GN=VC_A0080 PE=4 SV=1	69666	1	3	4	0.333333
Q9KRN0	Uncharacterized protein OS=Vibrio cholerae serotype O1 (strain ATCC 39315 / El Tor Inaba N16961) OX=243277 GN=VC_1606 PE=3 SV=1	51907	1	3	4	0.333333
Q9KL20	23S rRNA (uracil(747)-C(5))-methyltransferase RlmC OS=Vibrio cholerae serotype O1 (strain ATCC 39315 / El Tor Inaba N16961) OX=243277 GN=rlmC PE=3 SV=1	42034	1	3	4	0.333333
Q9KLR8	Transcriptional regulator, LacI family OS=Vibrio cholerae serotype O1 (strain ATCC 39315 / El Tor Inaba N16961) OX=243277 GN=VC_A0673 PE=4 SV=1	38274	1	3	4	0.333333
Q9KT89	Ion-translocating oxidoreductase complex subunit D OS=Vibrio cholerae serotype O1 (strain ATCC 39315 / El Tor Inaba N16961) OX=243277 GN=rnfD PE=3 SV=1	37617	1	3	4	0.333333
Q9KRS3	HlyD_D23 domain-containing protein OS=Vibrio cholerae serotype O1 (strain ATCC 39315 / El Tor Inaba N16961) OX=243277 GN=VC_1563 PE=3 SV=1	36796	1	3	4	0.333333
Q9KSU6	ATP-grasp domain-containing protein OS=Vibrio cholerae serotype O1 (strain ATCC 39315 / El Tor Inaba N16961) OX=243277 GN=VC_1160 PE=4 SV=1	35805	1	3	4	0.333333
Q9KNC5	Uncharacterized protein OS=Vibrio cholerae serotype O1 (strain ATCC 39315 / El Tor Inaba N16961) OX=243277 GN=VC_A0040 PE=4 SV=1	34022	1	3	4	0.333333
Q9KLB8	Phenylalanine-4-hydroxylase OS=Vibrio cholerae serotype O1 (strain ATCC 39315 / El Tor Inaba N16961) OX=243277 GN=phhA PE=3 SV=1	33424	1	3	4	0.333333
Q9KV64	Ribosomal protein L11 methyltransferase OS=Vibrio cholerae serotype O1 (strain ATCC 39315 / El Tor Inaba N16961) OX=243277 GN=prmA PE=3 SV=1	32220	1	3	4	0.333333
Q9KKY1	Putative quercetin 2,3-dioxygenase VC_A0969 OS=Vibrio cholerae serotype O1 (strain ATCC 39315 / El Tor Inaba N16961) OX=243277 GN=VC_A0969 PE=3 SV=1	31304	1	3	4	0.333333
Q9KQE9	Thiol:disulfide interchange protein DsbE OS=Vibrio cholerae serotype O1 (strain ATCC 39315 / El Tor Inaba N16961) OX=243277 GN=dsbE PE=3 SV=1	20638	1	3	4	0.333333
Q9KT80	Molybdenum cofactor biosynthesis protein B OS=Vibrio cholerae serotype O1 (strain ATCC 39315 / El Tor Inaba N16961) OX=243277 GN=VC_1025 PE=3 SV=1	18625	1	3	4	0.333333
Q9KPK1	Putative 4-hydroxy-4-methyl-2-oxoglutarate aldolase OS=Vibrio cholerae serotype O1 (strain ATCC 39315 / El Tor Inaba N16961) OX=243277 GN=VC_2366 PE=1 SV=2	17706	1	3	4	0.333333
Q9KP48	PTS system, nitrogen regulatory IIA component OS=Vibrio cholerae serotype O1 (strain ATCC 39315 / El Tor Inaba N16961) OX=243277 GN=VC_2531 PE=4 SV=1	16381	1	3	4	0.333333
Q9KPI9	Uncharacterized protein OS=Vibrio cholerae serotype O1 (strain ATCC 39315 / El Tor Inaba N16961) OX=243277 GN=VC_2378 PE=4 SV=1	16264	1	3	4	0.333333
Q9KN41	Antitoxin protein TsiV3 OS=Vibrio cholerae serotype O1 (strain ATCC 39315 / El Tor Inaba N16961) OX=243277 GN=tsiV3 PE=1 SV=1	13660	1	3	4	0.333333
Q9KN87	Uncharacterized protein OS=Vibrio cholerae serotype O1 (strain ATCC 39315 / El Tor Inaba N16961) OX=243277 GN=VC_A0078 PE=4 SV=1	12877	1	3	4	0.333333
Q9KSS3	Uncharacterized protein OS=Vibrio cholerae serotype O1 (strain ATCC 39315 / El Tor Inaba N16961) OX=243277 GN=VC_1183 PE=4 SV=1	24905	3	11	14	0.272727
Q9KUU5	Uncharacterized protein OS=Vibrio cholerae serotype O1 (strain ATCC 39315 / El Tor Inaba N16961) OX=243277 GN=VC_0420 PE=4 SV=1	144008	1	4	5	0.25
P52022	DNA polymerase III subunit alpha OS=Vibrio cholerae serotype O1 (strain ATCC 39315 / El Tor Inaba N16961) OX=243277 GN=dnaE PE=3 SV=3	129974	1	4	5	0.25
Q9KN25	Histidine kinase OS=Vibrio cholerae serotype O1 (strain ATCC 39315 / El Tor Inaba N16961) OX=243277 GN=VC_A0141 PE=4 SV=1	76686	1	4	5	0.25
Q9KU40	RCK N-terminal domain-containing protein OS=Vibrio cholerae serotype O1 (strain ATCC 39315 / El Tor Inaba N16961) OX=243277 GN=VC_0689 PE=4 SV=1	64962	1	4	5	0.25
Q9KST5	Tryptophan biosynthesis protein TrpCF OS=Vibrio cholerae serotype O1 (strain ATCC 39315 / El Tor Inaba N16961) OX=243277 GN=trpCF PE=3 SV=1	52006	1	4	5	0.25
Q9KUU2	Arginine deiminase OS=Vibrio cholerae serotype O1 (strain ATCC 39315 / El Tor Inaba N16961) OX=243277 GN=arcA PE=3 SV=1	45875	1	4	5	0.25
Q9KP72	2-hydroxyacid dehydrogenase family protein OS=Vibrio cholerae serotype O1 (strain ATCC 39315 / El Tor Inaba N16961) OX=243277 GN=VC_2504 PE=3 SV=1	35428	1	4	5	0.25
Q9KV39	Bifunctional ligase/repressor BirA OS=Vibrio cholerae serotype O1 (strain ATCC 39315 / El Tor Inaba N16961) OX=243277 GN=birA PE=3 SV=1	35018	1	4	5	0.25
Q9KTC5	Thioredoxin domain-containing protein OS=Vibrio cholerae serotype O1 (strain ATCC 39315 / El Tor Inaba N16961) OX=243277 GN=VC_0977 PE=4 SV=1	34665	1	4	5	0.25
Q9KQT8	tRNA-(MS[2]IO[6]A)-hydroxylase OS=Vibrio cholerae serotype O1 (strain ATCC 39315 / El Tor Inaba N16961) OX=243277 GN=VC_1910 PE=4 SV=1	29834	1	4	5	0.25
Q9KRK7	Uncharacterized protein OS=Vibrio cholerae serotype O1 (strain ATCC 39315 / El Tor Inaba N16961) OX=243277 GN=VC_1633 PE=4 SV=1	27529	1	4	5	0.25
Q9KQK9	t(6)A37 threonylcarbamoyladenosine biosynthesis protein TsaB OS=Vibrio cholerae serotype O1 (strain ATCC 39315 / El Tor Inaba N16961) OX=243277 GN=VC_1989 PE=3 SV=1	25611	1	4	5	0.25
Q9KSN0	Thiopurine S-methyltransferase OS=Vibrio cholerae serotype O1 (strain ATCC 39315 / El Tor Inaba N16961) OX=243277 GN=tpm PE=3 SV=1	25098	1	4	5	0.25
Q9KQT2	Cytidylate kinase OS=Vibrio cholerae serotype O1 (strain ATCC 39315 / El Tor Inaba N16961) OX=243277 GN=cmk PE=3 SV=2	24452	1	4	5	0.25
Q9KVQ5	Ubiquinone biosynthesis accessory factor UbiJ OS=Vibrio cholerae serotype O1 (strain ATCC 39315 / El Tor Inaba N16961) OX=243277 GN=ubiJ PE=3 SV=1	23216	1	4	5	0.25
Q9X4Q6	Na(+)-translocating NADH-quinone reductase subunit D OS=Vibrio cholerae serotype O1 (strain ATCC 39315 / El Tor Inaba N16961) OX=243277 GN=nqrD PE=1 SV=1	22822	1	4	5	0.25
Q9KM94	N-acetyltransferase domain-containing protein OS=Vibrio cholerae serotype O1 (strain ATCC 39315 / El Tor Inaba N16961) OX=243277 GN=VC_A0487 PE=4 SV=1	20190	1	4	5	0.25
Q9KP50	Lipopolysaccharide export system protein LptA OS=Vibrio cholerae serotype O1 (strain ATCC 39315 / El Tor Inaba N16961) OX=243277 GN=lptA PE=3 SV=1	20170	1	4	5	0.25
Q9KUQ8	DUF4426 domain-containing protein OS=Vibrio cholerae serotype O1 (strain ATCC 39315 / El Tor Inaba N16961) OX=243277 GN=VC_0457 PE=4 SV=1	15883	1	4	5	0.25
Q9KUT7	Universal stress protein OS=Vibrio cholerae serotype O1 (strain ATCC 39315 / El Tor Inaba N16961) OX=243277 GN=VC_0428 PE=3 SV=1	16096	3	13	16	0.230769
Q9KQZ8	Peptidyl-prolyl cis-trans isomerase OS=Vibrio cholerae serotype O1 (strain ATCC 39315 / El Tor Inaba N16961) OX=243277 GN=VC_1849 PE=3 SV=1	18246	2	9	11	0.222222
Q9KPV0	Bifunctional uridylyltransferase/uridylyl-removing enzyme OS=Vibrio cholerae serotype O1 (strain ATCC 39315 / El Tor Inaba N16961) OX=243277 GN=glnD PE=3 SV=2	101479	1	5	6	0.2
Q9KQV2	Uncharacterized protein OS=Vibrio cholerae serotype O1 (strain ATCC 39315 / El Tor Inaba N16961) OX=243277 GN=VC_1896 PE=4 SV=1	51993	1	5	6	0.2
Q9KVP8	Glycerol-3-phosphate acyltransferase OS=Vibrio cholerae serotype O1 (strain ATCC 39315 / El Tor Inaba N16961) OX=243277 GN=plsB PE=3 SV=1	90768	2	11	13	0.181818
Q9KNV9	Extracellular nuclease-related protein OS=Vibrio cholerae serotype O1 (strain ATCC 39315 / El Tor Inaba N16961) OX=243277 GN=VC_2621 PE=4 SV=1	94275	1	6	7	0.166667
Q9KQ44	Bacterioferritin comigratory protein OS=Vibrio cholerae serotype O1 (strain ATCC 39315 / El Tor Inaba N16961) OX=243277 GN=VC_2160 PE=4 SV=1	17125	1	6	7	0.166667
Q9KVP4	Flagellar protein FliL OS=Vibrio cholerae serotype O1 (strain ATCC 39315 / El Tor Inaba N16961) OX=243277 GN=VC_0097 PE=3 SV=1	15444	1	6	7	0.166667
Q9KP65	Aspartate carbamoyltransferase regulatory chain OS=Vibrio cholerae serotype O1 (strain ATCC 39315 / El Tor Inaba N16961) OX=243277 GN=pyrI PE=3 SV=1	17265	1	7	8	0.142857
Q9KU91	D-alanyl-D-alanine carboxypeptidase/D-alanyl-D-alanine-endopeptidase OS=Vibrio cholerae serotype O1 (strain ATCC 39315 / El Tor Inaba N16961) OX=243277 GN=VC_0632 PE=3 SV=1	54341	1	9	10	0.111111
Q9KRC0	Uncharacterized protein OS=Vibrio cholerae serotype O1 (strain ATCC 39315 / El Tor Inaba N16961) OX=243277 GN=VC_1722 PE=4 SV=1	22319		11	11	0
Q9KRU9	Methyl-accepting chemotaxis protein OS=Vibrio cholerae serotype O1 (strain ATCC 39315 / El Tor Inaba N16961) OX=243277 GN=VC_1535 PE=4 SV=1	58354		8	8	0
Q9KPU5	Transcription antitermination protein NusB OS=Vibrio cholerae serotype O1 (strain ATCC 39315 / El Tor Inaba N16961) OX=243277 GN=nusB PE=3 SV=1	17664		7	7	0
Q9KNE7	Type VI secretion system spike protein VgrG2 OS=Vibrio cholerae serotype O1 (strain ATCC 39315 / El Tor Inaba N16961) OX=243277 GN=vgrG2 PE=3 SV=1	77164		5	5	0
Q9KLI5	Arginine ABC transporter, periplasmic arginine-binding protein OS=Vibrio cholerae serotype O1 (strain ATCC 39315 / El Tor Inaba N16961) OX=243277 GN=VC_A0759 PE=3 SV=1	26623		5	5	0
Q9KS19	Cytochrome-c oxidase OS=Vibrio cholerae serotype O1 (strain ATCC 39315 / El Tor Inaba N16961) OX=243277 GN=VC_1442 PE=3 SV=1	53608		4	4	0
Q9KN86	Uncharacterized protein OS=Vibrio cholerae serotype O1 (strain ATCC 39315 / El Tor Inaba N16961) OX=243277 GN=VC_A0079 PE=1 SV=1	48286		4	4	0
Q9KKP8	NAD(P)-bd_dom domain-containing protein OS=Vibrio cholerae serotype O1 (strain ATCC 39315 / El Tor Inaba N16961) OX=243277 GN=VC_A1054 PE=4 SV=1	22339		4	4	0
P52116	SsrA-binding protein OS=Vibrio cholerae serotype O1 (strain ATCC 39315 / El Tor Inaba N16961) OX=243277 GN=smpB PE=3 SV=3	18625		4	4	0
Q9K2K9	Uncharacterized protein OS=Vibrio cholerae serotype O1 (strain ATCC 39315 / El Tor Inaba N16961) OX=243277 GN=VC_A0428 PE=4 SV=1	16367		4	4	0
P29489	Toxin coregulated pilus biosynthesis protein H OS=Vibrio cholerae serotype O1 (strain ATCC 39315 / El Tor Inaba N16961) OX=243277 GN=tcpH PE=4 SV=2	16247		4	4	0
Q9KN49	ClpB protein OS=Vibrio cholerae serotype O1 (strain ATCC 39315 / El Tor Inaba N16961) OX=243277 GN=VC_A0116 PE=3 SV=1	96171		3	3	0
Q9KS63	Phosphorelay protein LuxU OS=Vibrio cholerae serotype O1 (strain ATCC 39315 / El Tor Inaba N16961) OX=243277 GN=VC_1397 PE=4 SV=1	85105		3	3	0
Q9KRJ6	Uncharacterized protein OS=Vibrio cholerae serotype O1 (strain ATCC 39315 / El Tor Inaba N16961) OX=243277 GN=VC_1644 PE=4 SV=1	46069		3	3	0
Q9KLN3	Periplasmic protein TorT OS=Vibrio cholerae serotype O1 (strain ATCC 39315 / El Tor Inaba N16961) OX=243277 GN=VC_A0710 PE=4 SV=1	38824		3	3	0
Q9KUA7	Peptide ABC transporter, ATP-binding protein OS=Vibrio cholerae serotype O1 (strain ATCC 39315 / El Tor Inaba N16961) OX=243277 GN=VC_0616 PE=4 SV=1	37100		3	3	0
Q9KLT7	Sucrose operon repressor ScrR, putative OS=Vibrio cholerae serotype O1 (strain ATCC 39315 / El Tor Inaba N16961) OX=243277 GN=VC_A0654 PE=4 SV=1	35974		3	3	0
Q9KRG1	Peptide ABC transporter, permease protein OS=Vibrio cholerae serotype O1 (strain ATCC 39315 / El Tor Inaba N16961) OX=243277 GN=VC_1681 PE=3 SV=1	35703		3	3	0
Q9KRE5	NAD(P)-bd_dom domain-containing protein OS=Vibrio cholerae serotype O1 (strain ATCC 39315 / El Tor Inaba N16961) OX=243277 GN=VC_1697 PE=4 SV=1	30462		3	3	0
Q9KPV6	Ditrans,polycis-undecaprenyl-diphosphate synthase ((2E,6E)-farnesyl-diphosphate specific) OS=Vibrio cholerae serotype O1 (strain ATCC 39315 / El Tor Inaba N16961) OX=243277 GN=uppS PE=3 SV=2	28292		3	3	0
Q9KKN0	Uncharacterized protein OS=Vibrio cholerae serotype O1 (strain ATCC 39315 / El Tor Inaba N16961) OX=243277 GN=VC_A1072 PE=4 SV=1	25004		3	3	0
Q9K2P7	N-acetyltransferase domain-containing protein OS=Vibrio cholerae serotype O1 (strain ATCC 39315 / El Tor Inaba N16961) OX=243277 GN=VC_A0318 PE=4 SV=1	18516		3	3	0
Q9KUS5	Dihydrofolate reductase OS=Vibrio cholerae serotype O1 (strain ATCC 39315 / El Tor Inaba N16961) OX=243277 GN=VC_0440 PE=3 SV=1	18512		3	3	0
Q9KLN2	Methylglyoxal synthase OS=Vibrio cholerae serotype O1 (strain ATCC 39315 / El Tor Inaba N16961) OX=243277 GN=mgsA PE=3 SV=1	16837		3	3	0
Q9KME0	Uncharacterized protein OS=Vibrio cholerae serotype O1 (strain ATCC 39315 / El Tor Inaba N16961) OX=243277 GN=VC_A0421 PE=4 SV=1	15003		3	3	0
Q9K3D3	Biphenyl-2,3-diol 1,2-dioxygenase III-related protein OS=Vibrio cholerae serotype O1 (strain ATCC 39315 / El Tor Inaba N16961) OX=243277 GN=VC_A0328 PE=1 SV=1	14538		3	3	0
Q9KLX2	Uncharacterized protein OS=Vibrio cholerae serotype O1 (strain ATCC 39315 / El Tor Inaba N16961) OX=243277 GN=VC_A0619 PE=4 SV=1	14141		3	3	0
Q9KS11	RstB1 protein OS=Vibrio cholerae serotype O1 (strain ATCC 39315 / El Tor Inaba N16961) OX=243277 GN=VC_1453 PE=4 SV=1	13944		3	3	0
Q9KS21	Cytochrome c oxidase, subunit CcoQ OS=Vibrio cholerae serotype O1 (strain ATCC 39315 / El Tor Inaba N16961) OX=243277 GN=VC_1440 PE=4 SV=1	6301		3	3	0
Q9KRI8	Phosphorelay protein LuxU OS=Vibrio cholerae serotype O1 (strain ATCC 39315 / El Tor Inaba N16961) OX=243277 GN=VC_1653 PE=4 SV=1	129405		2	2	0
Q9KPZ7	Copper-exporting P-type ATPase OS=Vibrio cholerae serotype O1 (strain ATCC 39315 / El Tor Inaba N16961) OX=243277 GN=copA PE=3 SV=1	97250		2	2	0
Q9KM66	CAI-1 autoinducer sensor kinase/phosphatase CqsS OS=Vibrio cholerae serotype O1 (strain ATCC 39315 / El Tor Inaba N16961) OX=243277 GN=cqsS PE=1 SV=1	78332		2	2	0
Q9KU65	C-di-GMP phosphodiesterase A-related protein OS=Vibrio cholerae serotype O1 (strain ATCC 39315 / El Tor Inaba N16961) OX=243277 GN=VC_0658 PE=4 SV=1	77242		2	2	0
Q9KQF5	DNA topoisomerase 3 OS=Vibrio cholerae serotype O1 (strain ATCC 39315 / El Tor Inaba N16961) OX=243277 GN=topB PE=3 SV=1	72665		2	2	0
Q9KRY4	ABC transporter, ATP-binding protein OS=Vibrio cholerae serotype O1 (strain ATCC 39315 / El Tor Inaba N16961) OX=243277 GN=VC_1499 PE=4 SV=1	68623		2	2	0
Q9KLQ9	Sensor protein UhpB OS=Vibrio cholerae serotype O1 (strain ATCC 39315 / El Tor Inaba N16961) OX=243277 GN=VC_A0683 PE=4 SV=1	59280		2	2	0
Q9KQS2	C4-dicarboxylate transport transcriptional regulatory protein OS=Vibrio cholerae serotype O1 (strain ATCC 39315 / El Tor Inaba N16961) OX=243277 GN=VC_1926 PE=4 SV=1	49747		2	2	0
Q9KR66	Sialic acid TRAP transporter large permease protein SiaM OS=Vibrio cholerae serotype O1 (strain ATCC 39315 / El Tor Inaba N16961) OX=243277 GN=siaM PE=1 SV=1	45427		2	2	0
Q9KTX3	Dual-specificity RNA methyltransferase RlmN OS=Vibrio cholerae serotype O1 (strain ATCC 39315 / El Tor Inaba N16961) OX=243277 GN=rlmN PE=3 SV=1	42068		2	2	0
Q9KSB9	Uncharacterized protein OS=Vibrio cholerae serotype O1 (strain ATCC 39315 / El Tor Inaba N16961) OX=243277 GN=VC_1339 PE=3 SV=1	42045		2	2	0
Q9KV16	Epoxyqueuosine reductase OS=Vibrio cholerae serotype O1 (strain ATCC 39315 / El Tor Inaba N16961) OX=243277 GN=queG PE=3 SV=1	41983		2	2	0
Q9KQ83	50S ribosomal protein L3 glutamine methyltransferase OS=Vibrio cholerae serotype O1 (strain ATCC 39315 / El Tor Inaba N16961) OX=243277 GN=prmB PE=3 SV=1	35556		2	2	0
Q9KLW1	D-3-phosphoglycerate dehydrogenase-related protein OS=Vibrio cholerae serotype O1 (strain ATCC 39315 / El Tor Inaba N16961) OX=243277 GN=VC_A0630 PE=3 SV=1	35295		2	2	0
Q9KT61	Uncharacterized protein OS=Vibrio cholerae serotype O1 (strain ATCC 39315 / El Tor Inaba N16961) OX=243277 GN=VC_1044 PE=4 SV=1	28328		2	2	0
Q9KTS7	NERD domain-containing protein OS=Vibrio cholerae serotype O1 (strain ATCC 39315 / El Tor Inaba N16961) OX=243277 GN=VC_0811 PE=4 SV=1	27005		2	2	0
Q9KSC3	Transcriptional regulator, GntR family OS=Vibrio cholerae serotype O1 (strain ATCC 39315 / El Tor Inaba N16961) OX=243277 GN=VC_1335 PE=4 SV=1	26938		2	2	0
Q9KTU7	Transcriptional regulatory protein OS=Vibrio cholerae serotype O1 (strain ATCC 39315 / El Tor Inaba N16961) OX=243277 GN=VC_0790 PE=4 SV=1	26017		2	2	0
Q9KNV5	Ribulose-phosphate 3-epimerase OS=Vibrio cholerae serotype O1 (strain ATCC 39315 / El Tor Inaba N16961) OX=243277 GN=rpe PE=3 SV=1	25735		2	2	0
Q9KMG8	Uncharacterized protein OS=Vibrio cholerae serotype O1 (strain ATCC 39315 / El Tor Inaba N16961) OX=243277 GN=VC_A0388 PE=4 SV=1	24739		2	2	0
Q9KT92	Endonuclease III OS=Vibrio cholerae serotype O1 (strain ATCC 39315 / El Tor Inaba N16961) OX=243277 GN=nth PE=3 SV=1	23997		2	2	0
P57069	Outer-membrane lipoprotein carrier protein OS=Vibrio cholerae serotype O1 (strain ATCC 39315 / El Tor Inaba N16961) OX=243277 GN=lolA PE=3 SV=1	22287		2	2	0
Q9KUQ9	dITP/XTP pyrophosphatase OS=Vibrio cholerae serotype O1 (strain ATCC 39315 / El Tor Inaba N16961) OX=243277 GN=VC_0456 PE=3 SV=1	21922		2	2	0
Q9KVG9	Transcriptional regulator VspR OS=Vibrio cholerae serotype O1 (strain ATCC 39315 / El Tor Inaba N16961) OX=243277 GN=vspR PE=2 SV=1	21744		2	2	0
Q9KTA1	DedD protein OS=Vibrio cholerae serotype O1 (strain ATCC 39315 / El Tor Inaba N16961) OX=243277 GN=VC_1002 PE=4 SV=1	21506		2	2	0
Q9KR65	Sialic acid TRAP transporter small permease protein SiaQ OS=Vibrio cholerae serotype O1 (strain ATCC 39315 / El Tor Inaba N16961) OX=243277 GN=siaQ PE=1 SV=1	19490		2	2	0
Q9KRT1	Uncharacterized protein OS=Vibrio cholerae serotype O1 (strain ATCC 39315 / El Tor Inaba N16961) OX=243277 GN=VC_1555 PE=4 SV=1	19251		2	2	0
Q9KRD9	Uncharacterized protein OS=Vibrio cholerae serotype O1 (strain ATCC 39315 / El Tor Inaba N16961) OX=243277 GN=VC_1703 PE=1 SV=1	17913		2	2	0
Q9KNF4	Uncharacterized protein OS=Vibrio cholerae serotype O1 (strain ATCC 39315 / El Tor Inaba N16961) OX=243277 GN=VC_A0010 PE=4 SV=1	16360		2	2	0
Q9KR09	Tol-Pal system protein TolR OS=Vibrio cholerae serotype O1 (strain ATCC 39315 / El Tor Inaba N16961) OX=243277 GN=tolR PE=3 SV=1	15640		2	2	0
Q9KQV3	Uncharacterized protein OS=Vibrio cholerae serotype O1 (strain ATCC 39315 / El Tor Inaba N16961) OX=243277 GN=VC_1895 PE=4 SV=1	14419		2	2	0
Q9KM18	Uncharacterized protein OS=Vibrio cholerae serotype O1 (strain ATCC 39315 / El Tor Inaba N16961) OX=243277 GN=VC_A0571 PE=4 SV=1	14402		2	2	0
Q9KMP9	Uncharacterized protein OS=Vibrio cholerae serotype O1 (strain ATCC 39315 / El Tor Inaba N16961) OX=243277 GN=VC_A0271 PE=4 SV=1	13401		2	2	0
Q9KS13	Uncharacterized protein OS=Vibrio cholerae serotype O1 (strain ATCC 39315 / El Tor Inaba N16961) OX=243277 GN=VC_1449 PE=4 SV=1	13109		2	2	0
Q9KNP5	Cell division protein ZapB OS=Vibrio cholerae serotype O1 (strain ATCC 39315 / El Tor Inaba N16961) OX=243277 GN=zapB PE=3 SV=1	9415		2	2	0
Q9KNH0	ATP synthase subunit c OS=Vibrio cholerae serotype O1 (strain ATCC 39315 / El Tor Inaba N16961) OX=243277 GN=atpE PE=3 SV=1	8689		2	2	0
Q9KQC0	Transcriptional regulator, AraC/XylS family OS=Vibrio cholerae serotype O1 (strain ATCC 39315 / El Tor Inaba N16961) OX=243277 GN=VC_2080 PE=4 SV=1	127010		1	1	0
Q9KS86	DnaK-related protein OS=Vibrio cholerae serotype O1 (strain ATCC 39315 / El Tor Inaba N16961) OX=243277 GN=VC_1373 PE=4 SV=1	105897		1	1	0
Q9KPZ5	Beta-N-acetylhexosaminidase OS=Vibrio cholerae serotype O1 (strain ATCC 39315 / El Tor Inaba N16961) OX=243277 GN=VC_2217 PE=3 SV=1	97831		1	1	0
Q9KU26	Biofilm architecture maintenance protein MbaA OS=Vibrio cholerae serotype O1 (strain ATCC 39315 / El Tor Inaba N16961) OX=243277 GN=mbaA PE=3 SV=1	90738		1	1	0
Q9KVR7	Sensory box/GGDEF family protein OS=Vibrio cholerae serotype O1 (strain ATCC 39315 / El Tor Inaba N16961) OX=243277 GN=VC_0072 PE=4 SV=1	88033		1	1	0
Q9KLW6	TonB receptor-related protein OS=Vibrio cholerae serotype O1 (strain ATCC 39315 / El Tor Inaba N16961) OX=243277 GN=VC_A0625 PE=3 SV=1	87921		1	1	0
P0C6E9	Sialidase OS=Vibrio cholerae serotype O1 (strain ATCC 39315 / El Tor Inaba N16961) OX=243277 GN=nanH PE=1 SV=1	85556		1	1	0
Q9KR16	Histidine kinase OS=Vibrio cholerae serotype O1 (strain ATCC 39315 / El Tor Inaba N16961) OX=243277 GN=VC_1831 PE=4 SV=1	82658		1	1	0
Q9KS14	RTX toxin transporter OS=Vibrio cholerae serotype O1 (strain ATCC 39315 / El Tor Inaba N16961) OX=243277 GN=VC_1448 PE=3 SV=1	81282		1	1	0
Q9KL86	Alpha-amylase OS=Vibrio cholerae serotype O1 (strain ATCC 39315 / El Tor Inaba N16961) OX=243277 GN=VC_A0860 PE=4 SV=1	77283		1	1	0
Q9KR77	Uncharacterized protein OS=Vibrio cholerae serotype O1 (strain ATCC 39315 / El Tor Inaba N16961) OX=243277 GN=VC_1766 PE=4 SV=1	76663		1	1	0
Q9KQE8	Cytochrome c-type biogenesis protein CcmF OS=Vibrio cholerae serotype O1 (strain ATCC 39315 / El Tor Inaba N16961) OX=243277 GN=VC_2052 PE=3 SV=1	73111		1	1	0
Q9KR47	Integrase catalytic domain-containing protein OS=Vibrio cholerae serotype O1 (strain ATCC 39315 / El Tor Inaba N16961) OX=243277 GN=VC_1799 PE=4 SV=1	66923		1	1	0
Q9KTU6	Histidine kinase OS=Vibrio cholerae serotype O1 (strain ATCC 39315 / El Tor Inaba N16961) OX=243277 GN=VC_0791 PE=4 SV=1	62126		1	1	0
Q9KU35	Histidine kinase OS=Vibrio cholerae serotype O1 (strain ATCC 39315 / El Tor Inaba N16961) OX=243277 GN=VC_0694 PE=4 SV=1	61432		1	1	0
Q9KMV8	3~3~-cGAMP-specific phosphodiesterase 2 OS=Vibrio cholerae serotype O1 (strain ATCC 39315 / El Tor Inaba N16961) OX=243277 GN=VC_A0210 PE=1 SV=1	59675		1	1	0
Q9KM31	Gamma-glutamyltranspeptidase, putative OS=Vibrio cholerae serotype O1 (strain ATCC 39315 / El Tor Inaba N16961) OX=243277 GN=VC_A0558 PE=4 SV=1	56326		1	1	0
Q9KNA8	Deoxyribodipyrimidine photo-lyase OS=Vibrio cholerae serotype O1 (strain ATCC 39315 / El Tor Inaba N16961) OX=243277 GN=phrA PE=1 SV=1	54325		1	1	0
Q9KUB2	Phosphoglucomutase/phosphomannomutase, putative OS=Vibrio cholerae serotype O1 (strain ATCC 39315 / El Tor Inaba N16961) OX=243277 GN=VC_0611 PE=3 SV=1	52251		1	1	0
Q9KTH8	CapK protein, putative OS=Vibrio cholerae serotype O1 (strain ATCC 39315 / El Tor Inaba N16961) OX=243277 GN=VC_0924 PE=4 SV=1	50681		1	1	0
Q9KM62	H(+)/Cl(-) exchange transporter ClcA OS=Vibrio cholerae serotype O1 (strain ATCC 39315 / El Tor Inaba N16961) OX=243277 GN=clcA PE=3 SV=1	50487		1	1	0
Q9KNT9	Argininosuccinate lyase OS=Vibrio cholerae serotype O1 (strain ATCC 39315 / El Tor Inaba N16961) OX=243277 GN=argH PE=3 SV=1	50300		1	1	0
Q9KS68	Multidrug transporter, putative OS=Vibrio cholerae serotype O1 (strain ATCC 39315 / El Tor Inaba N16961) OX=243277 GN=VC_1391 PE=4 SV=1	50103		1	1	0
Q9KP15	ATP-dependent RNA helicase DbpA OS=Vibrio cholerae serotype O1 (strain ATCC 39315 / El Tor Inaba N16961) OX=243277 GN=VC_2564 PE=3 SV=1	49953		1	1	0
Q9KSZ8	Replication-associated recombination protein A OS=Vibrio cholerae serotype O1 (strain ATCC 39315 / El Tor Inaba N16961) OX=243277 GN=VC_1108 PE=3 SV=1	49752		1	1	0
Q9KSB1	Probable cyclic di-GMP phosphodiesterase VC_1348 OS=Vibrio cholerae serotype O1 (strain ATCC 39315 / El Tor Inaba N16961) OX=243277 GN=VC_1348 PE=1 SV=1	49390		1	1	0
Q9KPB9	GGDEF family protein OS=Vibrio cholerae serotype O1 (strain ATCC 39315 / El Tor Inaba N16961) OX=243277 GN=VC_2454 PE=4 SV=1	48763		1	1	0
Q9KVG1	Transposase, putative OS=Vibrio cholerae serotype O1 (strain ATCC 39315 / El Tor Inaba N16961) OX=243277 GN=VC_0185 PE=4 SV=1	47612		1	1	0
Q9KUK3	Uncharacterized protein OS=Vibrio cholerae serotype O1 (strain ATCC 39315 / El Tor Inaba N16961) OX=243277 GN=VC_0515 PE=4 SV=1	47094		1	1	0
Q9X4G9	Type IV pilin assembly protein PilC OS=Vibrio cholerae serotype O1 (strain ATCC 39315 / El Tor Inaba N16961) OX=243277 GN=pilC PE=3 SV=1	45105		1	1	0
Q9KNT8	Argininosuccinate synthase OS=Vibrio cholerae serotype O1 (strain ATCC 39315 / El Tor Inaba N16961) OX=243277 GN=argG PE=3 SV=1	44437		1	1	0
H9L4P0	Uncharacterized protein OS=Vibrio cholerae serotype O1 (strain ATCC 39315 / El Tor Inaba N16961) OX=243277 GN=VC_0237 PE=4 SV=1	44433		1	1	0
Q9KRE9	Cytochrome c-type protein OS=Vibrio cholerae serotype O1 (strain ATCC 39315 / El Tor Inaba N16961) OX=243277 GN=VC_1693 PE=3 SV=1	44352		1	1	0
Q9KS98	Amino acid ABC transporter, permease protein OS=Vibrio cholerae serotype O1 (strain ATCC 39315 / El Tor Inaba N16961) OX=243277 GN=VC_1361 PE=3 SV=1	44179		1	1	0
Q9KMP2	Integrase, putative OS=Vibrio cholerae serotype O1 (strain ATCC 39315 / El Tor Inaba N16961) OX=243277 GN=VC_A0281 PE=4 SV=1	44086		1	1	0
Q9KQW4	Uncharacterized protein OS=Vibrio cholerae serotype O1 (strain ATCC 39315 / El Tor Inaba N16961) OX=243277 GN=VC_1884 PE=3 SV=1	43719		1	1	0
O07898	Vibriobactin-specific isochorismate synthase OS=Vibrio cholerae serotype O1 (strain ATCC 39315 / El Tor Inaba N16961) OX=243277 GN=vibC PE=3 SV=1	43566		1	1	0
Q9KL43	Uncharacterized protein OS=Vibrio cholerae serotype O1 (strain ATCC 39315 / El Tor Inaba N16961) OX=243277 GN=VC_A0905 PE=3 SV=1	42785		1	1	0
Q9KNC9	Serine/threonine transporter SstT OS=Vibrio cholerae serotype O1 (strain ATCC 39315 / El Tor Inaba N16961) OX=243277 GN=sstT PE=3 SV=1	42290		1	1	0
Q9KQP5	Nucleoside permease OS=Vibrio cholerae serotype O1 (strain ATCC 39315 / El Tor Inaba N16961) OX=243277 GN=VC_1953 PE=3 SV=1	42201		1	1	0
Q9KQ81	Flagellar biosynthetic protein FlhB OS=Vibrio cholerae serotype O1 (strain ATCC 39315 / El Tor Inaba N16961) OX=243277 GN=flhB PE=3 SV=1	42043		1	1	0
Q9KLQ2	Acetyl-CoA acetyltransferase OS=Vibrio cholerae serotype O1 (strain ATCC 39315 / El Tor Inaba N16961) OX=243277 GN=VC_A0690 PE=3 SV=1	41374		1	1	0
Q9KN59	Uncharacterized protein OS=Vibrio cholerae serotype O1 (strain ATCC 39315 / El Tor Inaba N16961) OX=243277 GN=VC_A0106 PE=4 SV=1	41226		1	1	0
Q9KRT4	sn-glycerol-3-phosphate import ATP-binding protein UgpC OS=Vibrio cholerae serotype O1 (strain ATCC 39315 / El Tor Inaba N16961) OX=243277 GN=ugpC PE=3 SV=2	41099		1	1	0
Q9KMT8	Transcriptional regulator, AraC/XylS family OS=Vibrio cholerae serotype O1 (strain ATCC 39315 / El Tor Inaba N16961) OX=243277 GN=VC_A0231 PE=4 SV=1	40883		1	1	0
Q9KTF3	Peptidoglycan glycosyltransferase MrdB OS=Vibrio cholerae serotype O1 (strain ATCC 39315 / El Tor Inaba N16961) OX=243277 GN=mrdB PE=3 SV=1	40680		1	1	0
Q9KRM2	Ribosomal RNA large subunit methyltransferase F OS=Vibrio cholerae serotype O1 (strain ATCC 39315 / El Tor Inaba N16961) OX=243277 GN=rlmF PE=3 SV=1	40529		1	1	0
Q9KLZ9	Peptide ABC transporter, permease protein, putative OS=Vibrio cholerae serotype O1 (strain ATCC 39315 / El Tor Inaba N16961) OX=243277 GN=VC_A0590 PE=3 SV=1	40374		1	1	0
Q9KSX1	Histidine biosynthesis bifunctional protein HisB OS=Vibrio cholerae serotype O1 (strain ATCC 39315 / El Tor Inaba N16961) OX=243277 GN=hisB PE=3 SV=1	39829		1	1	0
Q9KV85	Uncharacterized protein OS=Vibrio cholerae serotype O1 (strain ATCC 39315 / El Tor Inaba N16961) OX=243277 GN=VC_0271 PE=4 SV=1	39514		1	1	0
Q9KN66	Oxidoreductase, Gfo/Idh/MocA family OS=Vibrio cholerae serotype O1 (strain ATCC 39315 / El Tor Inaba N16961) OX=243277 GN=VC_A0099 PE=4 SV=1	39109		1	1	0
Q9KTE9	DNA polymerase III subunit delta OS=Vibrio cholerae serotype O1 (strain ATCC 39315 / El Tor Inaba N16961) OX=243277 GN=VC_0953 PE=4 SV=1	39024		1	1	0
Q9KLS0	SnoaL-like domain-containing protein OS=Vibrio cholerae serotype O1 (strain ATCC 39315 / El Tor Inaba N16961) OX=243277 GN=VC_A0671 PE=4 SV=1	38330		1	1	0
Q9KUA0	Ribosomal RNA small subunit methyltransferase C OS=Vibrio cholerae serotype O1 (strain ATCC 39315 / El Tor Inaba N16961) OX=243277 GN=rsmC PE=3 SV=1	37887		1	1	0
Q9KVB8	Uncharacterized protein OS=Vibrio cholerae serotype O1 (strain ATCC 39315 / El Tor Inaba N16961) OX=243277 GN=VC_0228 PE=4 SV=1	37712		1	1	0
H9L4R7	Site-specific recombinase IntI4 OS=Vibrio cholerae serotype O1 (strain ATCC 39315 / El Tor Inaba N16961) OX=243277 GN=VC_A0291 PE=4 SV=1	37482		1	1	0
H9L4Q0	Ferric vibriobactin ABC transporter, permease protein OS=Vibrio cholerae serotype O1 (strain ATCC 39315 / El Tor Inaba N16961) OX=243277 GN=VC_0778 PE=3 SV=1	37449		1	1	0
Q9KV94	UDP-glucose 4-epimerase OS=Vibrio cholerae serotype O1 (strain ATCC 39315 / El Tor Inaba N16961) OX=243277 GN=VC_0262 PE=4 SV=1	35666		1	1	0
Q9KRV0	Fatty acid hydroxylase domain-containing protein OS=Vibrio cholerae serotype O1 (strain ATCC 39315 / El Tor Inaba N16961) OX=243277 GN=VC_1534 PE=4 SV=1	35414		1	1	0
Q9KL77	D-alanyl-D-alanine endopeptidase OS=Vibrio cholerae serotype O1 (strain ATCC 39315 / El Tor Inaba N16961) OX=243277 GN=VC_A0870 PE=3 SV=1	34704		1	1	0
Q9KTV6	Transcriptional regulator, LysR family OS=Vibrio cholerae serotype O1 (strain ATCC 39315 / El Tor Inaba N16961) OX=243277 GN=VC_0781 PE=3 SV=1	34481		1	1	0
Q9KKV9	Transcriptional regulator, LysR family OS=Vibrio cholerae serotype O1 (strain ATCC 39315 / El Tor Inaba N16961) OX=243277 GN=VC_A0991 PE=3 SV=1	34331		1	1	0
Q9KRQ6	Transcriptional regulator, LysR family OS=Vibrio cholerae serotype O1 (strain ATCC 39315 / El Tor Inaba N16961) OX=243277 GN=VC_1580 PE=3 SV=1	34289		1	1	0
Q9KPP2	Transcriptional regulator, LysR family OS=Vibrio cholerae serotype O1 (strain ATCC 39315 / El Tor Inaba N16961) OX=243277 GN=VC_2324 PE=3 SV=1	34283		1	1	0
Q9KRD6	HTH-type transcriptional regulator MetR OS=Vibrio cholerae serotype O1 (strain ATCC 39315 / El Tor Inaba N16961) OX=243277 GN=VC_1706 PE=3 SV=1	34201		1	1	0
Q9KKP4	Transcriptional regulator, LysR family OS=Vibrio cholerae serotype O1 (strain ATCC 39315 / El Tor Inaba N16961) OX=243277 GN=VC_A1058 PE=3 SV=1	34111		1	1	0
Q9KUC7	Glutamyl-Q tRNA(Asp) synthetase OS=Vibrio cholerae serotype O1 (strain ATCC 39315 / El Tor Inaba N16961) OX=243277 GN=gluQ PE=3 SV=1	33966		1	1	0
Q9KM22	Uncharacterized protein OS=Vibrio cholerae serotype O1 (strain ATCC 39315 / El Tor Inaba N16961) OX=243277 GN=VC_A0567 PE=4 SV=1	33797		1	1	0
Q9KTZ8	Transcriptional regulator, LysR family OS=Vibrio cholerae serotype O1 (strain ATCC 39315 / El Tor Inaba N16961) OX=243277 GN=VC_0732 PE=3 SV=1	33787		1	1	0
P0C6Q8	DNA adenine methylase OS=Vibrio cholerae serotype O1 (strain ATCC 39315 / El Tor Inaba N16961) OX=243277 GN=dam PE=3 SV=1	31604		1	1	0
Q9KKM9	Transcriptional regulator, AraC/XylS family OS=Vibrio cholerae serotype O1 (strain ATCC 39315 / El Tor Inaba N16961) OX=243277 GN=VC_A1074 PE=4 SV=1	31440		1	1	0
Q9KUY8	Uncharacterized protein OS=Vibrio cholerae serotype O1 (strain ATCC 39315 / El Tor Inaba N16961) OX=243277 GN=VC_0370 PE=4 SV=1	30929		1	1	0
Q9KSP6	NTP_transf_2 domain-containing protein OS=Vibrio cholerae serotype O1 (strain ATCC 39315 / El Tor Inaba N16961) OX=243277 GN=VC_1210 PE=4 SV=1	30692		1	1	0
Q9KQI0	Aminodeoxychorismate lyase OS=Vibrio cholerae serotype O1 (strain ATCC 39315 / El Tor Inaba N16961) OX=243277 GN=pabC PE=3 SV=2	30044		1	1	0
Q9KPQ5	HesA/MoeB/ThiF family protein OS=Vibrio cholerae serotype O1 (strain ATCC 39315 / El Tor Inaba N16961) OX=243277 GN=VC_2311 PE=3 SV=1	29744		1	1	0
Q9KP63	1-acyl-sn-glycerol-3-phosphate acyltransferase OS=Vibrio cholerae serotype O1 (strain ATCC 39315 / El Tor Inaba N16961) OX=243277 GN=VC_2513 PE=3 SV=1	29233		1	1	0
Q9KUX2	Phosphoadenosine phosphosulfate reductase OS=Vibrio cholerae serotype O1 (strain ATCC 39315 / El Tor Inaba N16961) OX=243277 GN=cysH PE=3 SV=1	29231		1	1	0
Q9KRJ9	EAL domain-containing protein OS=Vibrio cholerae serotype O1 (strain ATCC 39315 / El Tor Inaba N16961) OX=243277 GN=VC_1641 PE=4 SV=1	28994		1	1	0
Q9KVN8	Uncharacterized protein OS=Vibrio cholerae serotype O1 (strain ATCC 39315 / El Tor Inaba N16961) OX=243277 GN=VC_0103 PE=4 SV=1	28610		1	1	0
Q9KMT9	Iron(III) ABC transporter, ATP-binding protein OS=Vibrio cholerae serotype O1 (strain ATCC 39315 / El Tor Inaba N16961) OX=243277 GN=VC_A0230 PE=4 SV=1	28602		1	1	0
Q9KPC8	General secretion pathway protein B, putative OS=Vibrio cholerae serotype O1 (strain ATCC 39315 / El Tor Inaba N16961) OX=243277 GN=VC_2444 PE=4 SV=1	28541		1	1	0
H9L4R1	Uncharacterized protein OS=Vibrio cholerae serotype O1 (strain ATCC 39315 / El Tor Inaba N16961) OX=243277 GN=VC_0412 PE=4 SV=1	27772		1	1	0
Q9KLX3	Molybdopterin biosynthesis MoeB protein OS=Vibrio cholerae serotype O1 (strain ATCC 39315 / El Tor Inaba N16961) OX=243277 GN=VC_A0618 PE=3 SV=1	27580		1	1	0
Q9KSQ5	Uncharacterized protein OS=Vibrio cholerae serotype O1 (strain ATCC 39315 / El Tor Inaba N16961) OX=243277 GN=VC_1201 PE=4 SV=1	27454		1	1	0
Q9KVB9	3-deoxy-D-manno-octulosonic acid kinase OS=Vibrio cholerae serotype O1 (strain ATCC 39315 / El Tor Inaba N16961) OX=243277 GN=kdkA PE=3 SV=2	27391		1	1	0
Q9KVY0	Amino acid ABC transporter, ATP-binding protein OS=Vibrio cholerae serotype O1 (strain ATCC 39315 / El Tor Inaba N16961) OX=243277 GN=VC_0008 PE=3 SV=1	27286		1	1	0
Q9KU00	Copper homeostasis protein CutC OS=Vibrio cholerae serotype O1 (strain ATCC 39315 / El Tor Inaba N16961) OX=243277 GN=cutC PE=3 SV=1	27175		1	1	0
Q9KVS4	Thiazole synthase OS=Vibrio cholerae serotype O1 (strain ATCC 39315 / El Tor Inaba N16961) OX=243277 GN=thiG PE=3 SV=1	27072		1	1	0
Q9KKX2	Amino acid ABC transporter, periplasmic amino acid-binding protein, putative OS=Vibrio cholerae serotype O1 (strain ATCC 39315 / El Tor Inaba N16961) OX=243277 GN=VC_A0978 PE=4 SV=1	26729		1	1	0
Q9KN68	Uncharacterized protein OS=Vibrio cholerae serotype O1 (strain ATCC 39315 / El Tor Inaba N16961) OX=243277 GN=VC_A0097 PE=4 SV=1	26617		1	1	0
Q9KMP6	Carbonic anhydrase OS=Vibrio cholerae serotype O1 (strain ATCC 39315 / El Tor Inaba N16961) OX=243277 GN=VC_A0274 PE=3 SV=1	26416		1	1	0
Q9KM56	DNA-binding response regulator OS=Vibrio cholerae serotype O1 (strain ATCC 39315 / El Tor Inaba N16961) OX=243277 GN=VC_A0532 PE=4 SV=1	26017		1	1	0
Q9KV96	RfbT protein OS=Vibrio cholerae serotype O1 (strain ATCC 39315 / El Tor Inaba N16961) OX=243277 GN=VC_0258 PE=4 SV=1	25910		1	1	0
Q9KUJ2	2-C-methyl-D-erythritol 4-phosphate cytidylyltransferase OS=Vibrio cholerae serotype O1 (strain ATCC 39315 / El Tor Inaba N16961) OX=243277 GN=ispD PE=3 SV=1	25885		1	1	0
Q9KUD6	Carbonic anhydrase OS=Vibrio cholerae serotype O1 (strain ATCC 39315 / El Tor Inaba N16961) OX=243277 GN=VC_0586 PE=3 SV=1	25209		1	1	0
Q9KRC2	Chaperone protein TorD OS=Vibrio cholerae serotype O1 (strain ATCC 39315 / El Tor Inaba N16961) OX=243277 GN=torD PE=3 SV=1	25088		1	1	0
Q9KRL0	ABC transporter, ATP-binding protein OS=Vibrio cholerae serotype O1 (strain ATCC 39315 / El Tor Inaba N16961) OX=243277 GN=VC_1630 PE=4 SV=1	25073		1	1	0
Q9KKK0	DNA-binding response regulator OS=Vibrio cholerae serotype O1 (strain ATCC 39315 / El Tor Inaba N16961) OX=243277 GN=VC_A1105 PE=4 SV=1	24381		1	1	0
Q9KVU8	Uncharacterized protein OS=Vibrio cholerae serotype O1 (strain ATCC 39315 / El Tor Inaba N16961) OX=243277 GN=VC_0041 PE=4 SV=1	24203		1	1	0
Q9KN63	CbbY family protein OS=Vibrio cholerae serotype O1 (strain ATCC 39315 / El Tor Inaba N16961) OX=243277 GN=VC_A0102 PE=4 SV=1	24105		1	1	0
Q9KPI1	HNHc domain-containing protein OS=Vibrio cholerae serotype O1 (strain ATCC 39315 / El Tor Inaba N16961) OX=243277 GN=VC_2387 PE=4 SV=1	23869		1	1	0
Q9KMB6	Uncharacterized protein OS=Vibrio cholerae serotype O1 (strain ATCC 39315 / El Tor Inaba N16961) OX=243277 GN=VC_A0457 PE=4 SV=1	23851		1	1	0
Q9KTJ6	Probable D-methionine transport system permease protein MetI OS=Vibrio cholerae serotype O1 (strain ATCC 39315 / El Tor Inaba N16961) OX=243277 GN=metI PE=3 SV=1	23747		1	1	0
Q9KS40	Uncharacterized protein OS=Vibrio cholerae serotype O1 (strain ATCC 39315 / El Tor Inaba N16961) OX=243277 GN=VC_1421 PE=4 SV=1	22817		1	1	0
Q9KT90	Ion-translocating oxidoreductase complex subunit G OS=Vibrio cholerae serotype O1 (strain ATCC 39315 / El Tor Inaba N16961) OX=243277 GN=rnfG PE=3 SV=1	22800		1	1	0
Q9KUV2	MSHA pilin protein MshD OS=Vibrio cholerae serotype O1 (strain ATCC 39315 / El Tor Inaba N16961) OX=243277 GN=VC_0411 PE=4 SV=1	21712		1	1	0
Q9KKV1	Transcriptional regulator, TetR family OS=Vibrio cholerae serotype O1 (strain ATCC 39315 / El Tor Inaba N16961) OX=243277 GN=VC_A0999 PE=4 SV=1	21680		1	1	0
Q9KLM3	Guanylate cyclase-related protein OS=Vibrio cholerae serotype O1 (strain ATCC 39315 / El Tor Inaba N16961) OX=243277 GN=VC_A0720 PE=4 SV=1	21670		1	1	0
Q9KQI7	Uncharacterized protein OS=Vibrio cholerae serotype O1 (strain ATCC 39315 / El Tor Inaba N16961) OX=243277 GN=VC_2011 PE=4 SV=1	21556		1	1	0
Q9KPA6	RNA polymerase sigma-E factor OS=Vibrio cholerae serotype O1 (strain ATCC 39315 / El Tor Inaba N16961) OX=243277 GN=VC_2467 PE=3 SV=1	21448		1	1	0
Q9KV15	t(6)A37 threonylcarbamoyladenosine biosynthesis protein TsaE OS=Vibrio cholerae serotype O1 (strain ATCC 39315 / El Tor Inaba N16961) OX=243277 GN=VC_0343 PE=3 SV=1	21297		1	1	0
Q9KMJ4	UPF0157 protein VC_A0354 OS=Vibrio cholerae serotype O1 (strain ATCC 39315 / El Tor Inaba N16961) OX=243277 GN=VC_A0354 PE=3 SV=1	21025		1	1	0
Q9KRQ2	AnkB protein OS=Vibrio cholerae serotype O1 (strain ATCC 39315 / El Tor Inaba N16961) OX=243277 GN=VC_1584 PE=4 SV=1	20746		1	1	0
Q9KNQ5	Cell division protein FtsN, putative OS=Vibrio cholerae serotype O1 (strain ATCC 39315 / El Tor Inaba N16961) OX=243277 GN=VC_2676 PE=4 SV=1	20717		1	1	0
Q9KUP8	UPF0301 protein VC_0467 OS=Vibrio cholerae serotype O1 (strain ATCC 39315 / El Tor Inaba N16961) OX=243277 GN=VC_0467 PE=1 SV=2	20712		1	1	0
Q9KU68	Acetyltransferase, putative OS=Vibrio cholerae serotype O1 (strain ATCC 39315 / El Tor Inaba N16961) OX=243277 GN=VC_0655 PE=4 SV=1	20268		1	1	0
Q9KQ38	Trp repressor-binding protein OS=Vibrio cholerae serotype O1 (strain ATCC 39315 / El Tor Inaba N16961) OX=243277 GN=VC_2166 PE=4 SV=1	20049		1	1	0
Q9KLW0	N-acetyltransferase domain-containing protein OS=Vibrio cholerae serotype O1 (strain ATCC 39315 / El Tor Inaba N16961) OX=243277 GN=VC_A0631 PE=4 SV=1	19551		1	1	0
Q9KQN5	DUF1244 domain-containing protein OS=Vibrio cholerae serotype O1 (strain ATCC 39315 / El Tor Inaba N16961) OX=243277 GN=VC_1963 PE=4 SV=1	18790		1	1	0
Q9KTY3	HTH-type transcriptional regulator IscR OS=Vibrio cholerae serotype O1 (strain ATCC 39315 / El Tor Inaba N16961) OX=243277 GN=iscR PE=3 SV=2	18645		1	1	0
Q9KU66	[Ribosomal protein S18]-alanine N-acetyltransferase OS=Vibrio cholerae serotype O1 (strain ATCC 39315 / El Tor Inaba N16961) OX=243277 GN=rimI PE=3 SV=1	18295		1	1	0
Q9KKN4	Transcriptional regulator, AsnC family OS=Vibrio cholerae serotype O1 (strain ATCC 39315 / El Tor Inaba N16961) OX=243277 GN=VC_A1068 PE=4 SV=1	18042		1	1	0
Q9KUY0	Ferric uptake regulation protein OS=Vibrio cholerae serotype O1 (strain ATCC 39315 / El Tor Inaba N16961) OX=243277 GN=fur PE=3 SV=1	17375		1	1	0
P0C6D4	Protein FlaG OS=Vibrio cholerae serotype O1 (strain ATCC 39315 / El Tor Inaba N16961) OX=243277 GN=flaG PE=4 SV=1	17309		1	1	0
Q9KT77	Molybdopterin synthase catalytic subunit OS=Vibrio cholerae serotype O1 (strain ATCC 39315 / El Tor Inaba N16961) OX=243277 GN=moaE PE=3 SV=1	17021		1	1	0
Q9KQK0	Peptide methionine sulfoxide reductase MsrB OS=Vibrio cholerae serotype O1 (strain ATCC 39315 / El Tor Inaba N16961) OX=243277 GN=msrB PE=3 SV=1	16808		1	1	0
Q9KLV9	MutT/nudix family protein OS=Vibrio cholerae serotype O1 (strain ATCC 39315 / El Tor Inaba N16961) OX=243277 GN=VC_A0632 PE=3 SV=1	16748		1	1	0
Q9KNJ7	D-aminoacyl-tRNA deacylase OS=Vibrio cholerae serotype O1 (strain ATCC 39315 / El Tor Inaba N16961) OX=243277 GN=dtd PE=3 SV=1	15727		1	1	0
Q9KU45	Peptidyl-prolyl cis-trans isomerase OS=Vibrio cholerae serotype O1 (strain ATCC 39315 / El Tor Inaba N16961) OX=243277 GN=VC_0684 PE=3 SV=1	15170		1	1	0
Q9KPH6	Mutator MutT protein OS=Vibrio cholerae serotype O1 (strain ATCC 39315 / El Tor Inaba N16961) OX=243277 GN=VC_2392 PE=1 SV=1	14993		1	1	0
Q9KL56	Uncharacterized protein OS=Vibrio cholerae serotype O1 (strain ATCC 39315 / El Tor Inaba N16961) OX=243277 GN=VC_A0892 PE=4 SV=1	14649		1	1	0
Q9KUE1	UPF0102 protein VC_0580 OS=Vibrio cholerae serotype O1 (strain ATCC 39315 / El Tor Inaba N16961) OX=243277 GN=VC_0580 PE=3 SV=1	14177		1	1	0
Q9KS62	Chemotaxis protein CheY OS=Vibrio cholerae serotype O1 (strain ATCC 39315 / El Tor Inaba N16961) OX=243277 GN=VC_1398 PE=4 SV=1	13898		1	1	0
Q9KT23	Response regulator OS=Vibrio cholerae serotype O1 (strain ATCC 39315 / El Tor Inaba N16961) OX=243277 GN=VC_1082 PE=4 SV=1	13483		1	1	0
Q9KLV8	GlpM protein OS=Vibrio cholerae serotype O1 (strain ATCC 39315 / El Tor Inaba N16961) OX=243277 GN=VC_A0633 PE=4 SV=1	12824		1	1	0
Q9KR51	Transcriptional regulator, putative OS=Vibrio cholerae serotype O1 (strain ATCC 39315 / El Tor Inaba N16961) OX=243277 GN=VC_1795 PE=4 SV=1	11903		1	1	0
Q9KLM2	Uncharacterized protein OS=Vibrio cholerae serotype O1 (strain ATCC 39315 / El Tor Inaba N16961) OX=243277 GN=VC_A0721 PE=4 SV=1	11747		1	1	0
Q9KMG4	Antitoxin HigA-1 OS=Vibrio cholerae serotype O1 (strain ATCC 39315 / El Tor Inaba N16961) OX=243277 GN=higA-1 PE=1 SV=1	11698		1	1	0
Q9KVH0	Transcriptional regulator, putative OS=Vibrio cholerae serotype O1 (strain ATCC 39315 / El Tor Inaba N16961) OX=243277 GN=VC_0176 PE=4 SV=1	11594		1	1	0
Q9KKL6	Anti-sigma F factor antagonist, putative OS=Vibrio cholerae serotype O1 (strain ATCC 39315 / El Tor Inaba N16961) OX=243277 GN=VC_A1087 PE=4 SV=1	11507		1	1	0
Q9KU83	Protein-export membrane protein SecG OS=Vibrio cholerae serotype O1 (strain ATCC 39315 / El Tor Inaba N16961) OX=243277 GN=VC_0640 PE=3 SV=1	11475		1	1	0
Q9KLF2	Uncharacterized protein OS=Vibrio cholerae serotype O1 (strain ATCC 39315 / El Tor Inaba N16961) OX=243277 GN=VC_A0794 PE=4 SV=1	11320		1	1	0
Q9KPX1	Cytochrome c554 OS=Vibrio cholerae serotype O1 (strain ATCC 39315 / El Tor Inaba N16961) OX=243277 GN=VC_2241 PE=4 SV=1	10836		1	1	0
Q9KNF9	Uncharacterized protein OS=Vibrio cholerae serotype O1 (strain ATCC 39315 / El Tor Inaba N16961) OX=243277 GN=VC_A0005 PE=4 SV=1	10568		1	1	0
Q9KRB1	Uncharacterized protein OS=Vibrio cholerae serotype O1 (strain ATCC 39315 / El Tor Inaba N16961) OX=243277 GN=VC_1731 PE=4 SV=1	9554		1	1	0
Q9KRG5	Phage shock protein B OS=Vibrio cholerae serotype O1 (strain ATCC 39315 / El Tor Inaba N16961) OX=243277 GN=VC_1677 PE=4 SV=1	9148		1	1	0
Q9KV97	RfbT-related protein OS=Vibrio cholerae serotype O1 (strain ATCC 39315 / El Tor Inaba N16961) OX=243277 GN=VC_0255 PE=4 SV=1	8513		1	1	0
Q9KQ96	Uncharacterized protein OS=Vibrio cholerae serotype O1 (strain ATCC 39315 / El Tor Inaba N16961) OX=243277 GN=VC_2104 PE=4 SV=1	8189		1	1	0
Q9KLB5	Uncharacterized protein OS=Vibrio cholerae serotype O1 (strain ATCC 39315 / El Tor Inaba N16961) OX=243277 GN=VC_A0831 PE=4 SV=1	7197		1	1	0
Q9KQX1	UPF0434 protein VC_1876 OS=Vibrio cholerae serotype O1 (strain ATCC 39315 / El Tor Inaba N16961) OX=243277 GN=VC_1876 PE=3 SV=1	6783		1	1	0
Q9KSJ4	Uncharacterized protein OS=Vibrio cholerae serotype O1 (strain ATCC 39315 / El Tor Inaba N16961) OX=243277 GN=VC_1262 PE=4 SV=1	6682		1	1	0
Q9KVV1	Uncharacterized protein OS=Vibrio cholerae serotype O1 (strain ATCC 39315 / El Tor Inaba N16961) OX=243277 GN=VC_0038 PE=4 SV=1	5912		1	1	0
Q9KNK1	Uncharacterized protein OS=Vibrio cholerae serotype O1 (strain ATCC 39315 / El Tor Inaba N16961) OX=243277 GN=VC_2737 PE=4 SV=1	5311		1	1	0
Q9KLX8	Uncharacterized protein OS=Vibrio cholerae serotype O1 (strain ATCC 39315 / El Tor Inaba N16961) OX=243277 GN=VC_A0613 PE=4 SV=1	4132		1	1	0
Q9K2H5	Uncharacterized protein OS=Vibrio cholerae serotype O1 (strain ATCC 39315 / El Tor Inaba N16961) OX=243277 GN=VC_A0296 PE=4 SV=1	3608		1	1	0

## Sheet: Up-regulated pathways
Up-regulated pathways in ∆flrA
Category	Term	Count	%	PValue	Genes	List Total	Pop Hits	Pop Total	Fold Enrichment	Bonferroni	Benjamini	FDR
GOTERM_CC_DIRECT	GO:0005829~cytosol	42	17.7215	1.87e-06	Q9KRC3, Q9KNE8, Q9KUM8, Q9KTM7, Q9KNG4, Q9KQM5, Q9KLE2, Q9KV69, O34241, Q9KT69, Q9KVW8, Q9KUW8, Q9KV22, Q9KRS6, Q9KP69, Q9KTW2, Q9KU81, Q9KLW7, Q9KQY1, Q9KVF9, P22359, Q9KTD1, Q9KLB7, Q9KQD3, Q9KVT8, Q9KU13, Q9KQJ0, Q9KUP2, Q9KST7, Q9KMN7, Q9KVT3, Q9KPN3, Q9KNP7, Q9KST4, Q9KUZ7, Q9KS95, Q9KPT3, Q9KL54, Q9KL30, Q9KVC3, Q9KQA5, Q9KKZ3	116	264	1466	2.01058	4.48e-05	4.48e-05	4.48e-05
GOTERM_BP_DIRECT	GO:0006508~proteolysis	10	4.21941	0.00200939	Q9KPT3, Q9KQL5, Q9KQK4, Q9KRJ1, Q9KU13, Q9KQC8, Q9KVS2, Q9KT45, Q9KNQ7, Q9KU86	140	35	1617	3.3	0.30655	0.363699	0.363699
GOTERM_MF_DIRECT	GO:0046872~metal ion binding	25	10.5485	0.00848035	Q9KV69, Q9KT69, Q9KRS6, Q9KQM0, Q9KRW8, Q9KSW5, Q9KR60, Q9KLW7, Q9KP81, Q9KTD1, Q9KSF2, Q9KPF2, Q9KVT8, Q9KQL5, Q9KV59, Q9KLD1, Q9KUP2, Q9KP17, Q9KMN7, Q9KPN3, Q9KU52, Q9KQ30, Q9KVG7, Q9KQC8, Q9KKZ4	151	176	1795	1.68855	0.806734	0.818578	0.818578
GOTERM_MF_DIRECT	GO:0008233~peptidase activity	8	3.37553	0.00974008	Q9KPT3, Q9KQL5, Q9KQK4, Q9KRJ1, Q9KU13, Q9KQC8, Q9KT45, Q9KNQ7	151	30	1795	3.16998	0.848785	0.818578	0.818578
GOTERM_MF_DIRECT	GO:0038023~signaling receptor activity	9	3.79747	0.01744	Q9KSE4, Q9KVD0, Q9KQY8, Q9KKN3, Q9KPD3, Q9KL82, Q9KS47, Q9KKX1, Q9KV74	151	41	1795	2.60943	0.96648	0.818578	0.818578
GOTERM_MF_DIRECT	GO:0005524~ATP binding	32	13.5021	0.0198798	Q9KTG5, Q9KPG8, Q9KTM7, Q9KPK4, Q9KLE2, O34241, Q9KPK3, Q9KT69, Q9KVW8, Q9KUW8, Q9KNQ7, Q9KU86, Q9KQW9, Q9KP69, Q9KTU2, Q9KTW2, Q9KR83, Q9KMY4, P22359, Q9KQD3, Q9KVT8, Q9KV59, Q9KQJ0, Q9KMN7, Q9KPN3, Q9KNP7, Q9KNR7, Q9KU31, Q9KM77, Q9KQ71, Q9KNX2, Q9KVG7	151	260	1795	1.46307	0.979255	0.818578	0.818578
GOTERM_MF_DIRECT	GO:0000166~nucleotide binding	6	2.53165	0.0210974	Q9KQ30, Q9KU81, Q9KPF2, Q9KUV7, Q9KP17, Q9KQM0	151	20	1795	3.56623	0.98368	0.818578	0.818578
GOTERM_BP_DIRECT	GO:0009088~threonine biosynthetic process	4	1.68776	0.02523	Q9KPK4, Q9KPK3, Q9KUW8, Q9KNP7	140	8	1617	5.775	0.990446	1	1
GOTERM_BP_DIRECT	GO:0007165~signal transduction	10	4.21941	0.0295937	Q9KSE4, Q9KVD0, Q9KQY8, Q9KKN3, Q9KPD3, Q9KKM1, Q9KL82, Q9KS47, Q9KKX1, Q9KV74	140	52	1617	2.22115	0.995778	1	1
GOTERM_BP_DIRECT	GO:0006113~fermentation	5	2.1097	0.0514919	Q9KSC1, Q9KTU2, Q9KNS5, Q9KUH1, Q9KQY1	140	17	1617	3.39706	0.999934	1	1
GOTERM_BP_DIRECT	GO:0006935~chemotaxis	10	4.21941	0.0603993	Q9KSE4, Q9KVD0, Q9KQY8, Q9KKN3, Q9KPD3, Q9KTL0, Q9KL82, Q9KS47, Q9KKX1, Q9KV74	140	59	1617	1.95763	0.999988	1	1
GOTERM_BP_DIRECT	GO:0009166~nucleotide catabolic process	3	1.26582	0.061723	Q9KQ30, Q9KPF2, Q9KP17	140	5	1617	6.93	0.999991	1	1
GOTERM_BP_DIRECT	GO:0009090~homoserine biosynthetic process	3	1.26582	0.061723	Q9KPK3, Q9KUW8, Q9KNP7	140	5	1617	6.93	0.999991	1	1
GOTERM_BP_DIRECT	GO:0006457~protein folding	5	2.1097	0.0734044	Q9KQT0, O34241, P22359, Q9KPR7, Q9KNR7	140	19	1617	3.03947	0.999999	1	1
GOTERM_MF_DIRECT	GO:0004072~aspartate kinase activity	3	1.26582	0.0832162	Q9KPK3, Q9KUW8, Q9KNP7	151	6	1795	5.94371	1	1	1
GOTERM_MF_DIRECT	GO:0004888~transmembrane signaling receptor activity	5	2.1097	0.0916941	Q9KVD0, Q9KPD3, Q9KS47, Q9KKX1, Q9KV74	151	21	1795	2.83034	1	1	1
GOTERM_BP_DIRECT	GO:0009061~anaerobic respiration	4	1.68776	0.0939055	Q9KNS5, Q9KRW5, Q9KRX2, Q9KLJ7	140	13	1617	3.55385	1	1	1

## Sheet: Down-regulated pathways
Down-regulated pathways in ∆flrA
Category	Term	Count	%	PValue	Genes	List Total	Pop Hits	Pop Total	Fold Enrichment	Bonferroni	Benjamini	FDR
GOTERM_MF_DIRECT	GO:0000156~phosphorelay response regulator activity	10	2.57069	0.0094787	Q9KSB1, Q9KRI8, Q9KQS2, Q9KN24, Q9KKK0, Q9KS62, Q9KMV8, Q9KM66, Q9KT19, Q9KTU7	207	33	1795	2.62773	0.876962	1	1
GOTERM_MF_DIRECT	GO:0003700~transcription factor activity, sequence-specific DNA binding	23	5.9126	0.0132551	Q9KQC0, Q9KVH0, Q9KVJ2, Q9KKM9, Q9KRQ6, Q9KTU7, Q9KSP3, Q9KTV6, Q9KLR8, Q9KPP2, Q9KLN3, Q9KMT8, Q9KL59, Q9KKP4, Q9KR51, Q9KKV9, Q9KUY0, Q9KL32, Q9KVG9, Q9KPA7, Q9KKV1, Q9KNA9, Q9KSC3	207	119	1795	1.676	0.946902	1	1
GOTERM_BP_DIRECT	GO:0000160~phosphorelay signal transduction system	16	4.11311	0.0190813	Q9KSB1, Q9KRI8, Q9KT19, Q9KVR7, Q9KR16, Q9KSP3, Q9KTU6, Q9KLQ9, Q9KLN3, Q9KN25, Q9KQS2, Q9KN24, Q9KKK0, Q9KMV8, Q9KM66, Q9KSD9	194	72	1617	1.85223	0.982504	1	1
GOTERM_BP_DIRECT	GO:0006355~regulation of transcription, DNA-templated	25	6.42674	0.031072	Q9KQC0, Q9KKM9, Q9KRQ6, Q9KTU7, Q9KQS2, Q9KN24, Q9KUY0, Q9KVH0, Q9KVJ2, Q9KV39, Q9KSP3, Q9KTV6, Q9KPP2, Q9KLR8, Q9KLN3, Q9KMT8, Q9KL59, Q9KKP4, Q9KR51, Q9KKV9, Q9KL32, Q9KNA9, Q9KPA7, Q9KKV1, Q9KSC3	194	138	1617	1.50997	0.998678	1	1
GOTERM_MF_DIRECT	GO:0000155~phosphorelay sensor kinase activity	11	2.82776	0.0314736	Q9KRI8, Q9KLN3, Q9KN25, Q9KS63, Q9KM66, Q9KVR7, Q9KSD9, Q9KR16, Q9KU35, Q9KTU6, Q9KLQ9	207	46	1795	2.07362	0.99912	1	1
GOTERM_MF_DIRECT	GO:0003677~DNA binding	23	5.9126	0.0347191	Q9KNF9, Q9KQF5, Q9KVG1, Q9KVH0, Q9KVJ2, Q9KV39, Q9KTU7, Q9KSP3, Q9KSZ8, Q9KPX9, Q9KT51, Q9KMP2, Q9KPS0, Q9KT92, Q9KL32, Q9KQZ2, Q9KVG9, Q9KTE9, Q9KKV1, Q9KNA9, Q9KNA8, H9L4R7, Q9KSC3	207	130	1795	1.53419	0.999579	1	1
GOTERM_MF_DIRECT	GO:0003887~DNA-directed DNA polymerase activity	5	1.28535	0.0523217	Q9KNF9, Q9KPX9, Q9KT51, P52022, Q9KTE9	207	13	1795	3.33519	0.999993	1	1
GOTERM_CC_DIRECT	GO:0009360~DNA polymerase III complex	4	1.02828	0.0565112	Q9KPX9, Q9KT51, P52022, Q9KTE9	152	9	1466	4.28655	0.85334	1	1
GOTERM_BP_DIRECT	GO:0070475~rRNA base methylation	4	1.02828	0.0816351	Q9KTX3, Q9KUP6, Q9KL20, Q9KRM2	194	9	1617	3.70447	1	1	1
GOTERM_CC_DIRECT	GO:1990281~efflux pump complex	4	1.02828	0.0953305	Q9KRG7, Q9KRL6, Q9KLV2, Q9KRN0	152	11	1466	3.50718	0.963342	1	1
